# Supplementary material for: Control of Polarity in Kagome‐NiAs Bismuthides
Source: Angew Chem Int Ed Engl. 2024 Apr 3;63(23):e202403670. doi: 10.1002/anie.202403670 (PMC11497289; doi:10.1002/anie.202403670)
Supplement: Supplementary file 2 — Supporting Information [file ANIE-63-e202403670-s001.cif]

data_w0261_auto
_audit_creation_date               2023-09-25
_audit_creation_method
;
Olex2 1.3
(compiled 2020.11.12 svn.r5f609507 for OlexSys, GUI svn.r6272)
;
_shelx_SHELXL_version_number       '2018/3'
_audit_contact_author_address      ?
_audit_contact_author_email        ?
_audit_contact_author_name         ''
_audit_contact_author_phone        ?
_publ_contact_author_id_orcid      ?
_publ_section_references
;
Dolomanov, O.V., Bourhis, L.J., Gildea, R.J, Howard, J.A.K. & Puschmann, H.
 (2009), J. Appl. Cryst. 42, 339-341.

Sheldrick, G.M. (2008). Acta Cryst. A64, 112-122.

Sheldrick, G.M. (2015). Acta Cryst. A71, 3-8.
;
_chemical_name_common              ?
_chemical_name_systematic          ?
_chemical_formula_moiety           'Bi2.052 Mn1.975 Pd0.025'
_chemical_formula_sum              'Bi2.05 Mn1.98 Pd0.03'
_chemical_formula_weight           540.10
_chemical_melting_point            ?
_chemical_oxdiff_formula           MnPdBi
_chemical_oxdiff_usercomment      
 'QDG D 33 1 small small crystal for less absorption (hopefully)'
loop_
  _atom_type_symbol
  _atom_type_description
  _atom_type_scat_dispersion_real
  _atom_type_scat_dispersion_imag
  _atom_type_scat_source
 'Bi' 'Bi' -4.1077 10.2566
 'International Tables Vol C Tables 4.2.6.8 and 6.1.1.4'
 'Mn' 'Mn' 0.3368 0.7283 'International Tables Vol C Tables 4.2.6.8 and 6.1.1.4'
 'Pd' 'Pd' -0.9988 1.0072
 'International Tables Vol C Tables 4.2.6.8 and 6.1.1.4'

_shelx_space_group_comment
;
The symmetry employed for this shelxl refinement is uniquely defined
by the following loop, which should always be used as a source of
symmetry information in preference to the above space-group names.
They are only intended as comments.
;
_space_group_crystal_system        'hexagonal'
_space_group_IT_number             194
_space_group_name_H-M_alt          'P 63/m m c'
_space_group_name_Hall             '-P 6c 2c'
loop_
  _space_group_symop_operation_xyz
 'x, y, z'
 '-y, x-y, z'
 '-x+y, -x, z'
 '-x, -y, z+1/2'
 'y, -x+y, z+1/2'
 'x-y, x, z+1/2'
 'y, x, -z'
 'x-y, -y, -z'
 '-x, -x+y, -z'
 '-y, -x, -z+1/2'
 '-x+y, y, -z+1/2'
 'x, x-y, -z+1/2'
 '-x, -y, -z'
 'y, -x+y, -z'
 'x-y, x, -z'
 'x, y, -z-1/2'
 '-y, x-y, -z-1/2'
 '-x+y, -x, -z-1/2'
 '-y, -x, z'
 '-x+y, y, z'
 'x, x-y, z'
 'y, x, z-1/2'
 'x-y, -y, z-1/2'
 '-x, -x+y, z-1/2'

_cell_length_a                     8.6010(4)
_cell_length_b                     8.6010(4)
_cell_length_c                     5.7996(4)
_cell_angle_alpha                  90
_cell_angle_beta                   90
_cell_angle_gamma                  120
_cell_volume                       371.56(4)
_cell_formula_units_Z              4
_cell_measurement_reflns_used      1423
_cell_measurement_temperature      100.00(10)
_cell_measurement_theta_max        29.7340
_cell_measurement_theta_min        5.4450
_shelx_estimated_absorpt_T_max     ?
_shelx_estimated_absorpt_T_min     ?
_exptl_absorpt_coefficient_mu      103.320
_exptl_absorpt_correction_T_max    1.00000
_exptl_absorpt_correction_T_min    0.41273
_exptl_absorpt_correction_type     multi-scan
_exptl_absorpt_process_details
;
CrysAlisPro 1.171.41.122a (Rigaku Oxford Diffraction, 2021)
Empirical absorption correction using spherical harmonics,
implemented in SCALE3 ABSPACK scaling algorithm.
;
_exptl_absorpt_special_details     ?
_exptl_crystal_colour              black
_exptl_crystal_colour_primary      black
_exptl_crystal_density_diffrn      9.655
_exptl_crystal_density_meas        ?
_exptl_crystal_density_method      ?
_exptl_crystal_description         plate
_exptl_crystal_F_000               884
_exptl_crystal_size_max            0.02
_exptl_crystal_size_mid            0.02
_exptl_crystal_size_min            0.01
_exptl_transmission_factor_max     ?
_exptl_transmission_factor_min     ?
_diffrn_reflns_av_R_equivalents    0.0390
_diffrn_reflns_av_unetI/netI       0.0219
_diffrn_reflns_Laue_measured_fraction_full  1.000
_diffrn_reflns_Laue_measured_fraction_max  0.892
_diffrn_reflns_limit_h_max         11
_diffrn_reflns_limit_h_min         -8
_diffrn_reflns_limit_k_max         8
_diffrn_reflns_limit_k_min         -10
_diffrn_reflns_limit_l_max         7
_diffrn_reflns_limit_l_min         -6
_diffrn_reflns_number              2600
_diffrn_reflns_point_group_measured_fraction_full  1.000
_diffrn_reflns_point_group_measured_fraction_max  0.892
_diffrn_reflns_theta_full          25.242
_diffrn_reflns_theta_max           30.175
_diffrn_reflns_theta_min           2.735
_diffrn_ambient_environment        N~2~
_diffrn_ambient_temperature        100.00(10)
_diffrn_detector                   'Hybrid Pixel Array Detector'
_diffrn_detector_area_resol_mean   10.0000
_diffrn_detector_type              'Rigaku Saturn724+'
_diffrn_measured_fraction_theta_full  1.000
_diffrn_measured_fraction_theta_max  0.892
_diffrn_measurement_details
;
List of Runs (angles in degrees, time in seconds):

  # Type    Start    End  Width  t~exp~   \w     \q     \k     \f   Frames
--------------------------------------------------------------------------
  1  \w    -98.00  60.00   0.50    9.74    --   -8.90  10.00 -59.00  316
  2  \w    -76.00  25.00   0.50    9.74    --   -8.90 -57.00 -90.00  202
;
_diffrn_measurement_device         'four-circle diffractometer'
_diffrn_measurement_device_type    'XtaLAB AFC12 (RCD3): Kappa single'
_diffrn_measurement_method         '\w scans'
_diffrn_measurement_specimen_support  'Mitegen 50um'
_diffrn_orient_matrix_type        
 'CrysAlisPro convention (1999,Acta A55,543-557)'
_diffrn_orient_matrix_UB_11        -0.0674001000
_diffrn_orient_matrix_UB_12        0.0238289000
_diffrn_orient_matrix_UB_13        -0.0138419000
_diffrn_orient_matrix_UB_21        0.0672994000
_diffrn_orient_matrix_UB_22        0.0917345000
_diffrn_orient_matrix_UB_23        -0.0091773000
_diffrn_orient_matrix_UB_31        0.0024275000
_diffrn_orient_matrix_UB_32        -0.0097450000
_diffrn_orient_matrix_UB_33        -0.1210749000
_diffrn_radiation_monochromator    mirror
_diffrn_radiation_probe            x-ray
_diffrn_radiation_type             'Mo K\a'
_diffrn_radiation_wavelength       0.71073
_diffrn_source                     'Rotating-anode X-ray tube'
_diffrn_source_type                'Rigaku (Mo) X-ray Source'
_reflns_Friedel_coverage           0.000
_reflns_Friedel_fraction_full      .
_reflns_Friedel_fraction_max       .
_reflns_number_gt                  205
_reflns_number_total               215
_reflns_odcompleteness_completeness  100.00
_reflns_odcompleteness_iscentric   1
_reflns_odcompleteness_theta       26.32
_reflns_special_details
;
 Reflections were merged by SHELXL according to the crystal
 class for the calculation of statistics and refinement.
 
 _reflns_Friedel_fraction is defined as the number of unique
 Friedel pairs measured divided by the number that would be
 possible theoretically, ignoring centric projections and
 systematic absences.
;
_reflns_threshold_expression       'I > 2\s(I)'
_computing_cell_refinement         'CrysAlisPro 1.171.41.122a (Rigaku OD, 2021)'
_computing_data_collection         'CrysAlisPro 1.171.41.122a (Rigaku OD, 2021)'
_computing_data_reduction          'CrysAlisPro 1.171.41.122a (Rigaku OD, 2021)'
_computing_molecular_graphics      'Olex2 1.3 (Dolomanov et al., 2009)'
_computing_publication_material    'Olex2 1.3 (Dolomanov et al., 2009)'
_computing_structure_refinement    'XL  (Sheldrick, 2008)'
_computing_structure_solution      'SHELXT 2018/2 (Sheldrick, 2018)'
_refine_diff_density_max           2.250
_refine_diff_density_min           -4.190
_refine_diff_density_rms           0.450
_refine_ls_extinction_coef         .
_refine_ls_extinction_method       none
_refine_ls_goodness_of_fit_ref     1.146
_refine_ls_hydrogen_treatment      undef
_refine_ls_matrix_type             full
_refine_ls_number_parameters       19
_refine_ls_number_reflns           215
_refine_ls_number_restraints       0
_refine_ls_R_factor_all            0.0248
_refine_ls_R_factor_gt             0.0233
_refine_ls_restrained_S_all        1.146
_refine_ls_shift/su_max            0.000
_refine_ls_shift/su_mean           0.000
_refine_ls_structure_factor_coef   Fsqd
_refine_ls_weighting_details      
 'w=1/[\s^2^(Fo^2^)+28.5317P] where P=(Fo^2^+2Fc^2^)/3'
_refine_ls_weighting_scheme        calc
_refine_ls_wR_factor_gt            0.0506
_refine_ls_wR_factor_ref           0.0510
_refine_special_details            ?
_olex2_refinement_description
;
1. Shared sites
{Mn03, Pd01}
2. Uiso/Uaniso restraints and constraints
Uanis(Mn03) = Uanis(Pd01)
3. Others
 Sof(Pd01)=0.25*(1-FVAR(2))
 Sof(Mn03)=0.25*FVAR(2)
;
_atom_sites_solution_hydrogens     .
_atom_sites_solution_primary       dual
_atom_sites_solution_secondary     ?
loop_
  _atom_site_label
  _atom_site_type_symbol
  _atom_site_fract_x
  _atom_site_fract_y
  _atom_site_fract_z
  _atom_site_U_iso_or_equiv
  _atom_site_adp_type
  _atom_site_occupancy
  _atom_site_site_symmetry_order
  _atom_site_calc_flag
  _atom_site_refinement_flags_posn
  _atom_site_refinement_flags_adp
  _atom_site_refinement_flags_occupancy
  _atom_site_disorder_assembly
  _atom_site_disorder_group
 Bi01 Bi 0.70698(9) 0.85349(4) 0.750000 0.0063(2) Uani 1 4 d S T P . .
 Bi02 Bi 0.333333 0.666667 0.250000 0.0084(3) Uani 1 12 d S T P . .
 Mn03 Mn 0.500000 0.500000 0.500000 0.0073(10) Uani 0.983(17) 4 d S T P A 1
 Mn04 Mn 0.333333 0.666667 0.750000 0.0147(12) Uani 1 12 d S T P A .
 Pd01 Pd 0.500000 0.500000 0.500000 0.0073(10) Uani 0.017(17) 4 d S T P A 2
 Bi1 Bi 0.228(2) 0.455(4) 0.250000 0.029(11) Uani 0.035(5) 4 d S T . A .

loop_
  _atom_site_aniso_label
  _atom_site_aniso_U_11
  _atom_site_aniso_U_22
  _atom_site_aniso_U_33
  _atom_site_aniso_U_23
  _atom_site_aniso_U_13
  _atom_site_aniso_U_12
 Bi01 0.0050(3) 0.0069(3) 0.0063(4) 0.000 0.000 0.00252(16)
 Bi02 0.0089(4) 0.0089(4) 0.0075(6) 0.000 0.000 0.00444(19)
 Mn03 0.0082(12) 0.0082(12) 0.0045(16) 0.0012(5) -0.0012(5) 0.0033(11)
 Mn04 0.0067(15) 0.0067(15) 0.031(3) 0.000 0.000 0.0034(7)
 Pd01 0.0082(12) 0.0082(12) 0.0045(16) 0.0012(5) -0.0012(5) 0.0033(11)
 Bi1 0.039(15) 0.036(18) 0.012(14) 0.000 0.000 0.018(9)

_geom_special_details
;
 All esds (except the esd in the dihedral angle between two l.s. planes)
 are estimated using the full covariance matrix.  The cell esds are taken
 into account individually in the estimation of esds in distances, angles
 and torsion angles; correlations between esds in cell parameters are only
 used when they are defined by crystal symmetry.  An approximate (isotropic)
 treatment of cell esds is used for estimating esds involving l.s. planes.
;
loop_
  _geom_bond_atom_site_label_1
  _geom_bond_atom_site_label_2
  _geom_bond_distance
  _geom_bond_site_symmetry_2
  _geom_bond_publ_flag
 Bi01 Bi01 3.6294(4) 14_567 ?
 Bi01 Bi01 3.6294(4) 14_566 ?
 Bi01 Mn03 3.0171(4) 5_565 ?
 Bi01 Mn03 3.0171(4) 4_665 ?
 Bi01 Mn03 3.0171(4) . ?
 Bi01 Mn03 3.0171(4) 2_665 ?
 Bi01 Mn04 2.7832(7) . ?
 Bi01 Pd01 3.0171(4) . ?
 Bi01 Bi1 3.141(12) 2_665 ?
 Bi01 Bi1 3.141(12) 2_666 ?
 Bi01 Bi1 2.98(2) 13_666 ?
 Bi01 Bi1 2.98(2) 15_666 ?
 Bi02 Mn03 2.87524(11) 6_554 ?
 Bi02 Mn03 2.87524(11) . ?
 Bi02 Mn03 2.87524(11) 5_564 ?
 Bi02 Mn03 2.87524(11) 4_664 ?
 Bi02 Mn03 2.87524(11) 3_565 ?
 Bi02 Mn03 2.87524(11) 2_665 ?
 Bi02 Mn04 2.8998(2) 1_554 ?
 Bi02 Mn04 2.89980(19) . ?
 Bi02 Pd01 2.87524(11) . ?
 Bi02 Bi1 1.58(3) . ?
 Bi02 Bi1 1.58(3) 2_665 ?
 Bi02 Bi1 1.58(3) 3_565 ?
 Mn03 Mn03 2.8998(2) 4_664 ?
 Mn03 Mn03 2.8998(2) 4_665 ?
 Mn03 Mn04 2.87526(12) 13_666 ?
 Mn03 Mn04 2.87524(11) . ?
 Mn03 Bi1 2.615(4) 13_666 ?
 Mn03 Bi1 2.615(4) 2_665 ?
 Mn03 Bi1 2.615(4) . ?
 Mn03 Bi1 2.615(4) 14_556 ?
 Mn04 Pd01 2.87524(11) . ?
 Pd01 Bi1 2.615(4) 2_665 ?
 Pd01 Bi1 2.615(4) . ?
 Pd01 Bi1 2.615(4) 13_666 ?
 Pd01 Bi1 2.615(4) 14_556 ?
 Bi1 Bi1 2.73(5) 2_665 ?
 Bi1 Bi1 2.73(5) 3_565 ?

loop_
  _geom_angle_atom_site_label_1
  _geom_angle_atom_site_label_2
  _geom_angle_atom_site_label_3
  _geom_angle
  _geom_angle_site_symmetry_1
  _geom_angle_site_symmetry_3
  _geom_angle_publ_flag
 Bi01 Bi01 Bi01 106.065(17) 14_567 14_566 ?
 Mn03 Bi01 Bi01 155.337(13) . 14_567 ?
 Mn03 Bi01 Bi01 53.025(10) 5_565 14_567 ?
 Mn03 Bi01 Bi01 99.582(8) 5_565 14_566 ?
 Mn03 Bi01 Bi01 98.097(7) . 14_566 ?
 Mn03 Bi01 Bi01 98.097(7) 4_665 14_567 ?
 Mn03 Bi01 Bi01 155.337(13) 4_665 14_566 ?
 Mn03 Bi01 Bi01 53.025(10) 2_665 14_566 ?
 Mn03 Bi01 Bi01 99.582(8) 2_665 14_567 ?
 Mn03 Bi01 Mn03 118.54(2) . 5_565 ?
 Mn03 Bi01 Mn03 57.445(8) 2_665 5_565 ?
 Mn03 Bi01 Mn03 90.909(13) . 2_665 ?
 Mn03 Bi01 Mn03 90.909(13) 5_565 4_665 ?
 Mn03 Bi01 Mn03 118.54(2) 2_665 4_665 ?
 Mn03 Bi01 Mn03 57.445(8) . 4_665 ?
 Mn03 Bi01 Bi1 104.3(4) 4_665 2_665 ?
 Mn03 Bi01 Bi1 104.3(4) 5_565 2_665 ?
 Mn03 Bi01 Bi1 104.3(4) . 2_666 ?
 Mn03 Bi01 Bi1 50.2(2) 2_665 2_665 ?
 Mn03 Bi01 Bi1 50.2(2) 4_665 2_666 ?
 Mn03 Bi01 Bi1 50.2(2) . 2_665 ?
 Mn03 Bi01 Bi1 50.2(2) 5_565 2_666 ?
 Mn03 Bi01 Bi1 104.3(4) 2_665 2_666 ?
 Mn04 Bi01 Bi01 107.499(4) . 14_566 ?
 Mn04 Bi01 Bi01 107.499(4) . 14_567 ?
 Mn04 Bi01 Mn03 59.269(11) . 5_565 ?
 Mn04 Bi01 Mn03 59.269(11) . 2_665 ?
 Mn04 Bi01 Mn03 59.269(11) . . ?
 Mn04 Bi01 Mn03 59.269(11) . 4_665 ?
 Mn04 Bi01 Pd01 59.269(11) . . ?
 Mn04 Bi01 Bi1 99.4(4) . 13_666 ?
 Mn04 Bi01 Bi1 67.4(5) . 2_666 ?
 Mn04 Bi01 Bi1 99.4(4) . 15_666 ?
 Mn04 Bi01 Bi1 67.4(5) . 2_665 ?
 Pd01 Bi01 Bi01 155.337(13) . 14_567 ?
 Pd01 Bi01 Mn03 118.54(2) . 5_565 ?
 Pd01 Bi01 Mn03 90.909(13) . 2_665 ?
 Bi1 Bi01 Bi01 117.68(17) 13_666 14_566 ?
 Bi1 Bi01 Bi01 55.74(10) 15_666 14_566 ?
 Bi1 Bi01 Bi01 148.56(3) 2_666 14_566 ?
 Bi1 Bi01 Bi01 55.74(10) 15_666 14_567 ?
 Bi1 Bi01 Bi01 148.56(3) 2_665 14_567 ?
 Bi1 Bi01 Bi01 117.68(17) 13_666 14_567 ?
 Bi1 Bi01 Bi01 51.5(4) 2_666 14_567 ?
 Bi1 Bi01 Bi01 51.5(4) 2_665 14_566 ?
 Bi1 Bi01 Mn03 141.9(2) 13_666 5_565 ?
 Bi1 Bi01 Mn03 51.7(3) 15_666 2_665 ?
 Bi1 Bi01 Mn03 141.9(2) 15_666 4_665 ?
 Bi1 Bi01 Mn03 51.7(3) 13_666 4_665 ?
 Bi1 Bi01 Mn03 141.9(2) 13_666 2_665 ?
 Bi1 Bi01 Mn03 51.7(3) 15_666 5_565 ?
 Bi1 Bi01 Mn03 141.9(2) 15_666 . ?
 Bi1 Bi01 Mn03 51.7(3) 13_666 . ?
 Bi1 Bi01 Pd01 141.9(2) 15_666 . ?
 Bi1 Bi01 Pd01 51.7(3) 13_666 . ?
 Bi1 Bi01 Bi1 93.61(7) 13_666 2_665 ?
 Bi1 Bi01 Bi1 134.8(11) 2_665 2_666 ?
 Bi1 Bi01 Bi1 161.1(8) 15_666 13_666 ?
 Bi1 Bi01 Bi1 93.61(7) 15_666 2_666 ?
 Bi1 Bi01 Bi1 93.61(7) 13_666 2_666 ?
 Bi1 Bi01 Bi1 93.61(7) 15_666 2_665 ?
 Mn03 Bi02 Mn03 128.840(1) 5_564 . ?
 Mn03 Bi02 Mn03 128.840(1) 2_665 4_664 ?
 Mn03 Bi02 Mn03 128.840(1) 6_554 . ?
 Mn03 Bi02 Mn03 96.809(3) 6_554 4_664 ?
 Mn03 Bi02 Mn03 60.566(4) 2_665 5_564 ?
 Mn03 Bi02 Mn03 128.840(1) 5_564 3_565 ?
 Mn03 Bi02 Mn03 60.566(4) 6_554 3_565 ?
 Mn03 Bi02 Mn03 128.840(1) 6_554 2_665 ?
 Mn03 Bi02 Mn03 96.809(3) 5_564 4_664 ?
 Mn03 Bi02 Mn03 96.809(3) 3_565 . ?
 Mn03 Bi02 Mn03 60.566(4) . 4_664 ?
 Mn03 Bi02 Mn03 128.840(1) 3_565 4_664 ?
 Mn03 Bi02 Mn03 96.809(3) 2_665 . ?
 Mn03 Bi02 Mn03 96.809(3) 6_554 5_564 ?
 Mn03 Bi02 Mn03 96.809(3) 2_665 3_565 ?
 Mn03 Bi02 Mn04 59.717(3) 6_554 1_554 ?
 Mn03 Bi02 Mn04 120.284(2) . 1_554 ?
 Mn03 Bi02 Mn04 120.283(2) 4_664 . ?
 Mn03 Bi02 Mn04 120.283(2) 5_564 . ?
 Mn03 Bi02 Mn04 120.283(2) 3_565 1_554 ?
 Mn03 Bi02 Mn04 120.283(2) 6_554 . ?
 Mn03 Bi02 Mn04 59.717(2) 3_565 . ?
 Mn03 Bi02 Mn04 120.283(2) 2_665 1_554 ?
 Mn03 Bi02 Mn04 59.718(2) 4_664 1_554 ?
 Mn03 Bi02 Mn04 59.717(2) 5_564 1_554 ?
 Mn03 Bi02 Mn04 59.717(2) 2_665 . ?
 Mn03 Bi02 Mn04 59.717(2) . . ?
 Mn04 Bi02 Mn04 180.0 1_554 . ?
 Pd01 Bi02 Mn04 59.717(2) . . ?
 Bi1 Bi02 Mn03 149.717(3) . 2_665 ?
 Bi1 Bi02 Mn03 64.420(1) 3_565 2_665 ?
 Bi1 Bi02 Mn03 64.420(1) 3_565 6_554 ?
 Bi1 Bi02 Mn03 149.717(3) 2_665 6_554 ?
 Bi1 Bi02 Mn03 64.419(1) 2_665 2_665 ?
 Bi1 Bi02 Mn03 64.421(1) 2_665 . ?
 Bi1 Bi02 Mn03 149.717(2) 3_565 . ?
 Bi1 Bi02 Mn03 64.420(1) . 3_565 ?
 Bi1 Bi02 Mn03 64.420(1) 3_565 5_564 ?
 Bi1 Bi02 Mn03 149.717(3) . 5_564 ?
 Bi1 Bi02 Mn03 64.419(1) 2_665 5_564 ?
 Bi1 Bi02 Mn03 64.420(1) 3_565 3_565 ?
 Bi1 Bi02 Mn03 64.421(1) 2_665 4_664 ?
 Bi1 Bi02 Mn03 64.420(1) . 4_664 ?
 Bi1 Bi02 Mn03 64.420(2) . 6_554 ?
 Bi1 Bi02 Mn03 149.717(2) 2_665 3_565 ?
 Bi1 Bi02 Mn03 64.420(2) . . ?
 Bi1 Bi02 Mn03 149.717(2) 3_565 4_664 ?
 Bi1 Bi02 Mn04 90.0 3_565 . ?
 Bi1 Bi02 Mn04 90.000(2) . . ?
 Bi1 Bi02 Mn04 90.000(2) 2_665 . ?
 Bi1 Bi02 Mn04 90.000(3) . 1_554 ?
 Bi1 Bi02 Mn04 90.0 3_565 1_554 ?
 Bi1 Bi02 Mn04 90.000(2) 2_665 1_554 ?
 Bi1 Bi02 Pd01 64.420(2) . . ?
 Bi1 Bi02 Pd01 64.421(1) 2_665 . ?
 Bi1 Bi02 Pd01 149.717(2) 3_565 . ?
 Bi1 Bi02 Bi1 120.001(1) 2_665 . ?
 Bi1 Bi02 Bi1 120.000(3) 3_565 . ?
 Bi1 Bi02 Bi1 119.999(4) 3_565 2_665 ?
 Bi01 Mn03 Bi01 180.0 . 13_666 ?
 Bi02 Mn03 Bi01 85.984(6) 13_666 13_666 ?
 Bi02 Mn03 Bi01 94.015(6) . 13_666 ?
 Bi02 Mn03 Bi01 94.015(7) 13_666 . ?
 Bi02 Mn03 Bi01 85.985(6) . . ?
 Bi02 Mn03 Bi02 180.0 . 13_666 ?
 Bi02 Mn03 Mn03 120.283(2) 13_666 4_664 ?
 Bi02 Mn03 Mn03 120.283(2) . 4_665 ?
 Bi02 Mn03 Mn03 59.717(2) 13_666 4_665 ?
 Bi02 Mn03 Mn03 59.717(2) . 4_664 ?
 Bi02 Mn03 Mn04 119.434(4) . 13_666 ?
 Mn03 Mn03 Bi01 118.722(4) 4_664 . ?
 Mn03 Mn03 Bi01 61.278(4) 4_665 . ?
 Mn03 Mn03 Bi01 61.278(4) 4_664 13_666 ?
 Mn03 Mn03 Bi01 118.722(4) 4_665 13_666 ?
 Mn03 Mn03 Mn03 180.0 4_665 4_664 ?
 Mn04 Mn03 Bi01 123.689(11) 13_666 . ?
 Mn04 Mn03 Bi01 56.311(11) 13_666 13_666 ?
 Mn04 Mn03 Bi01 123.690(11) . 13_666 ?
 Mn04 Mn03 Bi01 56.311(11) . . ?
 Mn04 Mn03 Bi02 60.565(4) 13_666 13_666 ?
 Mn04 Mn03 Bi02 119.434(4) . 13_666 ?
 Mn04 Mn03 Bi02 60.566(4) . . ?
 Mn04 Mn03 Mn03 59.717(2) . 4_665 ?
 Mn04 Mn03 Mn03 59.717(2) 13_666 4_664 ?
 Mn04 Mn03 Mn03 120.283(2) 13_666 4_665 ?
 Mn04 Mn03 Mn03 120.283(2) . 4_664 ?
 Mn04 Mn03 Mn04 180.0 . 13_666 ?
 Bi1 Mn03 Bi01 116.7(6) 13_666 13_666 ?
 Bi1 Mn03 Bi01 112.6(3) 2_665 13_666 ?
 Bi1 Mn03 Bi01 63.3(6) . 13_666 ?
 Bi1 Mn03 Bi01 63.3(6) 13_666 . ?
 Bi1 Mn03 Bi01 67.4(3) 14_556 13_666 ?
 Bi1 Mn03 Bi01 112.6(3) 14_556 . ?
 Bi1 Mn03 Bi01 116.7(6) . . ?
 Bi1 Mn03 Bi01 67.4(3) 2_665 . ?
 Bi1 Mn03 Bi02 147.1(7) . 13_666 ?
 Bi1 Mn03 Bi02 32.9(7) 2_665 . ?
 Bi1 Mn03 Bi02 147.1(7) 2_665 13_666 ?
 Bi1 Mn03 Bi02 147.1(7) 14_556 . ?
 Bi1 Mn03 Bi02 32.9(7) 14_556 13_666 ?
 Bi1 Mn03 Bi02 32.9(7) 13_666 13_666 ?
 Bi1 Mn03 Bi02 32.9(7) . . ?
 Bi1 Mn03 Bi02 147.1(7) 13_666 . ?
 Bi1 Mn03 Mn03 56.32(6) 2_665 4_664 ?
 Bi1 Mn03 Mn03 56.32(6) . 4_664 ?
 Bi1 Mn03 Mn03 123.68(6) 2_665 4_665 ?
 Bi1 Mn03 Mn03 56.32(6) 13_666 4_665 ?
 Bi1 Mn03 Mn03 123.68(6) 13_666 4_664 ?
 Bi1 Mn03 Mn03 123.68(6) . 4_665 ?
 Bi1 Mn03 Mn03 56.32(6) 14_556 4_665 ?
 Bi1 Mn03 Mn03 123.68(6) 14_556 4_664 ?
 Bi1 Mn03 Mn04 106.3(3) 13_666 . ?
 Bi1 Mn03 Mn04 73.7(3) . . ?
 Bi1 Mn03 Mn04 73.7(3) 2_665 . ?
 Bi1 Mn03 Mn04 73.7(3) 14_556 13_666 ?
 Bi1 Mn03 Mn04 106.3(3) 2_665 13_666 ?
 Bi1 Mn03 Mn04 73.7(3) 13_666 13_666 ?
 Bi1 Mn03 Mn04 106.3(3) . 13_666 ?
 Bi1 Mn03 Mn04 106.3(3) 14_556 . ?
 Bi1 Mn03 Bi1 117.1(13) . 14_556 ?
 Bi1 Mn03 Bi1 62.9(13) 13_666 14_556 ?
 Bi1 Mn03 Bi1 117.1(13) 13_666 2_665 ?
 Bi1 Mn03 Bi1 180.0(5) 14_556 2_665 ?
 Bi1 Mn03 Bi1 62.9(13) . 2_665 ?
 Bi1 Mn03 Bi1 180.0 . 13_666 ?
 Bi01 Mn04 Bi01 120.0 3_565 . ?
 Bi01 Mn04 Bi01 120.0 2_665 3_565 ?
 Bi01 Mn04 Bi01 120.0 2_665 . ?
 Bi01 Mn04 Bi02 90.0 . 1_556 ?
 Bi01 Mn04 Bi02 90.0 2_665 1_556 ?
 Bi01 Mn04 Bi02 90.0 3_565 . ?
 Bi01 Mn04 Bi02 90.0 . . ?
 Bi01 Mn04 Bi02 90.0 3_565 1_556 ?
 Bi01 Mn04 Bi02 90.0 2_665 . ?
 Bi01 Mn04 Mn03 64.419(1) 3_565 3_565 ?
 Bi01 Mn04 Mn03 64.420(1) . 2_665 ?
 Bi01 Mn04 Mn03 149.717(2) 3_565 2_665 ?
 Bi01 Mn04 Mn03 64.420(1) . 5_565 ?
 Bi01 Mn04 Mn03 64.4 . . ?
 Bi01 Mn04 Mn03 64.420(1) 2_665 6 ?
 Bi01 Mn04 Mn03 64.420(1) 3_565 4_665 ?
 Bi01 Mn04 Mn03 64.419(1) 3_565 6 ?
 Bi01 Mn04 Mn03 64.420(1) . 4_665 ?
 Bi01 Mn04 Mn03 149.717(2) 2_665 . ?
 Bi01 Mn04 Mn03 64.420(1) 2_665 3_565 ?
 Bi01 Mn04 Mn03 64.420(1) 3_565 . ?
 Bi01 Mn04 Mn03 149.717(2) 2_665 4_665 ?
 Bi01 Mn04 Mn03 64.420(1) 2_665 5_565 ?
 Bi01 Mn04 Mn03 149.717(2) 3_565 5_565 ?
 Bi01 Mn04 Mn03 149.717(1) . 3_565 ?
 Bi01 Mn04 Mn03 149.717(2) . 6 ?
 Bi01 Mn04 Mn03 64.420(1) 2_665 2_665 ?
 Bi01 Mn04 Pd01 149.717(2) 2_665 . ?
 Bi01 Mn04 Pd01 64.420(1) 3_565 . ?
 Bi01 Mn04 Pd01 64.4 . . ?
 Bi02 Mn04 Bi02 180.0 1_556 . ?
 Mn03 Mn04 Bi02 59.717(2) 6 1_556 ?
 Mn03 Mn04 Bi02 120.283(2) 3_565 1_556 ?
 Mn03 Mn04 Bi02 59.718(2) 4_665 1_556 ?
 Mn03 Mn04 Bi02 120.283(2) 2_665 1_556 ?
 Mn03 Mn04 Bi02 59.717(1) 2_665 . ?
 Mn03 Mn04 Bi02 120.283(3) 6 . ?
 Mn03 Mn04 Bi02 59.717(2) 3_565 . ?
 Mn03 Mn04 Bi02 120.283(2) 4_665 . ?
 Mn03 Mn04 Bi02 59.717(2) 5_565 1_556 ?
 Mn03 Mn04 Bi02 120.284(2) . 1_556 ?
 Mn03 Mn04 Bi02 120.283(2) 5_565 . ?
 Mn03 Mn04 Bi02 59.717(2) . . ?
 Mn03 Mn04 Mn03 96.809(3) 2_665 . ?
 Mn03 Mn04 Mn03 128.840(1) 3_565 4_665 ?
 Mn03 Mn04 Mn03 96.809(3) 3_565 . ?
 Mn03 Mn04 Mn03 128.840(1) 2_665 4_665 ?
 Mn03 Mn04 Mn03 128.840(2) 5_565 . ?
 Mn03 Mn04 Mn03 128.840(2) 5_565 3_565 ?
 Mn03 Mn04 Mn03 60.566(4) . 4_665 ?
 Mn03 Mn04 Mn03 60.566(4) 5_565 2_665 ?
 Mn03 Mn04 Mn03 60.566(4) 3_565 6 ?
 Mn03 Mn04 Mn03 128.840(1) 6 2_665 ?
 Mn03 Mn04 Mn03 128.840(1) 6 . ?
 Mn03 Mn04 Mn03 96.809(3) 3_565 2_665 ?
 Mn03 Mn04 Mn03 96.809(3) 6 4_665 ?
 Mn03 Mn04 Mn03 96.809(3) 5_565 6 ?
 Mn03 Mn04 Mn03 96.809(3) 5_565 4_665 ?
 Pd01 Mn04 Bi02 59.717(2) . . ?
 Bi01 Pd01 Bi01 73.952(19) . 15_656 ?
 Bi01 Pd01 Bi01 180.0 . 13_666 ?
 Bi01 Pd01 Bi01 73.952(19) 13_666 3_565 ?
 Bi01 Pd01 Bi01 106.048(19) 13_666 15_656 ?
 Bi01 Pd01 Bi01 106.048(19) . 3_565 ?
 Bi01 Pd01 Bi01 180.0 3_565 15_656 ?
 Bi02 Pd01 Bi01 94.016(6) 13_666 3_565 ?
 Bi02 Pd01 Bi01 85.984(6) 13_666 13_666 ?
 Bi02 Pd01 Bi01 85.985(7) . 3_565 ?
 Bi02 Pd01 Bi01 85.984(6) 13_666 15_656 ?
 Bi02 Pd01 Bi01 94.015(6) . 15_656 ?
 Bi02 Pd01 Bi01 85.985(6) . . ?
 Bi02 Pd01 Bi01 94.015(6) . 13_666 ?
 Bi02 Pd01 Bi01 94.015(7) 13_666 . ?
 Bi02 Pd01 Bi02 180.0 . 13_666 ?
 Bi02 Pd01 Mn04 119.434(4) . 13_666 ?
 Mn04 Pd01 Bi01 123.689(11) 13_666 3_565 ?
 Mn04 Pd01 Bi01 56.310(11) . 3_565 ?
 Mn04 Pd01 Bi01 56.311(11) 13_666 13_666 ?
 Mn04 Pd01 Bi01 123.690(11) . 13_666 ?
 Mn04 Pd01 Bi01 56.311(11) . . ?
 Mn04 Pd01 Bi01 56.311(11) 13_666 15_656 ?
 Mn04 Pd01 Bi01 123.690(11) . 15_656 ?
 Mn04 Pd01 Bi01 123.689(11) 13_666 . ?
 Mn04 Pd01 Bi02 119.434(4) . 13_666 ?
 Mn04 Pd01 Bi02 60.566(4) . . ?
 Mn04 Pd01 Bi02 60.565(4) 13_666 13_666 ?
 Mn04 Pd01 Mn04 180.0 . 13_666 ?
 Bi1 Pd01 Bi01 67.4(3) 13_666 15_656 ?
 Bi1 Pd01 Bi01 67.4(3) 14_556 13_666 ?
 Bi1 Pd01 Bi01 112.6(3) . 15_656 ?
 Bi1 Pd01 Bi01 67.4(3) . 3_565 ?
 Bi1 Pd01 Bi01 67.4(3) 2_665 . ?
 Bi1 Pd01 Bi01 63.3(6) 13_666 . ?
 Bi1 Pd01 Bi01 116.7(6) . . ?
 Bi1 Pd01 Bi01 116.7(6) 2_665 3_565 ?
 Bi1 Pd01 Bi01 112.6(3) 13_666 3_565 ?
 Bi1 Pd01 Bi01 112.6(3) 14_556 . ?
 Bi1 Pd01 Bi01 63.3(6) 14_556 3_565 ?
 Bi1 Pd01 Bi01 63.3(6) . 13_666 ?
 Bi1 Pd01 Bi01 116.7(6) 13_666 13_666 ?
 Bi1 Pd01 Bi01 116.7(6) 14_556 15_656 ?
 Bi1 Pd01 Bi01 112.6(3) 2_665 13_666 ?
 Bi1 Pd01 Bi01 63.3(6) 2_665 15_656 ?
 Bi1 Pd01 Bi02 147.1(7) . 13_666 ?
 Bi1 Pd01 Bi02 147.1(7) 13_666 . ?
 Bi1 Pd01 Bi02 147.1(7) 2_665 13_666 ?
 Bi1 Pd01 Bi02 32.9(7) . . ?
 Bi1 Pd01 Bi02 32.9(7) 14_556 13_666 ?
 Bi1 Pd01 Bi02 147.1(7) 14_556 . ?
 Bi1 Pd01 Bi02 32.9(7) 13_666 13_666 ?
 Bi1 Pd01 Bi02 32.9(7) 2_665 . ?
 Bi1 Pd01 Mn04 73.7(3) . . ?
 Bi1 Pd01 Mn04 73.7(3) 13_666 13_666 ?
 Bi1 Pd01 Mn04 73.7(3) 14_556 13_666 ?
 Bi1 Pd01 Mn04 106.3(3) . 13_666 ?
 Bi1 Pd01 Mn04 73.7(3) 2_665 . ?
 Bi1 Pd01 Mn04 106.3(3) 2_665 13_666 ?
 Bi1 Pd01 Mn04 106.3(3) 13_666 . ?
 Bi1 Pd01 Mn04 106.3(3) 14_556 . ?
 Bi1 Pd01 Bi1 62.9(13) 13_666 14_556 ?
 Bi1 Pd01 Bi1 62.9(13) . 2_665 ?
 Bi1 Pd01 Bi1 117.1(13) 13_666 2_665 ?
 Bi1 Pd01 Bi1 180.0 . 13_666 ?
 Bi1 Pd01 Bi1 117.1(13) . 14_556 ?
 Bi1 Pd01 Bi1 180.0(5) 14_556 2_665 ?
 Bi01 Bi1 Bi01 72.7(5) 14_456 3_565 ?
 Bi01 Bi1 Bi01 72.7(5) 13_666 3_564 ?
 Bi01 Bi1 Bi01 134.8(11) 3_564 3_565 ?
 Bi01 Bi1 Bi01 72.7(5) 14_456 3_564 ?
 Bi01 Bi1 Bi01 78.9(8) 14_456 13_666 ?
 Bi01 Bi1 Bi01 72.7(5) 13_666 3_565 ?
 Bi02 Bi1 Bi01 140.6(4) . 14_456 ?
 Bi02 Bi1 Bi01 140.6(4) . 13_666 ?
 Bi02 Bi1 Bi01 112.6(5) . 3_564 ?
 Bi02 Bi1 Bi01 112.6(5) . 3_565 ?
 Bi02 Bi1 Mn03 82.7(7) . . ?
 Bi02 Bi1 Mn03 82.7(7) . 6_554 ?
 Bi02 Bi1 Mn03 82.7(7) . 4_664 ?
 Bi02 Bi1 Mn03 82.7(7) . 3_565 ?
 Bi02 Bi1 Pd01 82.7(7) . . ?
 Bi02 Bi1 Bi1 30.000(1) . 3_565 ?
 Bi02 Bi1 Bi1 29.999(2) . 2_665 ?
 Mn03 Bi1 Bi01 128.4(9) 3_565 13_666 ?
 Mn03 Bi1 Bi01 124.1(3) 3_565 3_564 ?
 Mn03 Bi1 Bi01 124.1(3) . 3_564 ?
 Mn03 Bi1 Bi01 64.9(3) 4_664 13_666 ?
 Mn03 Bi1 Bi01 124.1(3) 6_554 3_565 ?
 Mn03 Bi1 Bi01 62.43(15) 6_554 3_564 ?
 Mn03 Bi1 Bi01 64.9(3) . 13_666 ?
 Mn03 Bi1 Bi01 128.4(9) 4_664 14_456 ?
 Mn03 Bi1 Bi01 128.4(9) 6_554 13_666 ?
 Mn03 Bi1 Bi01 64.9(3) 3_565 14_456 ?
 Mn03 Bi1 Bi01 62.44(15) 4_664 3_564 ?
 Mn03 Bi1 Bi01 62.44(15) . 3_565 ?
 Mn03 Bi1 Bi01 128.4(9) . 14_456 ?
 Mn03 Bi1 Bi01 62.43(15) 3_565 3_565 ?
 Mn03 Bi1 Bi01 64.9(3) 6_554 14_456 ?
 Mn03 Bi1 Bi01 124.1(3) 4_664 3_565 ?
 Mn03 Bi1 Mn03 67.35(12) 6_554 3_565 ?
 Mn03 Bi1 Mn03 110.6(3) 6_554 4_664 ?
 Mn03 Bi1 Mn03 110.6(3) . 3_565 ?
 Mn03 Bi1 Mn03 165.3(14) 3_565 4_664 ?
 Mn03 Bi1 Mn03 165.3(14) . 6_554 ?
 Mn03 Bi1 Mn03 67.35(12) . 4_664 ?
 Mn03 Bi1 Bi1 107.5(7) 3_565 2_665 ?
 Mn03 Bi1 Bi1 58.5(6) . 2_665 ?
 Mn03 Bi1 Bi1 58.5(6) 3_565 3_565 ?
 Mn03 Bi1 Bi1 58.5(6) 4_664 2_665 ?
 Mn03 Bi1 Bi1 107.5(7) 4_664 3_565 ?
 Mn03 Bi1 Bi1 107.5(7) 6_554 2_665 ?
 Mn03 Bi1 Bi1 58.5(6) 6_554 3_565 ?
 Mn03 Bi1 Bi1 107.5(7) . 3_565 ?
 Pd01 Bi1 Bi01 124.1(3) . 3_564 ?
 Pd01 Bi1 Bi01 62.44(15) . 3_565 ?
 Pd01 Bi1 Mn03 165.3(14) . 6_554 ?
 Pd01 Bi1 Bi1 107.5(7) . 3_565 ?
 Bi1 Bi1 Bi01 110.6(4) 3_565 14_456 ?
 Bi1 Bi1 Bi01 109.4(5) 2_665 3_564 ?
 Bi1 Bi1 Bi01 170.6(4) 3_565 13_666 ?
 Bi1 Bi1 Bi01 170.6(4) 2_665 14_456 ?
 Bi1 Bi1 Bi01 109.4(5) 3_565 3_564 ?
 Bi1 Bi1 Bi01 110.6(4) 2_665 13_666 ?
 Bi1 Bi1 Bi01 109.4(5) 3_565 3_565 ?
 Bi1 Bi1 Bi01 109.4(5) 2_665 3_565 ?
 Bi1 Bi1 Bi1 60.000(1) 2_665 3_565 ?

loop_
  _geom_torsion_atom_site_label_1
  _geom_torsion_atom_site_label_2
  _geom_torsion_atom_site_label_3
  _geom_torsion_atom_site_label_4
  _geom_torsion
  _geom_torsion_site_symmetry_1
  _geom_torsion_site_symmetry_2
  _geom_torsion_site_symmetry_3
  _geom_torsion_site_symmetry_4
  _geom_torsion_publ_flag
 Mn03 Bi02 Bi1 Bi01 -33.992(2) 6_554 . . 14_456 ?
 Mn03 Bi02 Bi1 Bi01 -123.991(2) 6_554 . . 3_565 ?
 Mn03 Bi02 Bi1 Bi01 -0.001(1) 5_564 . . 3_564 ?
 Mn03 Bi02 Bi1 Bi01 -56.009(2) 4_664 . . 3_564 ?
 Mn03 Bi02 Bi1 Bi01 56.009(3) . . . 3_565 ?
 Mn03 Bi02 Bi1 Bi01 179.999(1) 2_665 . . 3_564 ?
 Mn03 Bi02 Bi1 Bi01 -123.992(2) . . . 3_564 ?
 Mn03 Bi02 Bi1 Bi01 90.000(1) 2_665 . . 14_456 ?
 Mn03 Bi02 Bi1 Bi01 180.001(2) 5_564 . . 3_565 ?
 Mn03 Bi02 Bi1 Bi01 -56.008(2) 3_565 . . 3_565 ?
 Mn03 Bi02 Bi1 Bi01 -146.008(2) 3_565 . . 13_666 ?
 Mn03 Bi02 Bi1 Bi01 -90.000(2) 5_564 . . 14_456 ?
 Mn03 Bi02 Bi1 Bi01 146.008(2) 6_554 . . 13_666 ?
 Mn03 Bi02 Bi1 Bi01 123.991(2) 3_565 . . 3_564 ?
 Mn03 Bi02 Bi1 Bi01 -90.000(1) 2_665 . . 13_666 ?
 Mn03 Bi02 Bi1 Bi01 33.992(2) 3_565 . . 14_456 ?
 Mn03 Bi02 Bi1 Bi01 90.000(1) 5_564 . . 13_666 ?
 Mn03 Bi02 Bi1 Bi01 0.001(1) 2_665 . . 3_565 ?
 Mn03 Bi02 Bi1 Bi01 -33.992(2) . . . 13_666 ?
 Mn03 Bi02 Bi1 Bi01 146.008(2) . . . 14_456 ?
 Mn03 Bi02 Bi1 Bi01 56.008(2) 6_554 . . 3_564 ?
 Mn03 Bi02 Bi1 Bi01 123.992(2) 4_664 . . 3_565 ?
 Mn03 Bi02 Bi1 Bi01 -146.008(2) 4_664 . . 14_456 ?
 Mn03 Bi02 Bi1 Bi01 33.992(2) 4_664 . . 13_666 ?
 Mn03 Bi02 Bi1 Mn03 -67.983(5) 6_554 . . 3_565 ?
 Mn03 Bi02 Bi1 Mn03 180.0 3_565 . . 4_664 ?
 Mn03 Bi02 Bi1 Mn03 -123.992(2) 2_665 . . 4_664 ?
 Mn03 Bi02 Bi1 Mn03 123.992(2) 2_665 . . 6_554 ?
 Mn03 Bi02 Bi1 Mn03 112.017(4) 6_554 . . 4_664 ?
 Mn03 Bi02 Bi1 Mn03 -56.008(2) 2_665 . . . ?
 Mn03 Bi02 Bi1 Mn03 56.008(3) 5_564 . . 4_664 ?
 Mn03 Bi02 Bi1 Mn03 -112.017(5) 4_664 . . 6_554 ?
 Mn03 Bi02 Bi1 Mn03 180.0 6_554 . . . ?
 Mn03 Bi02 Bi1 Mn03 -123.992(3) 5_564 . . 3_565 ?
 Mn03 Bi02 Bi1 Mn03 123.992(3) 5_564 . . . ?
 Mn03 Bi02 Bi1 Mn03 -112.017(5) 3_565 . . . ?
 Mn03 Bi02 Bi1 Mn03 67.983(4) 4_664 . . . ?
 Mn03 Bi02 Bi1 Mn03 112.017(6) . . . 3_565 ?
 Mn03 Bi02 Bi1 Mn03 -56.008(2) 5_564 . . 6_554 ?
 Mn03 Bi02 Bi1 Mn03 67.983(4) 3_565 . . 6_554 ?
 Mn03 Bi02 Bi1 Mn03 -67.983(5) . . . 4_664 ?
 Mn03 Bi02 Bi1 Mn03 180.0 4_664 . . 3_565 ?
 Mn03 Bi02 Bi1 Mn03 180.0 . . . 6_554 ?
 Mn03 Bi02 Bi1 Mn03 56.008(2) 2_665 . . 3_565 ?
 Mn03 Bi02 Bi1 Bi1 -146.008(2) 4_664 . . 3_565 ?
 Mn03 Bi02 Bi1 Bi1 33.992(2) 4_664 . . 2_665 ?
 Mn03 Bi02 Bi1 Bi1 -90.000(1) 5_564 . . 3_565 ?
 Mn03 Bi02 Bi1 Bi1 33.992(2) 3_565 . . 3_565 ?
 Mn03 Bi02 Bi1 Bi1 -146.008(2) 3_565 . . 2_665 ?
 Mn03 Bi02 Bi1 Bi1 90.000(1) 2_665 . . 3_565 ?
 Mn03 Bi02 Bi1 Bi1 146.008(2) . . . 3_565 ?
 Mn03 Bi02 Bi1 Bi1 -90.0 2_665 . . 2_665 ?
 Mn03 Bi02 Bi1 Bi1 -33.992(2) 6_554 . . 3_565 ?
 Mn03 Bi02 Bi1 Bi1 146.008(3) 6_554 . . 2_665 ?
 Mn03 Bi02 Bi1 Bi1 90.000(4) 5_564 . . 2_665 ?
 Mn03 Bi02 Bi1 Bi1 -33.992(3) . . . 2_665 ?
 Mn04 Bi02 Bi1 Bi01 -90.000(2) 1_554 . . 14_456 ?
 Mn04 Bi02 Bi1 Bi01 0.000(1) 1_554 . . 3_564 ?
 Mn04 Bi02 Bi1 Bi01 180.001(1) 1_554 . . 3_565 ?
 Mn04 Bi02 Bi1 Bi01 -90.000(1) . . . 13_666 ?
 Mn04 Bi02 Bi1 Bi01 0.001(1) . . . 3_565 ?
 Mn04 Bi02 Bi1 Bi01 179.999(1) . . . 3_564 ?
 Mn04 Bi02 Bi1 Bi01 90.000(2) . . . 14_456 ?
 Mn04 Bi02 Bi1 Bi01 90.0 1_554 . . 13_666 ?
 Mn04 Bi02 Bi1 Mn03 56.009(2) 1_554 . . 4_664 ?
 Mn04 Bi02 Bi1 Mn03 -56.008(3) . . . . ?
 Mn04 Bi02 Bi1 Mn03 -123.992(2) . . . 4_664 ?
 Mn04 Bi02 Bi1 Mn03 56.008(2) . . . 3_565 ?
 Mn04 Bi02 Bi1 Mn03 -123.991(2) 1_554 . . 3_565 ?
 Mn04 Bi02 Bi1 Mn03 123.992(2) . . . 6_554 ?
 Mn04 Bi02 Bi1 Mn03 123.992(2) 1_554 . . . ?
 Mn04 Bi02 Bi1 Mn03 -56.008(2) 1_554 . . 6_554 ?
 Mn04 Bi02 Bi1 Pd01 123.992(2) 1_554 . . . ?
 Mn04 Bi02 Bi1 Pd01 -56.008(3) . . . . ?
 Mn04 Bi02 Bi1 Bi1 90.0 1_554 . . 2_665 ?
 Mn04 Bi02 Bi1 Bi1 -90.0 . . . 2_665 ?
 Mn04 Bi02 Bi1 Bi1 -90.000(1) 1_554 . . 3_565 ?
 Mn04 Bi02 Bi1 Bi1 90.0 . . . 3_565 ?
 Pd01 Bi02 Bi1 Bi01 56.009(3) . . . 3_565 ?
 Pd01 Bi02 Bi1 Bi01 -33.992(2) . . . 13_666 ?
 Pd01 Bi02 Bi1 Bi01 146.008(2) . . . 14_456 ?
 Pd01 Bi02 Bi1 Bi01 -123.992(2) . . . 3_564 ?
 Pd01 Bi02 Bi1 Bi1 146.008(2) . . . 3_565 ?
 Pd01 Bi02 Bi1 Bi1 -33.992(3) . . . 2_665 ?
 Bi1 Bi02 Bi1 Bi01 -89.999(0) 3_565 . . 3_565 ?
 Bi1 Bi02 Bi1 Bi01 90.0 3_565 . . 3_564 ?
 Bi1 Bi02 Bi1 Bi01 0.0 2_665 . . 13_666 ?
 Bi1 Bi02 Bi1 Bi01 180.0 3_565 . . 13_666 ?
 Bi1 Bi02 Bi1 Bi01 180.0 2_665 . . 14_456 ?
 Bi1 Bi02 Bi1 Bi01 90.0 2_665 . . 3_565 ?
 Bi1 Bi02 Bi1 Bi01 0.0 3_565 . . 14_456 ?
 Bi1 Bi02 Bi1 Bi01 -90.0 2_665 . . 3_564 ?
 Bi1 Bi02 Bi1 Mn03 33.992(2) 2_665 . . . ?
 Bi1 Bi02 Bi1 Mn03 146.008(2) 2_665 . . 3_565 ?
 Bi1 Bi02 Bi1 Mn03 146.008(2) 3_565 . . 4_664 ?
 Bi1 Bi02 Bi1 Mn03 -33.992(2) 2_665 . . 4_664 ?
 Bi1 Bi02 Bi1 Mn03 -146.008(2) 3_565 . . . ?
 Bi1 Bi02 Bi1 Mn03 -146.008(2) 2_665 . . 6_554 ?
 Bi1 Bi02 Bi1 Mn03 -33.992(2) 3_565 . . 3_565 ?
 Bi1 Bi02 Bi1 Mn03 33.992(2) 3_565 . . 6_554 ?
 Bi1 Bi02 Bi1 Pd01 33.992(2) 2_665 . . . ?
 Bi1 Bi02 Bi1 Pd01 -146.008(2) 3_565 . . . ?
 Bi1 Bi02 Bi1 Bi1 180.0 2_665 . . 3_565 ?
 Bi1 Bi02 Bi1 Bi1 180.0 3_565 . . 2_665 ?

_shelx_res_file
;
TITL w0261_auto_a.res in P6(3)/mmc
    w0261_auto.res
    created by SHELXL-2018/3 at 12:40:37 on 25-Sep-2023
REM Old TITL W0261_auto in P6(3)mc
REM SHELXT solution in P6(3)/mmc: R1 0.036, Rweak 0.004, Alpha 0.009
REM <I/s> 1.078 for 17 systematic absences, Orientation as input
REM Formula found by SHELXT: Mn Bi
CELL 0.71073 8.601 8.601 5.7996 90 90 120
ZERR 4 0.0004 0.0004 0.0004 0 0 0
LATT 1
SYMM -Y,+X-Y,+Z
SYMM +Y-X,-X,+Z
SYMM -X,-Y,0.5+Z
SYMM +Y,-X+Y,0.5+Z
SYMM -Y+X,+X,0.5+Z
SYMM +Y,+X,-Z
SYMM -Y+X,-Y,-Z
SYMM -X,-X+Y,-Z
SYMM -Y,-X,0.5-Z
SYMM +Y-X,+Y,0.5-Z
SYMM +X,+X-Y,0.5-Z
SFAC Bi Mn Pd
UNIT 8.21 7.9 0.1
EADP Mn03 Pd01
EXYZ Mn03 Pd01

L.S. 25
PLAN  5
TEMP -173
CONF
list 4
fmap 2 53
MORE -1
ACTA
REM <olex2.extras>
REM <HklSrc "%.\\W0261_auto.hkl">
REM </olex2.extras>

WGHT    0.000000   28.531700
FVAR       0.17760   0.98329
BI01  1    0.706982    0.853491    0.750000    10.25000    0.00505    0.00689 =
         0.00629    0.00000    0.00000    0.00252
BI02  1    0.333333    0.666667    0.250000    10.08333    0.00888    0.00888 =
         0.00752    0.00000    0.00000    0.00444
PART 1
MN03  2    0.500000    0.500000    0.500000    20.25000    0.00818    0.00818 =
         0.00446    0.00119   -0.00119    0.00327
PART 0
MN04  2    0.333333    0.666667    0.750000    10.08333    0.00671    0.00671 =
         0.03053    0.00000    0.00000    0.00336
PART 2
PD01  3    0.500000    0.500000    0.500000   -20.25000    0.00818    0.00818 =
         0.00446    0.00119   -0.00119    0.00327
PART 0
BI1   1    0.227577    0.455153    0.250000     0.00869    0.03922    0.03620 =
         0.01193    0.00000    0.00000    0.01810
HKLF 4


REM  w0261_auto_a.res in P6(3)/mmc
REM wR2 = 0.051038, GooF = S = 1.14637, Restrained GooF = 1.14637 for all data
REM R1 = 0.023345 for 205 Fo > 4sig(Fo) and 0.024791 for all 215 data
REM 19 parameters refined using 0 restraints

END

WGHT      0.0000     28.5026

REM Highest difference peak  2.250,  deepest hole -4.190,  1-sigma level  0.450
Q1    1   0.3333  0.6667  0.5944  10.16667  0.05    2.25
Q2    1   0.2721  0.5443  0.2500  10.25000  0.05    1.81
Q3    1   0.3900  0.7800  0.1869  10.50000  0.05    1.57
Q4    1   0.3191  0.5150  0.2500  10.50000  0.05    1.44
Q5    1   0.1781  0.3562  0.1590  10.50000  0.05    1.41
;
_shelx_res_checksum                24453
_shelx_hkl_file
;
   0   0   1    0.86    1.97
   0   0   2 7103.22  259.71
   0   0   3    2.13    3.65
   0   0   4 9146.31  336.44
   0   0   5    2.15    5.90
   0   0   6 2631.07  103.08
   0   0   7    1.54    8.84
   1  -1  -3    1.78    1.69
   0  -1  -3    2.39    4.24
   0  -1  -3    1.21    1.62
  -1   0  -3    2.58    1.70
  -1   0  -3    3.51    1.84
  -1   1  -3    0.74    1.89
   0  -1  -3    0.07    1.68
  -1   0  -2  253.74   10.00
   0  -1  -2  224.47   10.05
   1  -1  -2  242.23   10.00
  -1   1  -2  249.85   10.03
   1  -1  -2  232.41   10.38
   0   1  -2  236.95   10.06
   0  -1  -2  230.00   11.34
  -1   0  -1    4.19    3.35
  -1   0   0    4.86    1.94
  -1   0   0    2.90    2.44
   1  -1   0    5.07    2.06
   1   0   0    3.64    2.09
   0   1   0    0.94    2.27
   1   0   0    1.23    1.77
   0  -1   0    5.11    2.82
  -1   1   0    5.53    2.37
   0   1   0    5.61    2.73
   0  -1   0    5.38    2.13
  -1   1   1    2.31    1.68
   0  -1   1    2.13    2.49
   0   1   1    5.62    2.82
   1   0   1    1.49    2.86
  -1   1   1    5.43    2.47
   0   1   1   -0.16    2.92
  -1   0   1    9.96    2.83
   1  -1   1    4.19    2.29
   1   0   1    5.37    2.49
   0  -1   2  234.99   10.17
  -1   0   2  252.50   10.18
   1   0   2  234.38   11.81
  -1   1   2  232.51   10.05
  -1   1   2  235.59   10.60
   0   1   2  256.11   11.79
   1  -1   2  249.59   10.15
   1  -1   3    3.31    1.90
  -1   1   3   -0.25    2.99
  -1   1   3   -0.08    1.59
  -1   0   3    2.66    1.51
   0   1   3    2.31    3.85
   1   0   3    2.21    4.33
   0  -1   3    1.99    1.80
   1  -1   3   -3.45    4.46
  -1   0   3    1.19    1.79
  -1   0   3   -1.96    3.10
   1   0   4   -0.49    5.48
  -1   0   4    9.50    4.46
   0  -1   4    4.85    4.99
   0   1   4    0.44    4.85
  -1   1   4    3.17    3.90
   1  -1   4    1.48    5.39
   1  -1   5    5.52    6.76
   1   0   5    3.71    6.97
   0   1   5    1.69    6.01
   0  -1   5    4.98    5.69
  -1   1   5    2.34    5.57
  -1   0   5    1.82    5.22
  -1   0   6   82.71    9.33
  -1   1   6   88.06    9.77
   1  -1   6   76.78   11.15
   0  -1   6   77.42   10.04
   1   0   6   71.98   11.13
   0   1   6   69.75   10.27
   0   1   7    3.96    9.39
   1   0   7   -3.52   10.61
   0  -1   7    7.56    8.74
   1  -1   7    3.42    9.67
  -1  -1  -4    2.86    2.33
  -2   1  -4    0.72    2.30
  -1  -1  -4    1.77    2.41
   1  -2  -4    1.60    2.26
  -2   1  -3    0.66    2.64
  -1   2  -3   -0.93    2.93
  -1  -1  -3    0.91    2.81
   1  -2  -3    3.05    2.71
  -1  -1  -3   -0.75    4.81
   2  -1  -3    2.80    2.77
  -1  -1  -3   -1.19    2.76
   1  -2  -3   -0.27    3.88
  -1  -1  -2  217.59   10.24
  -1   2  -2  206.94   10.31
  -1  -1  -2  233.27   10.34
  -2   1  -2  235.66   10.19
   1  -2  -2  217.93   10.20
   2  -1  -2  198.83   10.12
   1  -2  -2  221.45   10.66
  -1  -1  -1   -2.79    3.94
   1   1   0    0.82    3.54
  -2   1   0    6.30    3.57
   1  -2   0    3.63    2.91
  -1  -1   0    2.21    3.89
  -1   2   0    5.96    3.48
   2  -1   0    3.17    3.13
   1  -2   1   -0.38    3.06
   1   1   1    0.25    3.26
   2  -1   1    2.46    3.10
  -1   2   1   -0.19    3.25
   2  -1   1    2.80    3.36
  -1  -1   1    6.29    3.62
  -1   2   1    2.32    3.10
  -2   1   1   -0.89    3.18
  -1   2   2  224.18   10.68
  -1   2   2  212.00   10.26
  -1  -1   2  225.98   10.30
  -2   1   2  200.61    8.57
  -2   1   2  210.42   10.02
   2  -1   2  214.80   11.57
   2  -1   2  232.24   10.35
   1   1   2  230.77   11.84
   1  -2   2  217.07   10.18
   2  -1   3    7.06    5.07
  -1   2   3   -2.42    3.53
  -2   1   3   -2.47    2.58
   1  -2   3    3.47    2.94
  -2   1   3    3.83    2.72
  -1  -1   3   -0.19    2.97
  -1   2   3    2.56    3.02
  -1  -1   3    2.79    2.92
   1   1   3    6.27    4.65
   2  -1   3    2.32    3.03
   2  -1   4    7.24    6.38
   1   1   4    3.17    5.44
  -1  -1   4   -0.92    2.51
  -2   1   4    2.67    3.52
  -2   1   4    0.82    2.04
  -1   2   4    4.76    4.70
   1  -2   4    5.14    2.59
  -1  -1   4    1.64    2.30
  -1  -1   5    3.36    5.55
   1  -2   5    4.45    7.25
   1   1   5    9.79    8.24
  -2   1   5    1.48    4.75
  -1   2   5   -2.50    5.89
   2  -1   5    1.37    7.51
   1   1   6   62.05   11.41
  -1  -1   6   49.12    8.49
  -2   1   6   48.26    7.64
   2  -1   6   45.87   10.30
   1  -2   6   77.76   11.17
  -1   2   6   60.80    8.92
   2  -1   7   21.93   11.32
   1  -2   7    0.84    9.61
   1   1   7   -2.71   10.83
   0  -2  -4  493.69   22.13
   2  -2  -4  442.71   18.78
   0  -2  -4  471.54   18.77
  -2   0  -4  479.77   18.79
  -2   0  -4  469.99   18.88
  -2   2  -4  441.18   18.95
   0  -2  -4  465.86   18.74
   0  -2  -3 3900.89  145.06
  -2   0  -3 4024.77  143.21
   2  -2  -3 3832.19  143.32
   0  -2  -3 3728.72  143.41
  -2   2  -3 3937.13  143.24
   0   2  -2 4342.79  163.09
   2  -2  -2 4375.46  162.94
   0  -2  -2 4341.67  163.19
  -2   0  -2 4649.86  164.33
   2  -2  -2 4400.20  161.83
   0  -2  -2 4334.20  163.93
  -2   0  -2 4557.15  162.94
  -2   2  -2 4468.06  162.85
  -2   0  -1 5667.65  202.03
   2  -2  -1 5469.50  200.74
   2   0  -1 5415.99  200.90
   2   0   0  878.52   35.39
   0   2   0  928.63   35.59
   0   2   0  931.19   35.95
   2  -2   0  881.86   35.24
   0  -2   0  916.53   35.53
  -2   0   0  875.26   34.63
  -2   0   0  918.72   35.40
  -2   2   0  910.14   35.16
   0  -2   0  897.37   35.64
   0   2   1 5443.44  204.78
   2   0   1 5778.48  204.35
   2  -2   1 5621.29  204.10
  -2   0   1 5530.27  204.09
   0   2   1 5379.29  204.13
  -2   0   1 5563.51  202.80
  -2   2   1 5545.17  203.84
   0  -2   1 5527.00  204.18
   2   0   1 5620.66  204.42
   2   0   2 4527.78  167.71
  -2   0   2 4477.68  166.30
  -2   2   2 4399.15  166.07
   2   0   2 4541.73  166.57
   2  -2   2 4657.64  166.40
   0   2   2 4460.31  166.45
   0   2   2 4565.03  167.54
   0  -2   2 4425.20  166.41
  -2   2   2 4574.14  165.26
  -2   2   3 3952.37  148.89
  -2   0   3 3979.72  148.90
   0   2   3 4130.90  151.23
   2  -2   3 4126.26  149.15
  -2   2   3 4041.21  148.90
   2   0   3 4081.44  151.74
   0  -2   3 4049.85  149.14
  -2   0   4  479.99   20.09
   0   2   4  520.66   23.99
   0  -2   4  493.77   20.00
  -2   2   4  476.54   19.93
   2   0   4  523.28   24.62
  -2   2   4  504.91   21.40
   2  -2   4  515.84   24.81
  -2   0   4  475.31   19.80
   2  -2   4  508.36   20.22
  -2   0   4  510.14   21.40
   2   0   5 2548.13   99.74
  -2   0   5 2449.89   95.77
  -2   2   5 2512.05   96.00
   0   2   5 2563.33   98.55
   2  -2   5 2624.25  100.03
   0  -2   6 1377.45   60.18
   2   0   6 1533.25   62.94
   2  -2   6 1493.62   62.49
  -2   2   6 1459.80   58.36
   0   2   6 1504.90   61.32
  -2   0   6 1415.12   58.08
   2  -2   7 1454.60   63.75
   0  -2   7 1417.88   61.39
   0   2   7 1494.55   62.58
   2   0   7 1494.24   64.42
  -1  -2  -5   72.23    5.16
   2  -3  -5   87.54    5.33
  -2  -1  -5   77.60    5.54
   1  -3  -5   81.24    5.20
  -2   3  -5   76.16    5.67
  -3   1  -5   65.02    5.24
  -1  -2  -5   84.91    5.29
  -2  -1  -5   83.58    5.29
  -3   2  -5   69.96    5.53
  -1   3  -4  381.49   18.06
  -2   3  -4  406.00   18.25
  -1  -2  -4  417.43   18.10
   3  -2  -4  382.16   17.91
   1  -3  -4  431.42   20.05
   1  -3  -4  413.34   17.92
   2  -3  -4  423.29   18.10
  -2  -1  -4  452.31   18.11
  -3   2  -4  399.17   17.85
  -3   1  -4  413.12   17.86
  -2  -1  -4  419.61   21.14
  -1  -2  -4  420.33   21.02
  -2  -1  -4  422.43   18.17
  -1  -2  -4  403.77   18.21
   2  -3  -4  414.02   18.75
   3  -1  -3  164.31    9.95
   1  -3  -3  176.28   10.70
  -1   3  -3  193.38   10.45
  -1  -2  -3  186.49   11.58
  -1  -2  -3  170.44   10.01
  -3   1  -3  193.49    9.84
  -3   2  -3  200.19    9.93
   2  -3  -3  176.08    9.85
   2  -3  -3  188.26    9.81
  -2   3  -3  170.58    9.93
   1  -3  -3  165.43    9.74
   3  -2  -3  182.01   10.04
  -2  -1  -3  165.92    9.77
  -2  -1  -3  183.67   10.01
   1  -3  -2  197.28   10.75
   2  -3  -2  196.44   10.64
   3  -2  -2  197.20   10.65
   2  -3  -2  182.23   10.17
   3  -1  -2  202.82   10.83
  -2  -1  -2  202.98   10.88
  -1   3  -2  207.14   11.05
  -2   3  -2  204.82   10.71
   1  -3  -2  197.54   11.17
  -3   1  -2  196.79   10.44
  -3   2  -2  201.23   10.43
  -2  -1  -2  189.02   11.55
  -1  -2  -2  201.44   10.77
   2  -3  -1  326.11   14.55
  -1  -2  -1  303.26   14.97
   2   1  -1  328.29   14.85
  -3   1  -1  306.13   14.39
  -2  -1  -1  293.31   14.79
   3  -1  -1  289.95   12.35
  -1  -2   0  902.82   35.71
  -2  -1   0  858.59   35.57
  -2   3   0  901.07   35.40
   3  -2   0  914.82   35.66
  -2  -1   0  933.19   35.29
   2  -3   0  847.72   35.34
   1  -3   0  914.73   35.90
  -3   1   0  867.73   34.19
   3  -1   0  866.04   35.54
   1  -3   0  873.48   35.85
  -1  -2   0  864.97   35.49
   1   2   0  940.87   36.52
  -3   2   0  883.77   35.28
  -1   3   0  898.73   35.70
   3  -1   0  846.56   34.40
  -3   1   0  902.80   35.42
  -1  -2   1  307.99   14.82
  -3   1   1  336.43   14.98
   1  -3   1  303.08   14.88
  -2  -1   1  298.51   14.95
  -2  -1   1  325.30   14.34
   2   1   1  303.91   15.24
  -3   1   1  298.04   12.40
   2  -3   1  312.65   14.85
   1   2   1  323.00   15.73
  -1   3   1  320.53   15.52
  -1  -2   1  320.82   15.26
  -3   2   1  301.85   14.53
   3  -1   1  307.27   14.95
   3  -2   1  321.34   14.91
  -2   3   1  326.62   14.81
  -1   3   1  324.66   15.00
  -3   2   2  193.08   10.75
   1  -3   2  205.57   11.18
  -1   3   2  212.10   11.84
  -2  -1   2  217.88   11.08
   3  -2   2  244.42   12.85
  -2   3   2  198.40   10.78
   3  -1   2  191.88   11.88
   1   2   2  201.69   12.22
  -1  -2   2  215.01   11.27
  -2  -1   2  222.41   11.46
  -2   3   2  199.81   11.16
   3  -2   2  191.91   11.05
   3  -1   2  221.53   11.54
  -3   1   2  202.54   10.95
   2  -3   2  214.56   11.21
  -1   3   2  196.01   11.23
   2   1   2  220.92   12.51
   2   1   3  208.92   12.68
   3  -2   3  213.01   12.78
  -2  -1   3  170.13   10.11
  -3   1   3  170.14    7.54
   3  -1   3  203.67   12.35
  -3   2   3  174.70    7.46
  -1   3   3  174.22   10.21
  -3   2   3  163.25    9.65
   1   2   3  182.51   12.13
  -1   3   3  171.73   10.97
  -2   3   3  184.99   10.12
  -2   3   3  202.13   10.23
   3  -2   3  190.26   10.30
   1  -3   3  173.26   10.02
  -1  -2   3  179.04   10.20
  -3   1   3  170.77    7.76
  -3   1   3  178.51    9.88
   3  -1   3  205.40   10.81
   2  -3   3  197.88   10.36
  -2  -1   3  166.03    9.91
  -3   2   4  408.31   17.26
  -2   3   4  418.04   18.51
  -1   3   4  442.16   18.66
  -2   3   4  425.08   19.47
   1   2   4  453.93   22.36
   1  -3   4  457.12   18.67
   2   1   4  429.81   22.46
   2  -3   4  447.06   18.68
  -2  -1   4  418.32   18.44
   3  -2   4  447.29   18.93
  -2  -1   4  404.07   18.53
  -3   2   4  389.29   18.12
   3  -2   4  472.46   22.89
  -1   3   4  426.95   20.85
   3  -1   4  443.40   22.58
  -1  -2   4  403.59   18.50
  -1  -2   4  430.49   18.55
  -3   1   4  389.00   17.22
  -3   1   4  391.73   18.05
   1  -3   5   88.96    5.75
   3  -2   5  101.04   12.36
  -2  -1   5   82.37    5.21
  -1  -2   5   78.67    5.48
  -3   1   5   68.19    4.97
  -3   1   5   91.43    6.87
  -3   1   5   77.03    5.52
   3  -1   5   89.90   11.43
   2  -3   5   77.59    5.66
   2   1   5   95.04   11.86
  -3   2   5   57.39    5.02
  -1   3   5   95.79   10.05
  -2  -1   5   76.51    5.63
  -1  -2   5   92.56    5.57
   1   2   5   83.30   10.62
  -2  -1   5   95.92    8.50
  -3   2   5   90.16    6.56
   2  -3   5   91.08   11.55
  -2   3   5   91.31    8.36
  -2   3   6   72.33    9.19
  -1   3   6   73.89   10.72
   1   2   6  109.04   13.43
   1  -3   6   74.28   11.74
   3  -1   6   93.27   13.52
   2   1   6   83.79   12.94
   2  -3   6   91.14   12.40
   3  -2   6  112.46   13.96
  -1  -2   6   72.23    9.85
  -2  -1   6   85.05    9.68
   2  -3   7   51.99   13.18
   2   1   7   36.41   12.88
   3  -2   7   47.16   13.53
   1  -3   7   58.92   12.53
   3  -1   7   54.63   13.76
   1   2   7   55.58   13.46
   0  -3  -5  504.09   24.35
  -3   0  -5  474.98   20.59
  -3   0  -5  512.71   20.38
   0  -3  -5  490.79   20.33
   0  -3  -5  528.71   20.46
  -3   3  -5  464.08   20.54
   3  -3  -5  441.09   20.25
   3  -3  -4   20.74    4.66
  -3   0  -4   28.90    4.62
   0  -3  -4   23.93    6.68
   0  -3  -4   27.33    4.97
  -3   3  -4   16.85    4.65
  -3   0  -3  875.80   33.93
   3  -3  -3  818.16   32.02
   3  -3  -3  817.31   34.15
   0  -3  -3  872.91   35.54
   0  -3  -3  788.23   34.14
  -3   3  -3  845.25   33.80
   0  -3  -2   25.72    5.86
   3   0  -2   47.61    5.83
  -3   3  -2   46.34    5.41
  -3   0  -2   38.71    5.42
   3  -3  -2   37.74    3.83
   0  -3  -2   42.90    5.84
  -3   0  -2   48.59    6.69
   0   3  -2   42.28    5.94
   3  -3  -2   38.29    5.40
   3   0  -1 1190.65   46.13
  -3   0  -1 1209.59   46.98
   3  -3  -1 1186.60   45.84
   0  -3   0   25.40    5.08
   3  -3   0   37.02    5.46
   3   0   0   26.49    4.92
   0   3   0   33.86    6.18
   0   3   0   33.00    5.88
  -3   0   0   35.27    5.80
  -3   3   0   43.07    5.68
   0  -3   0   37.78    5.83
  -3   0   0   29.60    4.52
   3   0   0   24.23    4.54
   3   0   1 1195.85   47.72
  -3   0   1 1247.32   47.65
   0  -3   1 1195.05   47.66
  -3   0   1 1151.68   45.58
   0   3   1 1208.40   47.61
   0   3   1 1237.87   48.37
   3  -3   1 1206.69   47.60
  -3   3   1 1175.48   47.06
   0  -3   1 1240.42   48.10
   3   0   2   43.58    6.34
   0   3   2   49.02    6.69
   0  -3   2   35.28    5.53
   3   0   2   49.63    6.17
   3  -3   2   43.24    5.76
  -3   3   2   42.03    5.66
   0   3   2   40.83    6.02
  -3   0   2   44.30    4.05
  -3   0   2   41.20    5.81
  -3   3   3  816.15   35.01
   3  -3   3  884.95   35.72
   0  -3   3  876.99   35.66
  -3   0   3  886.05   33.97
   0   3   3  871.96   37.26
   3   0   3  919.99   37.89
  -3   0   3  842.67   35.24
  -3   3   3  861.68   33.75
   0  -3   4   26.27    5.11
  -3   3   4   22.36    5.10
   3   0   4   17.01    7.56
   3  -3   4   26.92    5.06
  -3   0   4   26.47    4.99
   0   3   4   19.59    7.36
  -3   3   4   20.75    4.10
  -3   0   5  464.46   20.81
   0  -3   5  515.60   21.28
  -3   0   5  460.16   21.23
  -3   3   5  521.76   22.17
  -3   0   5  523.88   22.15
   0   3   5  560.17   26.63
   3   0   5  587.01   28.22
   3  -3   5  548.80   21.81
   0  -3   5  510.43   21.17
  -3   3   5  477.44   21.07
   3  -3   5  547.81   27.79
   0   3   6   22.46    9.79
   3  -3   6    7.39   10.12
   3   0   6    0.94   10.53
   3  -3   7  353.22   24.25
   3   0   7  302.21   24.01
  -2  -2  -6  932.24   35.25
  -4   2  -6  961.46   35.70
  -2  -2  -5    1.61    4.79
  -2  -2  -5    1.10    4.54
  -2   4  -5    6.97    5.09
   2  -4  -5    1.18    4.51
  -4   2  -5    1.10    4.30
   2  -4  -5    0.44    6.21
   2  -4  -4 5114.64  191.80
  -2   4  -4 5083.82  192.00
  -4   2  -4 5351.83  191.62
   2  -4  -4 5231.07  192.25
  -2  -2  -4 5191.61  194.57
  -2  -2  -4 5184.67  191.95
   4  -2  -4 4878.07  191.85
  -2  -2  -4 5365.68  191.78
   2  -4  -3    5.33    5.18
   4  -2  -3   10.22    5.03
   2  -4  -3    1.15    4.59
  -2  -2  -3    6.67    4.53
  -2  -2  -3   -0.75    4.23
  -4   2  -3    2.38    4.36
  -2   4  -3    0.75    4.70
   2  -4  -2 3339.29  126.36
  -4   2  -2 3389.27  125.86
   4  -2  -2 3360.73  126.54
  -2  -2  -2 3355.00  126.27
   2  -4  -2 3392.85  126.43
  -2  -2  -2 3341.33  126.13
  -2  -2  -2 3320.94  127.18
  -2   4  -2 3397.45  126.35
   4  -2  -1    4.03    2.57
   2  -4  -1    0.38    5.15
   2   2  -1    5.40    5.51
  -2  -2  -1    0.39    4.77
  -4   2   0 9999.00  363.66
  -2  -2   0 9857.97  364.13
   4  -2   0 9986.64  364.11
   2  -4   0 9922.50  364.21
  -2  -2   0 9860.99  363.71
   4  -2   0 9861.24  362.56
  -2   4   0 9979.63  363.98
   2   2   1    6.86    5.63
  -4   2   1   -0.35    4.42
  -2  -2   1    4.81    4.98
  -2   4   1    5.93    4.65
   2  -4   1    0.40    4.40
  -2  -2   1   -0.39    4.66
   4  -2   1    4.36    4.60
  -2  -2   2 3439.39  129.06
  -2  -2   2 3442.71  128.75
   2  -4   2 3387.34  128.95
   4  -2   2 3462.19  129.27
   2   2   2 3395.49  130.27
  -2   4   2 3465.15  128.89
  -4   2   2 3434.66  128.59
  -2   4   2 3403.96  129.09
   4  -2   3    3.33    5.11
  -2  -2   3    6.47    5.20
  -4   2   3    2.46    4.54
  -2  -2   3    1.25    5.57
   2  -4   3    0.40    4.88
  -2  -2   3   10.55    5.23
  -2   4   3    6.25    5.14
   2   2   3    3.56    6.08
   4  -2   3   -0.58    6.22
  -2   4   3    5.71    5.11
  -2  -2   4 5505.40  201.22
  -2  -2   4 5319.37  201.53
  -4   2   4 5207.73  200.79
   4  -2   4 5769.53  205.67
  -2   4   4 5357.79  201.37
   2  -4   4 5447.10  201.49
   2   2   4 5386.09  204.96
   4  -2   4 5667.84  202.13
  -2   4   4 5454.61  202.35
   2  -4   5    0.63    4.88
   4  -2   5    7.61    9.12
  -2   4   5    9.02    6.89
   2   2   5    4.82    8.82
  -2  -2   5    4.80    5.14
   4  -2   6 1594.62   63.55
   2   2   6 1551.30   62.36
   2  -4   6 1266.23   60.42
  -2  -2   6 1330.47   57.21
   2   2   7    7.40   12.97
   2  -4   7    0.97   11.28
  -3  -1  -6    4.74    3.61
   1  -4  -6    7.88    3.04
  -4   1  -6    2.41    4.02
   3  -4  -6    7.49    2.99
  -1  -3  -6   11.24    3.33
   4  -3  -5   45.29    6.06
  -3  -1  -5   45.98    6.20
  -3  -1  -5   42.97    5.73
  -3   4  -5   32.05    6.27
   3  -4  -5   35.63    5.68
  -4   1  -5   42.07    5.72
  -1  -3  -5   39.81    5.83
  -1  -3  -5   44.23    6.17
   1  -4  -5   37.19    8.21
   1  -4  -5   36.47    5.71
  -4   3  -5   34.15    5.63
   1  -4  -4   15.29    6.75
  -1   4  -4   17.48    5.75
  -3  -1  -4   16.14    5.06
   1  -4  -4   22.73    5.68
  -1  -3  -4    5.61    5.28
  -4   3  -4   15.18    5.23
  -3   4  -4   21.45    5.73
  -4   1  -4   14.79    5.09
  -3  -1  -4   16.24    5.45
  -1  -3  -4   12.66    5.32
  -1  -3  -4   21.97    7.41
   4  -3  -4   20.83    5.81
   3  -4  -4   12.93    5.23
   3  -4  -4   17.85    4.80
   3  -4  -3   55.83    5.80
   1  -4  -3   41.59    7.31
   4  -1  -3   48.85    6.77
  -1   4  -3   54.43    7.14
  -1  -3  -3   56.75    6.79
  -4   1  -3   58.10    6.39
  -3  -1  -3   62.77    6.71
  -1  -3  -3   54.75    8.06
  -4   3  -3   61.47    6.40
  -3   4  -3   53.59    6.57
   3  -4  -3   58.91    6.82
   1  -4  -3   63.02    7.05
   4  -3  -3   50.85    6.81
   4  -1  -2   23.62    5.44
  -1  -3  -2   31.39    5.75
  -4   3  -2   32.46    5.34
   3  -4  -2   25.64    5.39
   1  -4  -2   28.90    5.63
  -3   4  -2   17.84    5.05
  -1   4  -2   34.91    6.13
   1  -4  -2   29.56    6.23
  -3  -1  -2   32.27    5.66
  -3  -1  -2   20.43    5.53
   3  -4  -2   22.64    5.25
   4  -3  -2   29.87    5.90
  -4   1  -2   31.58    5.57
   4  -1  -1   42.89    4.57
   3   1  -1   54.28    7.02
  -3  -1  -1   62.74    6.89
  -1  -3  -1   53.69    6.81
  -4   1  -1   49.66    6.13
   3  -4  -1   51.67    6.74
   4  -1   0   49.19    5.40
   3   1   0   36.74    6.40
  -1  -3   0   45.02    6.84
   4  -3   0   36.64    6.26
  -3  -1   0   48.74    6.72
   1   3   0   37.73    7.56
  -4   3   0   45.26    5.85
  -4   1   0   34.75    5.90
   1  -4   0   45.96    6.77
  -1   4   0   36.89    6.47
  -1  -3   0   48.89    6.40
   4  -1   0   52.36    6.58
  -3  -1   0   44.03    5.88
  -4   1   0   42.28    4.95
  -3   4   0   51.81    6.09
   3  -4   0   38.29    6.06
   1  -4   0   41.59    6.93
   1  -4   1   61.77    6.79
   1   3   1   68.95    8.02
  -3   4   1   55.40    6.71
   3  -4   1   44.72    5.95
  -1  -3   1   48.59    6.45
  -4   3   1   40.39    5.96
  -4   1   1   49.22    4.23
  -4   1   1   47.20    6.46
  -3  -1   1   60.46    5.85
  -1  -3   1   46.68    6.74
   4  -3   1   59.74    6.73
  -3  -1   1   42.38    6.63
  -1   4   1   55.09    7.44
  -1   4   1   53.07    6.68
   4  -1   1   46.53    6.35
   3   1   2   23.85    6.02
  -3  -1   2   30.45    4.83
  -4   1   2   37.35    6.15
  -3   4   2   34.89    5.67
  -1  -3   2   33.89    6.70
   4  -3   2   33.39    6.05
  -1   4   2   36.78    6.57
   1  -4   2   32.37    5.73
  -1  -3   2   27.86    5.82
   3  -4   2   29.75    5.60
   1   3   2   29.53    6.72
  -1   4   2   35.21    6.42
  -4   1   2   27.24    2.37
  -3  -1   2   31.34    6.27
   4  -1   2   27.69    6.06
  -4   3   2   39.92    5.66
   4  -1   3   58.36    8.27
   3   1   3   60.85    8.64
   1   3   3   57.96    8.73
  -1   4   3   48.27    7.62
  -3  -1   3   64.55    6.55
   1  -4   3   55.24    6.75
  -3  -1   3   63.29    7.34
  -4   3   3   67.92    6.62
   4  -3   3   49.66    7.08
   4  -1   3   44.91    6.88
  -3   4   3   67.16    6.54
   3  -4   3   68.12    7.36
  -1   4   3   71.03    7.56
  -4   1   3   60.79    6.93
  -3   4   3   54.67    6.90
  -1  -3   3   59.32    7.18
   4  -3   3   63.01    8.46
   3  -4   4   10.07    5.36
  -1  -3   4   18.01    5.69
   3   1   4   16.44    7.71
  -3  -1   4   18.67    5.77
   1  -4   4   16.15    5.67
  -1   4   4   26.35    7.69
  -1   4   4   16.14    5.79
  -3  -1   4   15.57    5.29
  -3  -1   4   21.50    5.96
  -3   4   4   19.15    5.64
  -3   4   4   14.20    5.51
  -4   3   4   16.61    5.37
   4  -1   4   12.17    7.88
   4  -3   4   16.23    5.65
   1   3   4    6.13    7.68
   4  -3   4   27.80    8.48
  -4   1   4   21.06    5.57
   4  -1   5   43.74   11.10
   1   3   5   35.85   10.16
   4  -3   5   44.65    6.60
  -1   4   5   60.61    9.84
  -1  -3   5   39.11    6.09
   3  -4   5   47.11    6.45
   1  -4   5   45.39    6.25
  -3  -1   5   44.91    6.44
  -3   4   5   56.09    7.37
   3   1   5   36.94   10.07
   4  -3   5   66.46   11.77
   4  -1   6   11.01   11.15
   3   1   6   11.73   10.75
  -1   4   6   19.16    9.43
   4  -3   6   31.56   12.28
   3  -4   6    8.41   10.42
   1   3   6   28.49   11.06
   3   1   7   13.35   13.15
   1   3   7   22.05   12.94
   1  -4   7   19.85   11.01
   3  -4   7   30.50   13.48
   4  -4  -6  751.46   32.45
  -4   0  -6  798.34   32.94
  -4   0  -5 1372.85   52.35
   4  -4  -5 1267.57   52.56
  -4   0  -5 1326.92   52.56
  -4   4  -5 1337.31   52.57
   0  -4  -5 1348.68   52.76
  -4   0  -4  277.74   14.61
   4  -4  -4  278.33   15.33
   0  -4  -4  276.40   15.24
  -4   4  -4  264.39   14.70
   0  -4  -4  259.60   16.64
   4  -4  -3 2010.23   80.60
  -4   0  -3 2093.01   81.67
   0  -4  -3 1993.04   80.56
  -4   0  -3 2109.26   80.12
   0  -4  -3 2100.16   81.76
   4  -4  -3 2107.30   77.06
   0   4  -3 2094.00   80.62
  -4   4  -3 2043.99   79.95
   0   4  -2 2683.89   99.08
   4  -4  -2 2594.61   96.65
   0  -4  -2 2580.29   99.01
  -4   4  -2 2678.50   98.33
  -4   0  -2 2545.44   98.36
   0  -4  -2 2563.00   99.33
  -4   0  -2 2445.79   98.76
   4  -4  -2 2527.19   98.76
   4   0  -1 2490.83   95.14
  -4   0  -1 2544.18   95.78
   0   4   0  475.95   21.64
   0  -4   0  410.30   21.15
   0  -4   0  422.07   21.01
   4   0   0  399.77   20.89
  -4   0   0  464.14   21.25
  -4   0   0  455.39   19.73
   4   0   0  435.32   20.27
   0   4   0  447.93   22.37
   4  -4   0  428.37   21.14
  -4   4   0  425.59   20.41
  -4   0   1 2734.16  103.36
  -4   0   1 2720.32  100.97
   0  -4   1 2686.90  103.45
   4   0   1 2695.95  103.66
  -4   4   1 2719.28  102.89
   0  -4   1 2742.16  103.98
   0   4   1 2641.58  104.53
   0   4   1 2700.46  103.55
   4  -4   1 2670.63  103.47
  -4   0   2 2557.07   99.63
   0   4   2 2695.62  100.09
  -4   4   2 2677.91   99.39
   0  -4   2 2571.34  100.05
   4   0   2 2476.99  100.53
  -4   0   2 2573.12   96.78
   0   4   2 2634.91  101.16
   0  -4   2 2685.15  100.85
   4  -4   2 2613.73  100.12
   0  -4   3 2095.48   83.55
  -4   0   3 2118.95   83.18
   4   0   3 2160.38   85.45
  -4   4   3 2108.44   82.84
   4  -4   3 2112.67   83.76
  -4   0   3 2216.80   80.29
   0   4   3 2175.79   85.31
  -4   0   4  267.95   12.72
   0  -4   4  283.74   15.48
  -4   4   4  269.04   14.93
   4   0   4  290.36   18.33
   4  -4   4  280.33   15.73
   0   4   4  267.27   17.84
  -4   0   4  289.79   15.29
   4  -4   5 1533.16   62.25
   4  -4   5 1449.61   56.15
   0   4   5 1391.97   60.10
   4   0   5 1505.32   62.15
  -4   0   5 1296.08   55.50
   0  -4   5 1434.75   55.85
   4   0   6 1077.04   49.65
   4  -4   6 1022.94   49.05
   0   4   6 1001.58   47.25
  -2  -3  -5   70.32    8.43
   3  -5  -5   72.50    8.19
  -2  -3  -5   81.13    8.25
   2  -5  -5   66.67    7.87
  -5   3  -5   79.32    7.88
   5  -3  -5   63.30    7.97
  -2   5  -5   81.49    8.81
  -5   2  -5   78.64    7.86
   3  -5  -5   61.01    7.89
  -3  -2  -5   78.04    8.10
  -3  -2  -5   82.43    8.47
  -3   5  -5   92.75    9.02
   2  -5  -5   91.28   10.03
  -5   3  -4  386.48   18.71
   3  -5  -4  377.65   19.25
  -3  -2  -4  364.99   18.85
   5  -3  -4  324.15   18.98
  -3  -2  -4  361.36   19.02
  -2   5  -4  400.40   19.64
  -2  -3  -4  376.21   19.23
  -3   5  -4  387.93   19.19
  -2  -3  -4  382.33   18.92
   5  -2  -4  346.76   19.20
   3  -5  -4  408.03   18.80
   2  -5  -4  375.16   19.68
  -5   2  -4  366.18   18.50
   2  -5  -4  371.05   19.12
   2  -5  -3  115.09   10.55
   3  -5  -3   99.84    9.16
  -5   3  -3  120.39    9.23
  -3   5  -3  119.01    9.60
  -2   5  -3  109.39    9.64
  -2  -3  -3  101.92    9.04
   3  -5  -3  100.22    9.35
  -3  -2  -3  100.20    9.13
  -3  -2  -3   97.99    9.07
   2  -5  -3  110.59    9.81
   5  -2  -3  110.54   10.07
   5  -3  -3   89.80    9.44
  -2  -3  -3   96.72    9.33
  -5   2  -3  113.63    9.25
  -5   2  -2 1070.31   44.06
  -5   3  -2 1040.61   43.77
   2  -5  -2 1108.70   45.10
  -3   5  -2 1083.82   44.43
   5  -3  -2 1067.11   44.96
   5  -2  -2 1055.22   44.88
  -3  -2  -2 1016.03   44.29
   3  -5  -2 1086.50   44.56
  -2   5  -2 1101.10   44.60
  -3  -2  -2 1073.83   44.32
  -3  -2  -2 1051.00   44.97
  -2  -3  -2 1157.43   45.72
   2  -5  -2 1055.20   44.89
   3  -5  -2 1091.09   44.82
  -2  -3  -2 1103.11   44.84
   2   3  -1  121.36   10.70
   2  -5  -1  111.08    9.88
   5  -3  -1  107.56    6.64
   5  -2  -1  105.18    6.84
  -3  -2  -1  105.07    9.11
   3  -5  -1  124.57   10.03
   3   2  -1  129.70   10.71
  -2  -3  -1  103.67    9.41
  -3   5   0  583.61   26.71
   3   2   0  539.46   27.12
   5  -3   0  610.96   27.56
   3  -5   0  566.91   27.00
   5  -2   0  592.96   27.38
   5  -2   0  619.60   25.56
  -2  -3   0  543.16   26.68
   5  -3   0  596.11   25.16
  -2   5   0  629.14   27.18
   2  -5   0  579.34   27.31
  -3  -2   0  591.97   26.53
  -3  -2   0  620.86   27.41
  -5   2   0  594.78   26.76
  -2  -3   0  606.32   27.02
  -5   3   0  611.10   26.69
   5  -3   1  113.72    9.89
   2  -5   1  111.50    9.74
  -5   2   1  129.06    9.75
   5  -2   1  105.38    9.51
  -3  -2   1  110.65   10.03
   5  -3   1  120.56    9.00
   2   3   1  114.07   10.55
  -2  -3   1  138.27   10.11
   5  -2   1  120.96    9.15
  -2   5   1  140.00   10.03
  -3   5   1  116.25    9.58
   3  -5   1  117.88    9.62
  -2  -3   1  119.27    9.73
  -3  -2   1  112.62    8.77
  -5   3   1  101.99    9.19
  -5   2   2 1071.91   45.65
  -5   3   2 1060.70   45.47
   2   3   2 1121.17   47.82
  -3  -2   2 1134.76   45.15
   5  -3   2 1135.85   46.73
  -2   5   2 1093.78   46.52
   2  -5   2 1118.69   46.40
  -3  -2   2 1123.79   46.41
   3   2   2 1144.23   47.70
   5  -2   2 1091.02   46.78
  -2  -3   2 1136.42   46.53
   3  -5   2 1094.05   46.28
  -2   5   2 1129.38   46.09
  -3  -2   2 1140.46   46.19
  -3   5   2 1130.20   45.99
  -2  -3   2 1097.30   45.90
   5  -2   3  109.43   11.33
  -3  -2   3  108.49    9.77
   2   3   3  120.80   11.75
  -2   5   3  125.22   10.79
  -2  -3   3  125.83   10.87
  -2  -3   3  113.86   10.18
  -5   2   3  111.94    9.67
   2  -5   3  111.44   10.09
   5  -2   3  123.09   10.65
  -3   5   3  123.77   10.17
   3  -5   3  131.39   10.47
   3   2   3  124.58   12.24
  -3  -2   3  110.15    9.41
  -3  -2   3  104.05    9.84
  -2   5   3  123.44   10.12
   5  -3   3  101.21    9.91
  -5   3   3  122.02    9.83
  -3   5   3  132.85   10.07
   5  -3   3  131.37   12.25
   5  -2   4  425.29   23.63
   5  -3   4  401.85   23.57
  -3  -2   4  417.81   20.59
   5  -3   4  419.01   21.13
  -3  -2   4  371.24   19.93
  -3  -2   4  379.85   20.38
  -2   5   4  436.26   20.75
  -2  -3   4  405.14   20.56
  -3   5   4  421.28   20.37
   5  -2   4  398.63   21.10
  -2  -3   4  395.33   19.91
  -2  -3   4  439.66   21.91
   3  -5   4  399.43   20.60
   3   2   4  387.69   23.26
  -5   3   4  351.76   19.21
  -3   5   4  402.86   20.44
  -5   2   4  392.12   19.77
   2  -5   4  422.73   20.63
  -2   5   4  407.05   21.45
   2   3   4  397.94   23.55
   5  -2   5   81.92   12.79
  -2  -3   5   75.40    8.75
   3   2   5   75.97   12.99
   2   3   5   90.08   13.29
  -2   5   5   95.81   11.09
  -3   5   5   99.09   10.22
   5  -3   5   83.60    9.23
  -2  -3   5   85.85   11.45
   3  -5   5   98.16    9.16
  -3  -2   5   76.79    8.73
   2  -5   5   86.79    8.85
   5  -3   5   82.23   12.55
   5  -3   6  529.21   30.06
   5  -2   6  478.17   29.60
   3   2   6  488.46   29.38
   2   3   6  444.54   28.89
   2   3   7   69.57   15.89
   4  -5  -5  286.71   15.70
  -4  -1  -5  248.42   14.76
  -1  -4  -5  278.09   15.84
   5  -4  -5  275.18   15.79
  -4  -1  -5  298.01   15.91
   1  -5  -5  274.34   15.58
  -4   5  -5  279.59   15.58
  -1  -4  -5  280.02   15.31
  -5   4  -5  299.64   15.47
  -5   1  -5  284.49   15.11
   1  -5  -4   28.41    8.93
  -1  -4  -4   16.65    6.92
  -4   5  -4   15.31    6.62
   4  -5  -4   17.83    6.55
  -5   1  -4   11.79    6.15
   5  -4  -4   22.21    6.93
  -4  -1  -4   18.29    6.39
   1  -5  -4   21.23    6.74
  -5   4  -4   17.27    6.37
   4  -5  -4   22.59    5.04
  -4  -1  -4   28.61    6.75
  -1   5  -4   11.10    7.16
   5  -4  -3  431.93   21.92
   5  -1  -3  377.83   21.10
  -4  -1  -3  442.68   21.18
  -1   5  -3  447.29   21.84
  -1  -4  -3  400.60   21.06
  -1  -4  -3  427.98   22.51
  -4  -1  -3  434.06   22.52
  -4   5  -3  434.42   21.20
   1  -5  -3  409.07   21.43
  -5   1  -3  418.45   20.74
   4  -5  -3  401.24   21.41
   1  -5  -3  418.22   22.36
   4  -5  -3  430.44   19.55
  -5   4  -3  444.21   20.87
   5  -4  -2  232.09   14.47
  -5   1  -2  242.58   14.21
  -5   1  -2  232.03   13.58
   1  -5  -2  226.36   14.25
   1  -5  -2  213.03   14.41
  -4  -1  -2  234.91   14.08
  -1   5  -2  242.92   14.47
   5  -1  -2  186.54   13.55
  -4  -1  -2  229.58   14.30
   4  -5  -2  226.60   13.47
  -5   4  -2  208.60   13.10
   5  -4  -2  219.65   10.82
  -4   5  -2  246.21   13.91
   4  -5  -2  218.12   13.93
  -1  -4  -2  217.70   13.81
  -5   1  -1  564.65   24.96
  -4  -1  -1  577.86   25.53
  -1  -4  -1  548.01   26.13
   4   1  -1  578.44   26.16
   5  -1  -1  533.29   23.64
   1  -5  -1  522.78   25.85
   4  -5  -1  550.65   25.08
  -4  -1   0   46.57    6.31
  -1  -4   0   36.39    7.02
   1  -5   0   39.99    7.45
   5  -1   0   31.22    6.98
   4   1   0   54.42    7.26
   5  -4   0   35.83    7.29
   1   4   0   53.61    8.55
  -4   5   0   24.42    6.08
  -5   1   0   39.67    5.40
   4  -5   0   31.10    6.91
   5  -1   0   47.72    6.13
  -5   1   0   36.98    6.84
  -5   4   0   42.29    6.63
  -4  -1   0   40.57    7.33
  -1   5   0   40.06    7.00
  -1  -4   0   38.21    6.85
   5  -4   1  584.92   27.43
   1  -5   1  551.61   27.34
  -5   1   1  567.01   26.75
  -1  -4   1  561.89   26.88
  -1   5   1  595.09   26.97
  -4  -1   1  607.07   27.19
  -1  -4   1  619.54   27.38
   5  -1   1  556.31   27.51
   1   4   1  549.38   28.15
   1  -5   1  580.49   27.27
  -1   5   1  598.77   28.19
   5  -1   1  556.43   26.39
  -4  -1   1  559.64   25.07
  -5   1   1  574.40   23.86
  -5   4   1  598.91   26.50
   4  -5   1  597.02   27.39
  -4   5   1  611.93   26.74
  -4   5   2  214.80   13.61
   5  -4   2  234.64   14.73
  -4  -1   2  223.90   12.00
  -5   1   2  223.32   13.92
  -4  -1   2  235.06   14.39
  -1   5   2  244.66   14.63
  -1   5   2  260.57   15.80
  -1  -4   2  218.06   14.32
   5  -1   2  242.76   15.05
   1  -5   2  225.35   14.31
  -5   4   2  196.77   13.33
   1   4   2  201.38   15.17
  -1  -4   2  245.24   15.23
   4   1   2  194.46   14.33
   4  -5   2  239.17   14.60
  -5   1   2  227.95   10.07
   4   1   3  450.64   24.16
  -5   1   3  439.24   22.15
   5  -4   3  484.64   23.50
  -4  -1   3  470.61   22.68
  -5   4   3  439.93   21.89
  -1   5   3  467.78   22.83
   5  -1   3  455.00   24.38
  -1  -4   3  422.79   22.50
   5  -4   3  446.92   24.71
   5  -1   3  444.30   23.35
  -4   5   3  440.17   22.24
   1  -5   3  447.44   22.78
   1   4   3  431.12   24.33
  -4  -1   3  464.58   20.40
  -1   5   3  503.78   24.48
  -1  -4   3  447.44   23.74
   4  -5   3  478.45   23.21
   5  -1   4   10.47    8.80
  -1  -4   4   19.89    6.85
  -4   5   4   11.89    6.65
   4  -5   4   19.35    7.07
   4   1   4   13.01    9.01
  -5   1   4    7.44    6.39
   1   4   4   30.89    9.95
  -4  -1   4   19.63    5.71
   5  -4   4   10.84    6.99
  -1  -4   4    8.76    8.73
   1  -5   4    7.93    6.51
  -5   4   4   10.78    6.12
  -1   5   4   15.54    7.07
  -4  -1   4   22.70    7.00
  -4  -1   4   24.44    7.13
  -1   5   4   20.64    8.44
   5  -4   4   29.24    9.70
   4   1   5  281.94   21.19
   4  -5   5  296.46   16.81
  -1   5   5  277.15   19.65
   5  -4   5  354.51   22.58
   5  -4   5  344.85   17.69
  -4  -1   5  279.65   16.43
  -1  -4   5  326.37   17.05
   1   4   5  308.24   21.39
   1  -5   5  282.29   16.46
   5  -1   5  328.93   22.03
   5  -1   6   69.78   14.28
   4   1   6   94.64   15.24
   1   4   6  103.19   15.05
  -1   5   6   95.42   13.56
   4  -5   6  101.93   15.66
   5  -4   6   88.44   15.84
   1   4   7  168.03   19.36
  -5   0  -5  401.75   19.88
   5  -5  -5  378.12   20.29
  -5   0  -5  411.56   20.27
  -5   5  -5  409.10   20.12
   0  -5  -5  359.77   20.09
   5  -5  -4  857.63   38.33
  -5   0  -4  888.04   37.53
   0  -5  -4  875.64   38.46
  -5   5  -4  873.32   37.57
   5  -5  -3  661.45   31.31
   5  -5  -3  640.98   26.51
  -5   0  -3  664.60   30.13
   0  -5  -3  681.50   32.18
  -5   5  -3  717.78   30.53
   0  -5  -3  701.30   31.33
   5  -5  -2  699.89   32.90
  -5   0  -2  711.52   32.02
   0   5  -2  725.15   32.81
   0  -5  -2  792.45   33.55
  -5   0  -2  701.49   32.29
   0  -5  -2  703.59   33.28
  -5   5  -2  709.52   31.94
   5  -5  -2  727.71   30.83
   5   0  -1  908.90   38.35
  -5   0  -1  927.45   38.70
  -5   0   0 1532.59   61.61
   0   5   0 1516.85   61.76
   5   0   0 1538.50   62.17
   0  -5   0 1584.17   62.23
  -5   0   0 1471.67   59.59
  -5   5   0 1548.18   60.99
   5   0   0 1546.13   61.03
   0  -5   0 1487.90   61.59
   5  -5   0 1512.29   62.09
   0  -5   1  972.67   41.69
  -5   0   1  956.16   40.99
   0   5   1  932.30   40.90
   0  -5   1  995.34   41.65
   5   0   1  934.13   41.53
  -5   0   1  924.83   38.19
   5   0   1  942.62   40.99
  -5   5   1  983.11   40.48
   0   5   1  995.27   43.13
   5  -5   1  922.15   41.33
   5  -5   2  688.20   34.24
  -5   0   2  753.24   33.99
   0  -5   2  770.78   35.38
   0   5   2  815.44   34.70
   0   5   2  816.05   36.82
   0  -5   2  782.88   34.60
  -5   0   2  757.35   30.56
  -5   5   2  718.62   33.22
  -5   0   3  661.45   27.11
   5  -5   3  726.63   32.45
  -5   0   3  677.40   30.92
   0  -5   3  696.03   31.78
   0  -5   3  695.64   33.31
   0   5   3  702.69   33.65
  -5   5   3  718.04   30.95
   5   0   3  606.79   32.25
   5  -5   4  951.45   40.30
   5   0   4  879.14   42.63
  -5   0   4  898.79   38.94
   0  -5   4  940.01   39.83
  -5   5   4  865.11   38.68
   0   5   4  907.09   42.19
   5  -5   5  408.72   21.12
  -5   0   5  353.36   20.05
   0   5   5  410.21   24.66
   0  -5   5  396.53   20.64
   5   0   5  383.51   25.01
   5  -5   5  461.46   27.10
   5   0   6  393.81   26.21
   5  -5   6  374.06   26.14
   0   5   6  316.91   23.50
  -3   6  -5    2.71    7.11
  -3  -3  -5   -1.43    6.78
   6  -3  -5    4.34    7.08
  -6   3  -5    3.22    6.56
   3  -6  -5    3.25    6.88
  -3  -3  -5    0.55    6.76
   3  -6  -5    0.54    7.67
  -3  -3  -4  235.74   15.79
  -3   6  -4  256.47   16.02
   6  -3  -4  244.46   16.59
  -3  -3  -4  272.05   16.02
   3  -6  -4  247.11   15.99
   3  -6  -4  283.61   16.84
  -6   3  -4  292.72   15.90
   3  -6  -3   -2.42    7.99
  -3  -3  -3    3.15    6.72
   6  -3  -3    5.01    7.02
   3  -6  -3   -4.26    6.74
  -3  -3  -3   -0.58    6.41
  -6   3  -3   -2.50    5.95
  -3   6  -3    3.87    6.73
   6  -3  -2  777.64   36.25
  -3  -3  -2  809.44   35.93
  -3   6  -2  834.87   35.59
  -3  -3  -2  790.36   36.10
  -3  -3  -2  836.55   35.65
   3  -6  -2  786.79   36.01
   3  -6  -2  804.17   36.05
  -6   3  -2  772.59   34.83
   6  -3  -1    2.65    3.83
  -3  -3  -1    3.30    6.49
   3  -6  -1   -0.57    7.11
   3   3  -1    8.55    7.61
   3   3   0  478.22   25.18
   6  -3   0  433.28   24.29
  -3  -3   0  460.71   24.23
  -3   6   0  547.19   24.46
   3  -6   0  464.21   24.42
   6  -3   0  530.86   22.51
  -3  -3   0  464.03   23.47
   3  -6   0  492.20   24.44
  -6   3   0  490.67   23.80
  -6   3   1    1.03    5.95
  -3   6   1    9.48    6.23
  -3  -3   1    0.58    6.75
  -3  -3   1    4.43    6.24
   3  -6   1   12.93    6.94
  -3  -3   1   -1.81    6.05
   6  -3   1   -1.24    6.27
   6  -3   1    5.35    5.38
  -6   3   2  821.74   37.05
  -3  -3   2  910.30   38.02
   6  -3   2  820.35   38.31
  -3  -3   2  833.43   37.75
  -3   6   2  882.22   37.59
   6  -3   2  901.12   38.28
   3   3   2  808.08   39.04
  -3  -3   2  821.09   36.46
   3  -6   2  839.34   37.99
  -3  -3   3    3.99    6.96
   3   3   3   16.22    9.08
  -3  -3   3   -3.64    6.83
  -3   6   3    5.83    6.94
   6  -3   3    1.97    7.25
   3  -6   3    3.11    7.20
  -3  -3   3   -6.25    7.63
  -6   3   3   -1.05    6.40
  -3   6   3    3.41    7.07
  -3  -3   4  276.29   17.09
  -3  -3   4  299.60   17.33
  -3   6   4  304.16   17.24
   6  -3   4  288.56   17.88
  -3  -3   4  278.44   16.79
   6  -3   4  262.23   19.27
   3   3   4  299.42   20.26
   3  -6   4  299.67   17.64
  -6   3   4  241.76   15.86
  -3   6   4  269.47   17.27
   6  -3   5   14.41   11.56
  -3   6   5    5.29    9.05
   3   3   5   -8.93   10.93
   3  -6   5    4.50    7.47
   6  -3   5   -3.51    7.64
  -3  -3   5   -4.96    7.57
   6  -3   6  361.41   26.60
   3   3   6  417.89   27.16
   4  -6  -5  980.54   41.31
  -4  -2  -5  962.67   40.38
  -2   6  -5  965.09   41.31
  -4  -2  -5  959.11   41.07
   6  -4  -5  879.09   40.95
  -4   6  -5  995.92   41.07
  -2  -4  -5  990.20   40.68
  -2  -4  -5  922.63   41.01
   4  -6  -5  927.29   39.32
   2  -6  -5  939.17   41.05
  -6   2  -5  965.15   40.14
  -6   4  -5  978.23   40.30
   4  -6  -4   99.53    9.34
   2  -6  -4  103.43   11.98
   6  -4  -4   90.91   10.62
  -4  -2  -4   82.87    9.70
   4  -6  -4   98.55   10.52
   6  -2  -4   85.27   10.48
   2  -6  -4   70.89    9.78
  -6   4  -4  107.50   10.07
  -4  -2  -4   90.13   10.11
  -2   6  -4   94.74   10.52
  -2  -4  -4   98.04   10.04
  -6   2  -4   89.49    9.51
  -2  -4  -4   97.54   10.47
  -4   6  -4   88.58    9.96
  -6   2  -3 1354.92   54.83
  -6   4  -3 1340.63   54.75
   6  -4  -3 1326.48   56.27
  -4  -2  -3 1448.38   55.52
  -4  -2  -3 1322.54   55.36
  -2   6  -3 1398.24   55.71
  -2  -4  -3 1328.34   55.36
   4  -6  -3 1317.36   54.92
   6  -2  -3 1232.45   55.79
  -4   6  -3 1342.50   55.20
   2  -6  -3 1283.53   56.33
   2  -6  -3 1388.67   56.09
   4  -6  -3 1363.34   55.93
  -2  -4  -2 1363.73   54.02
  -6   2  -2 1319.64   52.50
   6  -4  -2 1435.29   54.33
  -2  -4  -2 1419.68   53.58
  -2   6  -2 1458.24   53.61
   6  -2  -2 1368.17   54.03
  -4  -2  -2 1367.59   53.14
   6  -2  -2 1226.22   48.76
  -4  -2  -2 1368.01   53.58
   2  -6  -2 1371.88   53.87
   6  -4  -2 1145.70   47.12
   2  -6  -2 1377.55   53.92
   6  -4  -2 1172.67   48.02
   4  -6  -2 1347.80   53.34
   4  -6  -2 1408.13   53.88
  -6   4  -2 1328.19   52.31
  -4   6  -2 1375.39   52.99
   6  -4  -1 1650.51   63.16
  -4  -2  -1 1688.39   66.35
  -2  -4  -1 1600.23   66.62
   6  -2  -1 1614.63   63.57
   2  -6  -1 1658.24   66.84
   4  -6  -1 1723.05   66.81
   4   2  -1 1698.49   67.97
  -6   4   0  142.91   11.16
  -6   2   0  136.65   11.57
   6  -2   0  148.44   10.31
   6  -4   0  135.54   12.05
  -4  -2   0  134.87   10.74
  -2  -4   0  146.14   11.69
  -2   6   0  137.10   11.64
  -4  -2   0  150.42   12.30
   6  -2   0  123.34   11.43
   6  -4   0  138.15    9.51
  -4   6   0  156.20   11.72
  -2  -4   0  144.04   11.82
   4  -6   0  141.98   11.72
   4   2   0  155.00   12.06
   2  -6   0  145.70   11.88
  -6   4   1 1621.03   66.12
  -6   2   1 1643.44   66.82
   6  -4   1 1603.19   67.46
   6  -2   1 1622.13   67.54
  -2  -4   1 1733.01   67.69
  -2   6   1 1759.94   67.18
  -4  -2   1 1676.39   67.25
   6  -4   1 1619.20   65.92
  -4   6   1 1624.54   66.63
   6  -2   1 1733.96   66.45
   2  -6   1 1636.67   67.32
  -4  -2   1 1684.75   65.38
  -2  -4   1 1689.20   66.73
   4  -6   1 1580.67   67.19
   2   4   1 1675.37   68.85
   2  -6   1 1627.68   67.54
  -6   2   2 1377.44   58.09
   4  -6   2 1354.52   58.61
   6  -4   2 1371.79   59.15
  -4   6   2 1480.11   58.36
  -2  -4   2 1421.85   58.74
  -2   6   2 1502.55   58.58
   6  -2   2 1385.73   59.08
  -4  -2   2 1438.63   58.50
  -2   6   2 1471.37   59.53
   6  -2   2 1470.55   59.00
   2  -6   2 1401.85   58.79
   4   2   2 1331.91   59.53
  -4  -2   2 1453.43   56.55
   2   4   2 1385.72   60.12
  -2  -4   2 1437.09   58.29
  -6   4   2 1384.16   57.67
   6  -4   2 1436.17   58.79
  -6   2   3 1447.17   58.49
   4  -6   3 1383.81   59.22
   2  -6   3 1423.04   59.24
  -2   6   3 1414.70   59.96
   6  -4   3 1399.47   59.85
  -4  -2   3 1437.78   59.21
  -2   6   3 1478.91   58.91
  -4  -2   3 1375.11   58.55
   2   4   3 1463.30   61.49
  -2  -4   3 1450.63   59.19
   6  -2   3 1461.24   60.17
  -4   6   3 1485.49   58.78
   4   2   3 1378.10   60.76
  -4  -2   3 1415.92   56.86
  -6   4   3 1371.01   57.81
  -2  -4   3 1489.27   59.47
   6  -2   4  112.21   13.39
   6  -4   4   98.53   11.36
   4   2   4   76.40   12.63
  -4  -2   4   86.58   10.26
   2   4   4   86.60   12.35
  -4  -2   4  106.03    9.59
  -2   6   4  105.95   12.66
  -2  -4   4   85.45   11.29
   6  -2   4   92.89   11.28
   2  -6   4   90.04   10.16
  -6   4   4   88.68    9.67
  -4  -2   4   92.78   10.70
  -2   6   4  100.85   10.88
   4  -6   4   91.29   10.97
  -6   2   4   93.26    9.86
  -2  -4   4   79.20    9.86
   6  -4   4  121.07   14.35
  -4   6   4   89.93   10.13
  -2  -4   4   95.91   10.33
   4  -6   5  975.47   42.43
   6  -4   5  942.74   42.54
  -4  -2   5  930.48   41.87
  -2  -4   5  996.57   42.34
   6  -2   5  914.48   46.88
   4   2   5  971.41   47.06
   2  -6   5 1033.33   42.47
  -2   6   5  987.94   44.74
   2   4   5  968.52   46.65
   6  -4   5 1103.75   48.70
   4   2   6  643.54   35.65
   2   4   6  593.41   34.45
  -1  -5  -5   18.64    7.54
   6  -5  -5   17.67    8.06
  -1  -5  -5   25.11    8.36
  -6   5  -5   31.67    8.15
   5  -6  -5    7.77    7.75
  -5  -1  -5   18.44    7.75
  -5  -1  -5   19.14    7.63
   1  -6  -5   22.93    8.00
  -6   1  -5   21.77    7.47
  -5   6  -5   29.67    8.22
   5  -6  -4  422.03   23.27
  -6   1  -4  464.28   22.52
   6  -5  -4  412.05   23.18
  -5  -1  -4  441.52   22.41
  -1   6  -4  454.91   23.35
  -1  -5  -4  409.99   22.84
  -5   6  -4  482.13   23.05
  -6   5  -4  471.20   22.75
   5  -6  -4  421.38   19.27
   1  -6  -4  420.12   23.08
  -1  -5  -3   21.18    7.76
   1  -6  -3   22.29    9.45
   5  -6  -3   24.07    7.00
  -5   6  -3   32.46    8.13
   6  -1  -3   23.45    7.90
   1  -6  -3   14.69    7.34
  -6   1  -3   33.21    8.04
  -6   5  -3   26.44    7.41
   6  -5  -3   23.83    8.20
  -1   6  -3   28.96    8.59
  -5  -1  -3   19.48    7.27
   5  -6  -3   39.14    8.40
   6  -5  -2  277.52   17.83
  -6   1  -2  277.68   16.65
  -5  -1  -2  262.23   16.83
  -1   6  -2  303.38   17.79
  -1  -5  -2  283.64   17.14
  -6   1  -2  267.04   16.55
   6  -1  -2  266.64   17.33
   1  -6  -2  276.14   17.65
  -5  -1  -2  276.48   16.96
  -5   6  -2  293.04   16.82
   1  -6  -2  290.90   18.08
  -6   5  -2  280.16   16.36
   5  -6  -2  336.91   17.70
   6  -5  -2  275.56   14.98
   6  -1  -2  287.18   16.02
   5  -6  -2  255.30   17.20
  -5  -1  -1   15.81    6.60
  -1  -5  -1    9.30    7.50
   6  -1  -1   24.19    5.84
   1  -6  -1   24.54    8.84
   5   1  -1   25.06    7.93
   5  -6  -1   18.94    7.42
  -6   1  -1   18.98    6.22
   6  -5   0  761.10   34.98
  -6   1   0  726.52   33.62
  -5  -1   0  771.49   34.24
  -1   6   0  786.71   34.38
  -1  -5   0  728.10   34.23
   6  -1   0  721.31   34.31
   1  -6   0  757.62   34.80
  -6   1   0  743.22   31.57
  -5  -1   0  694.01   32.09
  -5   6   0  758.47   33.39
   6  -1   0  735.66   32.76
  -1  -5   0  718.06   33.80
   5   1   0  803.16   34.36
  -6   5   0  733.15   33.03
   5  -6   0  718.62   34.25
   1   5   0  793.37   36.57
  -5  -1   1   23.88    5.94
   6  -1   1   18.30    7.33
   1  -6   1   24.50    7.61
   5   1   1   27.86    8.16
  -1  -5   1   21.89    7.99
   1  -6   1   25.99    8.63
   1   5   1   28.75    8.90
   6  -5   1   16.36    7.82
  -5   6   1   21.21    7.34
  -5  -1   1   25.14    8.09
  -6   1   1    9.44    7.07
  -6   5   1   24.58    7.09
  -1   6   1   14.37    7.21
   5  -6   1   21.93    7.92
   6  -1   1   16.72    7.77
  -1  -5   1   22.18    7.46
  -6   1   1   21.70    5.08
   6  -5   2  282.27   18.52
   6  -1   2  257.66   18.12
  -6   1   2  293.12   17.82
  -5  -1   2  299.25   17.97
  -1   6   2  314.23   18.40
  -1  -5   2  324.90   18.55
   1  -6   2  289.77   18.05
  -5   6   2  297.89   17.42
   6  -1   2  289.02   18.59
  -5  -1   2  308.05   15.18
  -6   1   2  270.79   13.12
  -6   5   2  281.89   17.09
   1   5   2  281.77   19.58
  -1  -5   2  306.06   18.83
  -1   6   2  310.55   19.60
   1  -6   2  297.58   19.38
   5  -6   2  307.86   18.66
  -5  -1   3   11.51    7.74
  -1  -5   3   30.59    8.41
   5   1   3   20.50    9.13
  -5  -1   3   33.35    5.94
   6  -1   3   34.33    9.14
  -5   6   3   29.77    8.12
   1   5   3   23.96    9.96
   1  -6   3   33.12    8.56
  -1   6   3   18.75    9.20
  -6   1   3    8.96    7.62
   6  -5   3   24.33    8.25
  -6   5   3   24.27    7.84
  -1   6   3   27.11    8.52
   5  -6   3   10.29    7.80
   5  -6   4  481.70   24.65
  -6   1   4  414.37   22.79
   6  -5   4  489.80   24.86
  -5  -1   4  398.61   22.66
  -5  -1   4  410.40   23.23
  -1   6   4  517.18   24.49
  -1  -5   4  478.88   24.22
  -5   6   4  474.55   23.48
   6  -5   4  441.87   26.92
   6  -1   4  462.44   26.55
   1  -6   4  426.28   23.58
   5   1   4  442.89   26.29
   1   5   4  472.20   27.02
  -1   6   4  465.89   26.42
  -6   5   4  441.70   22.80
   6  -5   5   32.90    9.16
   6  -1   5   33.68   12.45
   5   1   5   30.09   11.88
   1   5   5   30.15   12.76
  -1  -5   5   19.39    8.61
  -1   6   5   22.34   11.24
   5  -6   5   20.53    8.78
   1  -6   5   27.22    8.42
  -5  -1   5   25.09    8.22
   6  -5   5   13.99   12.39
   1   5   6  141.44   17.93
  -1   6   6  140.03   16.48
   0  -6  -5   26.48    8.60
   6  -6  -5   13.11    7.95
   0  -6  -4 2026.34   80.22
   6  -6  -4 1940.26   80.27
   6  -6  -3   37.00    5.76
   0  -6  -3   43.46    9.17
   6  -6  -3   35.36    8.87
   6  -6  -2  970.79   43.94
   0  -6  -2  936.25   43.29
   6   0  -2  964.13   43.20
   6  -6  -2 1042.09   42.32
   6   0  -1   56.96    8.55
  -6   0  -1   42.84    7.86
   6  -6   0 3349.99  132.45
  -6   0   0 3472.09  131.46
   0   6   0 3719.32  132.45
   0  -6   0 3541.70  132.43
  -6   0   0 3154.53  128.86
  -6   6   0 3529.46  130.85
   6   0   0 3433.40  130.87
   0  -6   0 3328.53  131.43
  -6   0   1   42.94    6.43
   0  -6   1   64.53    9.96
   6  -6   1   43.94    9.61
   6   0   1   56.69    9.38
   0   6   1   42.10   10.04
  -6   6   1   52.64    8.56
   0   6   1   72.75   10.38
  -6   0   1   42.13    8.66
   6  -6   2  985.14   43.86
   0   6   2  972.86   42.95
   0  -6   2 1006.73   43.59
  -6   0   2  923.74   38.51
  -6   6   2  932.32   41.96
   6   0   2 1034.04   44.06
   0   6   2  964.44   45.04
  -6   0   3   37.63    5.01
   0  -6   3   49.17    9.98
   6  -6   3   31.83    9.67
   0   6   3   23.33   11.09
   6  -6   4 2167.23   88.44
   0  -6   4 2226.49   87.96
   6   0   4 2265.95   90.92
   0   6   4 2117.80   90.10
   6   0   5   15.27   12.47
   0   6   5   26.10   11.93
   6  -6   5   10.04   12.59
   0   6   6  520.09   31.52
   7  -3  -5  100.31   11.96
   7  -4  -5   77.98   12.05
   3  -7  -5   89.91   11.43
  -4  -3  -5  122.77   11.92
   4  -7  -5  121.82   12.33
  -3  -4  -5  113.65   11.76
   7  -4  -4  702.10   34.41
  -4  -3  -4  617.77   32.69
  -3  -4  -4  713.54   33.50
   7  -3  -4  634.44   33.76
   4  -7  -4  834.50   34.47
   3  -7  -4  754.77   35.17
   3  -7  -4  737.90   34.29
   4  -7  -4  722.53   34.18
   3  -7  -3  180.21   16.30
   7  -4  -3  214.28   16.32
  -4  -3  -3  193.07   14.89
  -3  -4  -3  211.03   15.14
   7  -3  -3  189.83   15.62
   4  -7  -3  200.84   16.24
   3  -7  -3  222.05   15.86
   4  -7  -3  202.05   15.51
   7  -4  -2  587.45   27.65
  -4  -3  -2  623.10   27.19
   7  -3  -2  555.49   27.32
  -3  -4  -2  586.21   26.75
   3  -7  -2  648.20   28.03
   3  -7  -2  591.89   27.44
   4  -7  -2  627.01   27.64
   4  -7  -2  610.76   27.57
   7  -3  -2  457.59   20.50
   7  -4  -2  450.54   20.14
   7  -3  -1  283.42   14.48
  -4  -3  -1  300.81   18.00
   7  -4  -1  273.38   14.16
   3  -7  -1  253.80   17.66
   4  -7  -1  295.56   18.26
   4   3  -1  316.68   20.09
   3   4  -1  282.43   19.63
  -7   3   0 1093.79   49.43
   3  -7   0 1155.02   50.51
   7  -4   0 1158.90   51.30
  -4  -3   0 1165.48   50.72
   7  -3   0 1167.04   51.41
  -3  -4   0 1198.58   50.80
  -3   7   0 1231.85   50.25
  -4   7   0 1241.96   50.20
  -4  -3   0 1274.26   50.89
   7  -4   0 1113.98   47.54
   7  -3   0 1205.10   48.21
  -4  -3   0 1216.64   49.49
   3  -7   0 1183.76   50.93
  -3  -4   0 1129.65   49.41
   4  -7   0 1173.67   50.96
   4   3   0 1282.53   52.39
   3   4   0 1148.29   52.15
   4  -7   0 1109.86   50.00
  -7   4   0 1109.19   49.27
   7  -4   1  281.59   18.75
  -4  -3   1  304.86   18.58
   7  -3   1  227.84   17.99
  -3  -4   1  285.19   18.48
   7  -4   1  293.72   17.08
   7  -3   1  330.92   17.67
   3  -7   1  251.01   17.81
  -4  -3   1  258.96   16.28
  -3  -4   1  270.95   16.90
   4  -7   1  301.62   18.73
   7  -4   2  585.11   30.88
  -4  -3   2  625.06   30.68
   7  -3   2  596.14   31.00
  -3  -4   2  620.89   30.45
   7  -3   2  606.27   29.99
   3  -7   2  637.46   30.74
  -4  -3   2  611.96   28.42
  -3  -4   2  555.35   28.70
   4  -7   2  617.14   30.62
   3   4   2  610.10   31.84
   7  -4   2  628.63   30.01
   7  -4   3  216.24   17.30
   4   3   3  226.99   17.97
  -4  -3   3  227.08   16.61
  -3  -4   3  228.24   16.53
   7  -3   3  221.02   17.04
   7  -4   3  209.73   16.76
   7  -3   3  212.17   17.28
   3  -7   3  224.67   16.58
  -4  -3   3  230.06   14.97
   3   4   3  201.77   17.82
  -3  -4   3  226.83   15.65
   4  -7   3  233.35   16.89
   7  -4   4  754.25   37.21
  -4  -3   4  744.65   36.34
  -3  -4   4  755.06   36.35
   7  -3   4  784.53   37.64
   4   3   4  790.63   39.67
   3   4   4  794.73   40.03
   3  -7   4  756.11   36.49
   4  -7   4  846.47   37.30
  -3   7   4  788.34   37.03
   7  -4   5  124.83   17.39
   7  -3   5  136.76   17.22
   4   3   5  125.03   16.75
   3   4   5  111.34   16.02
   5  -7  -5  747.23   35.91
  -2  -5  -5  789.17   35.89
   7  -5  -5  759.84   36.12
  -5  -2  -5  761.22   35.54
   2  -7  -5  798.68   36.24
   7  -5  -4   27.15    9.12
   5  -7  -4   35.11    8.56
   2  -7  -4   29.47    9.65
  -5  -2  -4   22.03    8.45
   7  -2  -4   10.15    9.14
   5  -7  -4   21.81    9.41
  -2  -5  -4   26.63    9.01
   2  -7  -3 1096.95   47.98
   7  -5  -3  999.44   47.95
  -5  -2  -3 1093.76   47.46
  -2  -5  -3 1113.56   47.39
   7  -2  -3 1000.22   47.48
   5  -7  -3 1185.08   47.57
   5  -7  -3 1076.93   47.98
   7  -5  -2    5.96    3.43
   5  -7  -2   17.85    9.29
   7  -5  -2    4.35    6.42
   7  -2  -2   10.22    6.99
   2  -7  -2    1.52    7.83
   7  -2  -2   -0.77    7.86
   7  -5  -2    0.77    7.93
   5  -7  -2   10.41    8.06
  -2  -5  -2    5.66    7.44
   7  -5  -1 1390.74   54.27
  -5  -2  -1 1416.42   57.33
   7  -2  -1 1360.16   55.00
   2  -7  -1 1392.65   58.41
   5   2  -1 1327.49   59.19
   5  -7  -1 1419.52   58.11
  -5  -2   0   28.61    7.90
   7  -2   0   15.18    8.36
   7  -2   0   29.84    7.44
   5   2   0   46.73    9.66
   2  -7   0   22.79    8.48
   7  -5   0   25.12    8.74
   5  -7   0   20.23    8.20
  -2  -5   0   28.81    8.07
   7  -5   0   28.18    6.53
   7  -5   1 1396.66   61.05
  -5  -2   1 1455.72   57.89
  -2  -5   1 1477.38   60.60
   7  -2   1 1333.56   60.53
   7  -5   1 1439.41   58.89
   2  -7   1 1473.64   60.81
   7  -2   1 1474.10   59.58
   5   2   1 1462.27   61.10
   2   5   1 1394.96   62.28
   5  -7   1 1400.81   60.58
   7  -2   2   -6.66    8.01
  -5  -2   2    2.82    6.13
   2   5   2   13.02    9.64
   2  -7   2    5.33    8.30
   7  -2   2   13.62    8.67
   7  -5   2    9.52    8.59
   5  -7   2    0.76    7.66
  -2  -5   2    2.97    7.47
   7  -5   2   13.58    8.13
   7  -5   3 1166.33   51.47
   7  -5   3 1123.26   50.92
  -5  -2   3 1089.74   49.69
  -2  -5   3 1147.24   50.00
   7  -2   3 1042.84   49.97
   7  -2   3 1221.40   51.61
   2  -7   3 1193.64   50.39
  -5  -2   3 1152.38   46.58
   5   2   3 1058.28   50.99
   2   5   3 1114.46   52.09
  -2   7   3 1140.88   51.15
   5  -7   3 1176.99   50.64
  -2  -5   4   31.09    9.13
   5   2   4   29.14   11.82
   2   5   4   15.59   11.63
  -2   7   4   29.79   11.47
   2  -7   4   26.89    9.46
   7  -2   4   18.70    9.74
  -5  -2   4   27.22    9.65
   5  -7   4   31.33   10.06
   7  -5   4   14.96    9.79
   7  -5   5  801.50   42.50
   7  -2   5  829.16   42.64
   2   5   5  833.85   42.28
  -2   7   5  818.09   40.19
   5   2   5  793.79   42.07
  -1  -6  -5  178.32   15.05
  -6  -1  -5  196.86   15.02
   6  -7  -5  153.92   14.96
   1  -7  -5  178.00   14.98
   7  -6  -5  171.35   15.55
   6  -7  -4   31.24    6.01
  -1  -6  -4   37.45    9.95
   6  -7  -4   24.11    9.35
   1  -7  -4   28.48    9.96
   7  -6  -4   33.70   10.33
   6  -7  -3  258.88   18.39
   7  -6  -3  247.46   18.60
  -1  -6  -3  250.11   17.60
   1  -7  -3  280.04   18.47
   6  -7  -3  256.09   16.40
  -1  -6  -2  181.77   14.63
   7  -6  -2  170.91   15.49
   1  -7  -2  180.99   15.03
   7  -1  -2  165.36   14.50
   6   1  -2  174.83   16.52
   7  -1  -2  210.53   16.18
   6  -7  -2  205.57   15.69
   7  -6  -2  228.34   14.51
   6  -7  -2  163.82   15.01
  -7   1  -1  269.91   16.63
   7  -1  -1  285.64   16.73
   6   1  -1  297.21   18.93
   6  -7  -1  304.23   18.51
  -6  -1   0   53.38    8.18
   7  -1   0   56.78    9.19
   1  -7   0   43.80    9.80
   6   1   0   55.75   10.01
   7  -6   0   45.98   10.24
   7  -1   0   57.52   10.93
   6  -7   0   58.03   10.22
  -7   1   0   52.94    7.89
  -1  -6   0   52.52    9.31
   7  -6   1  283.20   19.72
  -1  -6   1  288.95   19.27
  -7   1   1  285.33   15.16
   7  -1   1  279.77   19.79
   1  -7   1  280.80   19.27
  -6  -1   1  321.58   16.53
   7  -1   1  316.57   19.22
   6   1   1  326.57   19.91
   1   6   1  297.36   20.95
   6  -7   1  283.01   19.89
   7  -6   2  206.02   16.60
  -6  -1   2  210.98   12.43
   1   6   2  170.88   17.26
  -1  -6   2  212.81   15.86
  -7   1   2  191.20   10.70
   1  -7   2  187.33   15.43
   7  -1   2  161.43   15.62
   7  -1   2  202.98   16.19
   6   1   2  211.37   16.78
  -1   7   2  223.27   17.83
   6  -7   2  166.98   15.25
   6  -7   3  274.08   19.82
   7  -6   3  283.84   20.08
  -1  -6   3  278.21   19.02
   1  -7   3  259.12   18.59
   7  -1   3  292.00   20.04
   7  -6   3  294.68   20.51
   1   6   3  292.68   22.01
  -1   7   3  262.11   20.48
  -1  -6   4   56.28   10.88
   6   1   4   47.43   12.77
   6  -7   4   47.56   11.38
   1   6   4   41.52   13.21
  -1   7   4   48.05   12.83
   1  -7   4   33.68   10.26
   7  -6   4   57.51   11.78
   7  -1   5  240.73   21.72
   6   1   5  196.04   20.23
   1   6   5  178.19   19.42
  -1   7   5  215.11   20.01
   7  -6   5  181.88   20.04
   0  -7  -5   51.71   10.57
   7  -7  -5   48.30   11.24
   7  -7  -4  636.11   33.84
   0  -7  -4  690.40   33.61
   7  -7  -3   74.85    8.37
   0  -7  -3   80.27   11.84
   7  -7  -3   47.95   11.26
   7  -7  -2 1406.12   62.59
   0  -7  -2 1424.16   61.92
   7  -7  -2 1475.25   60.98
   7   0  -2 1509.96   62.39
   7   0  -1   78.32   10.60
   7  -7  -1   78.95   11.05
   7  -7   0  978.77   45.92
   0  -7   0 1035.90   45.94
  -7   0   0  956.60   41.84
   7   0   0 1043.30   44.80
   0  -7   1   82.76   11.41
   7  -7   1   58.26   10.90
   7   0   1   71.25   11.54
  -7   0   1   66.52    8.02
   7  -7   2 1357.45   61.94
   0  -7   2 1439.74   61.36
   7   0   2 1429.42   61.61
   0   7   2 1474.06   63.63
   7   0   3   87.74   13.44
   0  -7   3   83.38   12.40
   0   7   3   82.37   15.06
   7  -7   3   73.64   13.00
   0  -7   4  738.98   36.42
   7  -7   4  782.06   38.12
   0   7   4  711.66   39.35
   0   7   5   60.62   15.81
   8  -4  -5   -0.78    9.84
   4  -8  -5    0.79    9.55
  -4  -4  -5   -1.49    8.80
  -4  -4  -4 1350.41   57.78
   8  -4  -4 1309.08   58.99
   4  -8  -4 1385.19   58.71
   8  -4  -3    4.35    9.61
   4  -8  -3   -1.70    9.20
  -4  -4  -3    6.32    8.73
   8  -4  -2  479.76   27.33
  -4  -4  -2  527.15   26.67
   4  -8  -2  568.35   27.77
   8  -4  -2  433.14   19.30
   8  -4  -1   -5.02    5.48
   4   4  -1    0.99   10.38
   8  -4   0 2031.32   88.89
  -4  -4   0 2338.80   89.36
   8  -4   0 2188.56   85.25
   4  -8   0 2183.78   89.03
   4   4   0 2154.89   90.05
   8  -4   1   13.53    7.61
   8  -4   1    8.89    9.42
   4   4   1   12.60    9.90
   4  -8   1   -8.59    9.34
  -4  -4   1    5.01    8.43
   8  -4   2  507.53   30.18
  -4  -4   2  583.42   30.25
   8  -4   2  576.52   29.23
   4  -8   2  557.10   29.72
   8  -4   3    8.16   10.26
   4   4   3    7.49   11.29
   8  -4   3    0.90    9.98
  -4  -4   3   -4.21    9.58
   4  -8   3   -3.44    9.18
  -4  -4   4 1428.27   62.64
   8  -4   4 1428.10   63.58
   8  -4   4 1596.96   65.93
   4   4   4 1379.19   65.48
   4  -8   4 1519.77   63.35
  -5  -3  -5  287.23   19.66
   8  -5  -5  267.94   20.27
  -3  -5  -5  302.46   19.70
   3  -8  -5  332.52   20.54
   5  -8  -5  320.07   20.85
   8  -3  -4  110.67   14.53
   8  -5  -4  137.81   15.40
   3  -8  -4  145.45   15.07
  -5  -3  -4  149.84   14.42
   5  -8  -4  139.21   14.96
  -3  -5  -4  138.39   13.86
   8  -5  -3  400.78   25.69
  -5  -3  -3  413.20   24.24
  -3  -5  -3  415.84   23.96
   8  -3  -3  427.04   25.52
   5  -8  -3  436.16   25.78
   3  -8  -3  395.78   24.49
   5  -8  -3  426.28   24.94
   8  -5  -2   56.80    5.01
   5  -8  -2   61.70   12.13
   8  -3  -2   58.71    8.26
   8  -5  -2   62.49    7.95
   3  -8  -2   66.59   11.29
  -5  -3  -2   62.60   10.91
   5  -8  -2   65.71   11.52
   8  -5  -2   64.03   11.49
  -3  -5  -2   66.54   11.10
   8  -3  -2   78.39   12.38
   8  -5  -1  482.26   21.94
   8  -3  -1  458.29   22.40
   5  -8  -1  510.44   26.83
   5   3  -1  493.85   28.32
   8  -5   0  233.33   18.83
  -5  -3   0  259.53   18.74
  -3  -5   0  234.58   18.00
   8  -3   0  254.25   19.20
   8  -5   0  274.04   15.60
   8  -3   0  255.59   15.98
   3  -8   0  270.14   19.01
   5  -8   0  251.61   18.52
   5   3   0  280.40   20.20
   3   5   0  251.62   19.80
   8  -5   1  517.54   28.20
  -5  -3   1  492.68   27.15
  -3  -5   1  480.72   27.04
   8  -3   1  485.69   27.98
   8  -5   1  481.35   25.00
   8  -3   1  508.45   25.85
   3  -8   1  444.09   26.78
   5   3   1  510.74   28.15
   5  -8   1  423.83   26.52
   8  -3   2   67.93   11.31
  -5  -3   2   76.02    9.79
   3   5   2   70.14   13.26
   3  -8   2   68.19   11.24
  -5  -3   2   55.76   11.09
   5  -8   2   63.64   11.35
   8  -5   2   61.52   12.06
  -3  -5   2   79.34   11.29
   8  -3   2   75.47   12.60
   8  -5   2   69.36   11.02
   8  -5   3  459.75   27.73
  -5  -3   3  430.27   25.76
  -3  -5   3  455.95   25.97
   8  -3   3  497.60   28.12
   8  -5   3  438.44   26.39
   8  -3   3  452.24   26.92
   3  -8   3  475.17   26.61
   5   3   3  419.17   27.32
   3   5   3  417.53   27.64
   5  -8   3  479.04   26.95
   8  -3   4  172.27   18.06
   5   3   4  170.05   18.81
   3   5   4  151.37   18.47
   8  -3   4  143.64   15.57
   8  -5   4  184.56   16.71
   3  -8   4  135.72   14.92
  -5  -3   4  165.80   15.23
   5  -8   4  231.42   17.32
  -3  -5   4  178.46   15.60
   8  -5   4  156.50   17.32
  -2  -6  -5  195.76   16.28
   6  -8  -5  192.61   16.88
   8  -6  -5  192.16   17.40
   2  -8  -5  181.67   16.46
  -6  -2  -5  174.86   15.82
  -2  -6  -4   82.55   12.44
   6  -8  -4   44.92   11.64
   2  -8  -4   69.47   11.81
  -6  -2  -4   79.82   12.10
   8  -6  -4   44.88   12.06
   8  -6  -3  276.18   21.04
  -6  -2  -3  279.95   19.59
  -2  -6  -3  303.52   19.66
   8  -2  -3  246.05   19.98
   2  -8  -3  282.76   19.93
   6  -8  -3  327.33   21.35
   6  -8  -3  321.12   21.12
   8  -6  -2  875.62   42.71
  -2  -6  -2  891.68   41.41
   8  -2  -2  885.04   42.20
   8  -6  -2  827.24   34.75
   2  -8  -2  887.56   41.86
   6  -8  -2 1012.43   42.83
   8  -6  -2  916.76   38.44
   8  -2  -2  895.89   39.08
   6  -8  -2  957.69   43.10
   8  -6  -1  335.16   17.09
   8  -2  -1  317.88   18.39
   6  -8  -1  343.06   21.39
   6   2  -1  369.84   23.11
   8  -2   0  110.12   11.47
   6   2   0  130.31   14.33
   2  -8   0  132.03   13.95
   8  -6   0   98.04   13.27
   8  -2   0  119.33   13.91
   6  -8   0  111.32   13.39
  -2  -6   0  143.77   13.72
   8  -6   0  135.50   10.95
   8  -6   1  304.18   21.84
  -2  -6   1  348.55   21.60
   8  -2   1  299.44   21.40
   8  -6   1  298.41   19.10
   2  -8   1  362.33   21.93
  -6  -2   1  308.22   18.21
   8  -2   1  341.63   20.69
   6   2   1  382.90   23.08
   2   6   1  321.96   23.48
   6  -8   1  289.32   21.33
   8  -6   2  872.11   44.14
  -2  -6   2  943.64   43.84
   8  -2   2  927.43   44.74
   8  -6   2  947.29   43.27
   2  -8   2  884.45   43.47
  -6  -2   2  954.69   40.17
   8  -2   2  936.57   43.71
   6   2   2 1027.71   45.85
   2   6   2  935.60   46.58
   6  -8   2  933.74   44.42
   8  -6   3  252.24   20.96
  -6  -2   3  285.75   20.58
  -2  -6   3  325.45   21.09
   8  -6   3  274.35   21.35
   8  -2   3  342.89   22.63
   8  -2   3  345.54   22.67
   2  -8   3  311.30   21.00
   2   6   3  277.42   23.27
   6  -8   3  319.75   21.78
   6  -8   4   63.10   12.93
  -2  -6   4   71.96   12.37
   8  -2   4   70.90   14.70
   6   2   4   59.58   14.86
   2   6   4   78.06   15.68
  -2   8   4   90.27   14.52
   2  -8   4   86.14   12.89
  -6  -2   4   84.22   12.31
   8  -6   4   74.49   13.39
   8  -6   4   86.78   15.41
  -2   8   5  211.66   20.13
  -1  -7  -5   57.56   11.62
   1  -8  -5   59.87   12.08
   7  -8  -5   31.86   12.11
  -7  -1  -5   58.67   11.81
   8  -7  -5   79.99   13.52
   7  -8  -4  329.59   22.61
   8  -7  -4  332.60   23.13
  -1  -7  -4  322.10   22.09
   1  -8  -4  385.79   23.23
  -1  -7  -3   90.30   12.74
   7  -8  -3   94.94   13.47
   1  -8  -3   76.11   12.71
   8  -7  -3   78.12   13.70
   7  -8  -2  673.03   37.94
   8  -7  -2  690.84   38.50
  -1  -7  -2  722.53   37.42
   1  -8  -2  766.01   38.09
   7  -8  -2  833.44   38.39
   8  -7  -2  865.82   37.21
   8  -1  -2  864.56   38.07
   8  -7  -2  765.68   31.97
   7   1  -2  844.51   40.27
   8  -1  -1  114.72   12.14
   7   1  -1  108.86   14.03
   7  -8  -1  118.11   13.98
   8  -7   0  469.21   28.82
  -1  -7   0  538.55   28.97
  -8   1   0  500.24   24.73
   1  -8   0  594.96   29.62
   8  -1   0  508.58   29.09
   8  -1   0  535.05   27.17
   7   1   0  487.49   27.98
   7  -8   0  511.77   29.16
   7  -8   1  114.28   14.33
  -7  -1   1  130.27   11.08
  -1  -7   1  142.98   14.25
   8  -1   1  103.72   13.29
   7   1   1  129.54   14.88
   1  -8   1  141.88   14.86
   1   7   1  152.06   17.30
   8  -7   1  144.51   15.78
   7  -8   2  726.13   39.01
   8  -7   2  799.51   40.41
  -1  -7   2  800.18   38.95
   1  -8   2  799.11   39.09
   8  -1   2  776.51   39.14
   7   1   2  819.85   40.03
   1   7   2  826.22   41.85
  -1  -7   3  102.74   14.01
   8  -1   3  105.60   14.70
   7  -8   3   87.38   14.09
   7   1   3  109.58   15.14
   1   7   3   88.11   16.28
   1  -8   3   85.62   13.46
  -1   8   3   67.90   14.48
   8  -7   3  103.27   14.83
   8  -7   3   86.24   14.39
   7  -8   4  350.41   23.96
   8  -7   4  309.94   23.73
   1   7   4  313.07   26.12
  -7  -1   4  354.73   22.71
   8  -7   4  346.18   24.98
  -1  -7   4  363.58   23.09
   1  -8   4  354.82   22.77
   8  -1   4  360.99   25.51
  -1   8   4  367.60   25.92
  -1   8   5   57.91   16.45
   8  -8  -5  251.17   20.43
   0  -8  -5  250.43   19.56
  -8   0  -5  221.28   18.31
   0  -8  -4   39.23   12.17
   8  -8  -4   32.81   12.60
   8  -8  -3  337.65   24.87
   0  -8  -3  376.40   23.70
   0  -8  -2  188.46   16.46
   8  -8  -2  133.59   16.38
   8  -8  -2  117.11   15.93
   8   0  -2  155.44   17.43
   8   0  -1  464.86   26.01
   8  -8  -1  436.03   25.57
   0  -8   0   48.20   11.56
   8  -8   0   35.29   12.22
   8   0   0   52.24   12.04
   8  -8   1  399.09   26.76
   0  -8   1  470.48   27.04
   8   0   1  448.94   26.43
   0  -8   2  127.70   15.35
   8  -8   2  126.89   16.43
   0   8   2  153.25   18.26
   8  -8   3  409.01   27.28
   0  -8   3  463.22   26.93
   8   0   3  424.79   27.50
   0   8   3  398.94   28.60
   0  -8   4   20.90   12.04
   0   8   4   43.49   16.02
   8  -8   4   24.36   12.22
   9  -4  -5   58.95   13.11
   9  -5  -5   49.56   13.07
   4  -9  -5   72.36   13.42
  -5  -4  -5   85.23   13.01
   5  -9  -5   55.58   12.98
  -4  -5  -5   67.07   12.28
  -5  -4  -4  387.71   23.51
   9  -5  -4  355.40   24.56
  -4  -5  -4  314.03   22.25
   9  -4  -4  345.75   24.41
   4  -9  -4  378.76   24.31
   5  -9  -4  377.30   24.27
   9  -4  -3   74.10   14.25
   9  -5  -3   75.07   14.49
   4  -9  -3  103.35   14.58
   5  -9  -3   91.13   14.19
  -5  -4  -3  102.27   13.78
  -4  -5  -3   88.69   13.35
   9  -5  -2  741.06   36.19
  -5  -4  -2  785.18   34.79
  -4  -5  -2  768.86   34.50
   9  -4  -2  717.01   35.52
   4  -9  -2  800.45   35.86
   9  -4  -2  654.14   26.51
   5  -9  -2  731.45   35.25
   9  -5  -1   92.15    8.99
   9  -4  -1   91.04    9.17
   5   4  -1  101.22   15.65
   9  -5   0  495.62   29.93
  -5  -4   0  515.61   28.76
   9  -4   0  516.67   29.53
  -4  -5   0  519.66   28.87
   9  -5   0  466.80   24.80
   9  -4   0  511.22   25.43
   4  -9   0  448.49   28.14
   5  -9   0  493.07   28.86
   5   4   0  522.85   30.74
   4   5   0  491.53   30.21
   9  -5   1  104.16   12.05
   9  -4   1   77.64   11.93
   9  -5   1   77.21   14.38
   5   4   1  142.13   16.66
   4   5   1  110.32   15.82
   4  -9   1   97.91   13.94
   9  -4   1   93.13   14.00
   5  -9   1   82.20   13.28
  -5  -4   1   96.16   13.53
  -4  -5   1  120.33   14.18
   9  -5   2  740.45   39.90
  -5  -4   2  780.73   38.99
  -4  -5   2  801.48   38.98
   9  -4   2  781.34   39.84
   9  -5   2  753.67   37.42
   9  -4   2  803.85   38.09
   4  -9   2  705.42   38.11
   5  -9   2  738.60   38.63
   9  -5   3  100.01   14.70
   9  -4   3  126.73   15.58
   5   4   3  100.95   17.13
   4   5   3  114.12   16.80
   9  -5   3   65.26   14.53
   4  -9   3   87.37   14.28
   5  -9   3   79.34   14.23
  -5  -4   3  100.27   14.23
  -4  -5   3   95.49   14.05
   9  -4   3   59.25   14.21
  -5  -4   4  422.66   25.32
   9  -5   4  376.46   26.04
  -4  -5   4  400.44   25.02
   9  -4   4  359.60   26.19
   9  -5   4  385.53   26.95
   9  -4   4  388.45   28.01
   4  -9   4  432.81   25.97
   5  -9   4  429.86   26.17
   6  -9  -5  226.42   19.68
  -6  -3  -5  247.56   19.07
  -3  -6  -5  278.91   19.45
   9  -6  -5  213.68   20.02
   3  -9  -5  267.97   20.26
   9  -6  -4   27.20   12.57
   3  -9  -4    2.89   11.32
   9  -3  -4   32.61   12.22
  -6  -3  -4   13.40   10.86
   6  -9  -4   -2.90   11.69
  -3  -6  -4   15.01   10.64
   9  -6  -3  352.73   25.33
  -6  -3  -3  372.24   24.18
  -3  -6  -3  401.24   23.97
   9  -3  -3  359.27   24.95
   3  -9  -3  451.03   25.79
   6  -9  -3  350.55   25.08
   9  -6  -2   90.98    6.80
   9  -6  -2  109.19   11.56
   9  -3  -2  122.22   12.13
   3  -9  -2  115.62   14.65
   9  -3  -2  103.74   15.04
  -6  -3  -2  106.13   14.07
   6  -9  -2   89.85   13.96
   9  -6  -2  111.77   15.38
  -3  -6  -2  118.73   13.92
   9  -6  -1  420.38   20.95
   9  -3  -1  440.33   22.32
   6   3  -1  483.27   28.35
   9  -3   0   47.22    9.28
   6   3   0   46.81   12.68
   3   6   0   29.21   13.38
   9  -3   0   34.91   11.07
   3  -9   0   55.91   12.36
  -6  -3   0   46.42   11.76
   6  -9   0   61.61   12.52
   9  -6   0   28.55   11.74
  -3  -6   0   29.96   10.46
   9  -6   0   43.33    8.70
   9  -6   1  436.30   27.90
  -6  -3   1  454.09   27.39
  -3  -6   1  465.94   27.23
   9  -3   1  440.91   28.36
   9  -6   1  440.22   24.75
   9  -3   1  431.72   25.48
   3  -9   1  478.57   27.62
   6   3   1  488.90   28.61
   6  -9   1  491.99   28.46
   9  -3   2  146.23   15.38
   6   3   2  120.77   17.00
   3   6   2  155.49   19.06
   3  -9   2  117.85   15.34
   9  -3   2   99.59   15.61
  -6  -3   2  125.87   15.38
   6  -9   2  116.66   15.91
   9  -6   2  113.10   15.83
  -3  -6   2  138.41   15.19
   9  -6   2  114.33   14.38
   9  -6   3  376.98   26.50
  -6  -3   3  409.35   25.49
  -3  -6   3  386.05   25.19
   9  -3   3  385.33   26.28
   9  -6   3  395.07   26.27
   9  -3   3  378.50   25.69
   3  -9   3  425.84   25.96
   3   6   3  431.23   29.60
   6  -9   3  429.53   26.61
   9  -6   4   11.49   12.95
   9  -3   4   27.27   12.94
   3  -9   4   39.08   12.92
  -6  -3   4   20.39   11.91
   6  -9   4   25.00   12.50
  -3  -6   4    6.57   10.93
   7  -9  -5  281.86   22.60
   9  -7  -5  236.34   21.43
  -7  -2  -5  272.97   20.81
  -2  -7  -5  281.56   21.10
   2  -9  -5  311.04   21.83
   7  -9  -4  614.74   34.53
   9  -7  -4  653.09   34.86
  -7  -2  -4  598.65   32.88
  -2  -7  -4  638.90   33.20
   2  -9  -4  622.60   33.62
   7  -9  -3  541.30   31.06
   9  -7  -3  425.98   29.70
  -7  -2  -3  524.37   29.25
  -2  -7  -3  503.22   28.80
   2  -9  -3  539.08   29.86
   9  -7  -2  523.30   31.50
  -2  -7  -2  605.15   30.88
   9  -2  -2  498.89   31.00
   9  -7  -2  515.63   22.86
   2  -9  -2  556.24   30.72
   7  -9  -2  608.95   31.86
   9  -2  -2  558.89   28.97
   7  -9  -2  534.38   31.31
   9  -7  -1  622.46   28.16
   9  -2  -1  610.50   29.93
   7   2  -1  629.31   34.49
   9  -7   0  886.86   46.13
  -2  -7   0  975.68   45.62
   9  -2   0  917.62   46.38
   9  -7   0  946.48   41.78
   2  -9   0  986.85   45.84
   9  -2   0  962.05   43.20
   7   2   0 1023.15   46.54
   7  -9   0  983.22   46.96
   9  -7   1  566.52   34.55
  -2  -7   1  676.91   34.32
   9  -7   1  604.12   31.26
   9  -2   1  634.71   35.01
   2  -9   1  677.75   34.46
   9  -2   1  646.30   33.02
   7   2   1  679.91   35.39
   2   7   1  586.15   36.20
   7  -9   1  610.92   34.57
   9  -7   2  514.92   32.24
  -2  -7   2  612.08   32.17
   9  -7   2  524.57   30.17
   9  -2   2  574.39   32.53
   2  -9   2  582.78   31.74
   9  -2   2  621.49   32.52
   7   2   2  599.32   33.69
   2   7   2  531.12   34.22
   7  -9   2  562.65   32.23
   7  -9   3  588.12   32.62
   9  -7   3  488.15   31.72
  -7  -2   3  567.10   31.39
  -2  -7   3  617.53   31.98
   9  -7   3  516.19   31.25
   9  -2   3  581.35   32.62
   2  -9   3  546.08   31.06
   7   2   3  526.42   32.39
   2   7   3  504.84   33.95
   7  -9   4  686.60   37.57
   9  -7   4  670.54   37.59
  -7  -2   4  679.06   35.78
  -2  -7   4  747.85   36.84
   2  -9   4  688.26   36.26
   8  -9  -4  336.72   25.99
   9  -8  -4  310.93   25.59
  -8  -1  -4  384.86   24.67
  -1  -8  -4  443.30   25.59
   1  -9  -4  452.97   26.21
  -1  -8  -3   20.50   11.36
   8  -9  -3   10.74   12.34
   1  -9  -3   13.92   10.85
   9  -8  -3    3.24   12.02
   8  -9  -2  278.46   22.46
   9  -8  -2  279.81   22.57
   9  -1  -2  286.20   21.94
  -1  -8  -2  293.96   21.11
   9  -8  -2  276.44   14.85
   1  -9  -2  294.26   21.33
   9  -1  -1   17.00   10.10
   8   1  -1   14.96   12.09
   9  -8  -1   18.58   11.14
   9  -8  -1   14.86    7.30
   8  -9   0  551.44   33.24
   9  -8   0  544.00   33.28
  -1  -8   0  572.97   32.03
   1  -9   0  648.89   33.29
   9  -1   0  599.38   30.89
   8   1   0  562.30   31.68
  -1  -8   1   19.37   11.34
   8  -9   1   31.59   13.07
   9  -1   1   22.33   11.42
   8   1   1   14.49   11.99
   1  -9   1   29.70   11.91
   9  -8   1   32.03   12.68
   8  -9   2  295.94   23.78
   9  -8   2  295.20   24.44
  -1  -8   2  294.04   22.14
   9  -8   2  300.48   21.78
   1  -9   2  346.86   23.13
   9  -1   2  339.85   23.47
   8   1   2  320.97   24.14
   1   8   2  325.53   26.01
  -1  -8   3   10.35   11.51
   9  -1   3   51.09   14.73
   8   1   3   13.04   13.64
   8  -9   3   20.08   13.31
   1   8   3   25.74   15.96
   1  -9   3   23.76   11.93
   9  -8   3   20.32   13.11
   9  -8   3   25.95   13.19
   8  -9   4  396.12   28.41
   9  -8   4  359.05   27.50
  -8  -1   4  456.22   26.90
  -1  -8   4  473.03   27.85
   1  -9   4  449.39   27.21
   0  -9  -2    9.47   12.06
   9   0  -2    6.41   14.50
   9  -9  -2    8.05   12.41
   9   0  -1 1083.15   50.29
   0  -9   0   36.31   12.83
   9   0   0   24.51   11.77
   9  -9   0   22.93   13.08
   9  -9   1  974.89   50.00
   0  -9   1 1086.58   49.49
   9   0   1  986.94   48.86
   9   0   2   16.89   13.21
   0  -9   2   15.33   11.94
   9  -9   2   -2.36   13.17
  -5  -5  -4  727.02   37.35
  10  -5  -4  683.29   39.10
   5 -10  -4  759.47   38.96
   5 -10  -3   -4.40   12.62
  -5  -5  -3   -5.98   11.01
  10  -5  -3    6.77   13.15
  -5  -5  -2 1194.62   55.63
  10  -5  -2 1220.35   58.09
   5 -10  -2 1276.08   57.49
  10  -5  -1   -2.87    7.05
  10  -5   0 1076.31   54.14
  -5  -5   0 1112.92   53.38
  10  -5   0 1128.00   48.87
   5 -10   0 1145.40   53.94
   5   5   0 1260.88   56.40
  10  -5   1    1.60    9.85
   5   5   1    2.60   14.20
  10  -5   1   11.51   12.55
   5 -10   1    1.10   11.53
  -5  -5   1    4.27   11.92
  -5  -5   2 1423.94   62.69
  10  -5   2 1335.99   63.74
  10  -5   2 1363.63   60.76
   5 -10   2 1394.78   62.64
  10  -5   3   -6.43   12.19
   5 -10   3   13.27   13.05
  -5  -5   3   12.63   11.97
  10  -5   3   -5.85   13.44
  -5  -5   4  773.21   39.48
  10  -5   4  719.36   41.61
   5 -10   4  808.14   40.86
   4 -10  -4    2.14   12.28
  10  -6  -4    2.20   12.97
  10  -4  -4   15.11   13.18
  -6  -4  -4   -7.80   11.43
   6 -10  -4   11.94   12.96
  -4  -6  -4    4.80   11.16
  10  -6  -3  136.76   18.25
   4 -10  -3  163.34   18.05
  -6  -4  -3  152.86   17.13
  10  -4  -3  132.78   18.38
   6 -10  -3  148.36   17.69
  -4  -6  -3  148.71   16.73
  10  -6  -2  145.06   19.07
  10  -4  -2  179.12   19.75
   4 -10  -2  187.67   18.78
  -6  -4  -2  159.95   17.21
   6 -10  -2  162.99   18.25
  -4  -6  -2  185.30   17.94
  10  -4  -1  149.58   12.64
   6   4  -1  179.26   19.83
  10  -6  -1  158.32   12.07
  10  -6   0   17.39    8.46
  10  -4   0   -6.85   11.79
  10  -6   0  -11.59   12.80
  10  -4   0   -2.75    9.12
   6   4   0   23.20   13.68
   4   6   0    9.01   14.14
   4 -10   0   12.08   11.89
   6 -10   0    8.93   11.45
  -6  -4   0    8.51   11.40
  -4  -6   0   -8.37   10.77
  10  -6   1  149.35   14.55
  10  -4   1  165.31   15.53
  10  -6   1  141.76   18.63
  10  -4   1  147.51   18.12
   6   4   1  179.82   19.27
   4   6   1  165.11   20.22
   4 -10   1  151.77   17.29
   6 -10   1  173.13   18.35
  -6  -4   1  142.86   17.04
  -4  -6   1  151.32   16.95
  10  -6   2  185.77   17.85
  10  -4   2  218.41   18.95
  10  -6   2  165.96   20.02
   6   4   2  256.36   22.75
  10  -4   2  170.96   20.44
   4 -10   2  194.33   18.66
  -6  -4   2  217.23   20.14
   6 -10   2  174.09   19.50
  -4  -6   2  200.80   19.30
  10  -6   3  169.36   18.53
  10  -4   3  173.59   18.99
  10  -6   3  126.80   18.50
   4 -10   3  127.42   16.70
  10  -4   3  130.76   18.67
  -6  -4   3  194.01   18.60
   6 -10   3  155.55   18.55
  -4  -6   3  162.56   17.65
  10  -7  -3  355.68   27.56
  -7  -3  -3  406.47   26.06
  -3  -7  -3  395.02   25.44
  10  -3  -3  408.49   27.70
   3 -10  -3  387.46   25.88
   7 -10  -3  394.19   27.56
  -7  -3  -2  284.54   21.86
  10  -3  -2  286.59   22.91
   3 -10  -2  284.97   21.95
  10  -7  -2  214.78   22.31
   7 -10  -2  282.05   22.99
  -3  -7  -2  253.84   20.67
  10  -7  -1  452.50   22.42
  10  -3  -1  452.44   24.09
   7   3  -1  481.68   30.23
  10  -7   0  416.76   30.10
  -7  -3   0  528.95   30.60
  -3  -7   0  534.38   30.08
  10  -3   0  454.57   30.24
  10  -7   0  514.81   26.02
   3 -10   0  505.56   30.09
  10  -3   0  525.35   27.23
   7   3   0  535.47   32.33
   7 -10   0  481.83   30.55
  10  -7   1  432.35   29.95
  -7  -3   1  439.33   28.98
  -3  -7   1  526.41   29.97
  10  -3   1  475.27   30.44
  10  -7   1  485.75   26.65
  10  -3   1  477.53   27.81
   3 -10   1  515.30   29.85
   7   3   1  537.65   31.70
   7 -10   1  479.65   30.39
   7   3   2  290.46   24.09
  -7  -3   2  311.79   22.50
  -3  -7   2  287.35   21.76
  10  -3   2  214.75   22.34
  10  -3   2  284.89   22.25
   3 -10   2  269.08   21.83
  10  -7   2  233.67   22.77
   7 -10   2  219.10   21.90
  10  -7   2  227.76   19.85
  10  -7   3  490.23   30.76
  -7  -3   3  441.11   28.22
  -3  -7   3  441.39   28.00
  10  -3   3  413.67   29.47
  10  -7   3  421.84   28.16
  10  -3   3  423.07   28.63
   3 -10   3  466.04   28.34
   7 -10   3  405.08   28.62
  10  -2  -1   98.69   13.17
   8   2  -1  107.61   17.78
  10  -8  -1  112.62   10.86
  10  -8   0  455.18   32.13
  -2  -8   0  570.32   32.18
  10  -8   0  499.91   27.19
  10  -2   0  517.53   32.13
   2 -10   0  601.08   32.31
  10  -2   0  552.01   29.37
   8   2   0  576.45   33.18
   8 -10   0  580.66   33.36
   8 -10   1  113.60   16.64
  -2  -8   1  103.87   16.04
  10  -2   1  136.61   15.63
   8   2   1   88.90   16.78
   2 -10   1  110.07   15.66
  10  -8   1  104.08   17.18
  10  -8   1  102.94   13.51
  10  -2   2   61.00   14.78
   8   2   2   53.46   15.91
  10  -8   2   51.95   12.88
  10  -1  -1  458.44   27.95
   9   1  -1  505.00   30.83
  10  -1   0   93.04   14.53
   9   1   0   97.31   16.42
  10  -9   0   75.58   11.81
  10  -9   1  499.82   28.13
  10  -1   1  474.19   30.11
   9   1   1  504.99   31.26
  10  -1   2   42.58   15.14
  10  -9   2   29.17   12.87
  10   0   0  102.33   15.91
  10   0   1    3.47   14.87
  11  -6   0  471.18   25.62
  11  -5   0  466.05   25.65
   6   5   0  530.22   32.95
   5   6   0  481.57   32.95
  11  -6   1   77.14   13.31
  11  -5   1   90.97   14.09
  11  -6   2  215.70   20.15
  11  -5   2  235.08   20.82
   7   4  -1  605.28   36.88
  11  -7   0    6.88    8.75
  11  -4   0    8.35    9.64
   7   4   0   22.80   15.36
  11  -7   1  537.79   29.95
  11  -4   1  567.18   30.99
  11  -7   2   -2.93   11.86
  11  -4   2  -16.92   13.87
   8   3  -1  151.99   20.80
  11  -8   0   27.14    9.81
  11  -3   0   11.64   10.71
   8   3   0    6.49   15.23
  11  -3   1  121.48   16.14
  11  -8   1   93.60   13.84
  11  -3   2   56.49   15.11
  11  -8   2   86.19   15.32
   9   2  -1   34.51   15.74
   9   2   0  372.18   28.32
  11  -2   1   52.37   14.35
  11  -9   1   22.02   11.33
  10   1   0  295.32   25.45
   0   0   0    0.00    0.00


TITL W0261_auto in P6(3)mc
REM P6(3)mc (#186 in standard setting)
CELL 0.71073   8.601004   8.601004   5.799641  90.0000  90.0000 120.0000
ZERR    4.00   0.000434   0.000434   0.000404   0.0000   0.0000   0.0000
LATT -1
SYMM -y, x-y, z
SYMM -x+y,-x, z
SYMM -x,-y, z+1/2
SYMM  y,-x+y, z+1/2
SYMM  x-y, x, z+1/2
SYMM -y,-x, z
SYMM -x+y, y, z
SYMM  x, x-y, z
SYMM  y, x, z+1/2
SYMM  x-y,-y, z+1/2
SYMM -x,-x+y, z+1/2
SFAC Mn Pd Bi
UNIT 4.00 4.00 4.00
REM  CrysAlisPro recorded range (K): Min=100.0; max=100.0; aver:100.0
TEMP -173
TREF
HKLF 4
END
_computing_structure_solution     'SHELXT 2018/2 (Sheldrick, 2018)'
;
_shelx_hkl_checksum                70416
_olex2_submission_special_instructions  'No special instructions were received'
_oxdiff_exptl_absorpt_empirical_details
;
Empirical correction (ABSPACK) includes:
- Absorption correction using spherical harmonics
- Frame scaling
;
_oxdiff_exptl_absorpt_empirical_full_max  2.402
_oxdiff_exptl_absorpt_empirical_full_min  0.830
# start Validation Reply Form
_vrf_PLAT974_w0261_auto
;
PROBLEM: Check Calcd Negative Resid. Density on      Bi02      -3.72 eA-3  
RESPONSE: This alert is due to the absorption associated with the corresponding
Bi atom.  Due to the small crystal dimensions, face indexing was not possible 
and only a standard multi-scan absorption correction was applied.
;
_vrf_PLAT971_w0261_auto
;
PROBLEM: Check Calcd Resid. Dens.  0.98Ang From Mn04            2.82 eA-3  
RESPONSE: This alert is due to the absorption associated with the corresponding
Bi atom.  Due to the small crystal dimensions, face indexing was not possible 
and only a standard multi-scan absorption correction was applied.
;
_vrf_PLAT972_w0261_auto
;
PROBLEM: Check Calcd Resid. Dens.  1.10Ang From Bi01           -2.56 eA-3  
RESPONSE: This alert is due to the absorption associated with the corresponding
Bi atom.  Due to the small crystal dimensions, face indexing was not possible 
and only a standard multi-scan absorption correction was applied.
;
# end Validation Reply Form
