# Supplementary material for: Control of Polarity in Kagome‐NiAs Bismuthides
Source: Angew Chem Int Ed Engl. 2024 Apr 3;63(23):e202403670. doi: 10.1002/anie.202403670 (PMC11497289; doi:10.1002/anie.202403670)
Supplement: Supplementary file 3 — Supporting Information [file ANIE-63-e202403670-s005.cif]

data_Ni06Pt04Bi
_audit_creation_date               2023-09-08
_audit_creation_method
;
Olex2 1.3-ac4
(compiled 2019.04.23 svn.r3594 for Rigaku Oxford Diffraction, GUI svn.r5739)
;
_shelx_SHELXL_version_number       '2018/3'
_audit_contact_author_address      ?
_audit_contact_author_email        ?
_audit_contact_author_name         ''
_audit_contact_author_phone        ?
_publ_contact_author_id_orcid      ?
_publ_section_references
;
Dolomanov, O.V., Bourhis, L.J., Gildea, R.J, Howard, J.A.K. & Puschmann, H.
 (2009), J. Appl. Cryst. 42, 339-341.

Sheldrick, G.M. (2015). Acta Cryst. A71, 3-8.

Sheldrick, G.M. (2015). Acta Cryst. C71, 3-8.
;
_chemical_name_common              ?
_chemical_name_systematic          ?
_chemical_formula_moiety           '0.5(Bi4 Ni2.41 Pt1.59)'
_chemical_formula_sum              'Bi2 Ni1.21 Pt0.79'
_chemical_formula_weight           643.80
_chemical_melting_point            ?
_chemical_oxdiff_formula           NiPtBi2
_chemical_oxdiff_usercomment       'D47-2 smaller crystal piece (orthorhombic?)'
loop_
  _atom_type_symbol
  _atom_type_description
  _atom_type_scat_dispersion_real
  _atom_type_scat_dispersion_imag
  _atom_type_scat_source
 'Bi' 'Bi' -4.1077 10.2566
 'International Tables Vol C Tables 4.2.6.8 and 6.1.1.4'
 'Ni' 'Ni' 0.3393 1.1124 'International Tables Vol C Tables 4.2.6.8 and 6.1.1.4'
 'Pt' 'Pt' -1.7033 8.3905
 'International Tables Vol C Tables 4.2.6.8 and 6.1.1.4'

_shelx_space_group_comment
;
The symmetry employed for this shelxl refinement is uniquely defined
by the following loop, which should always be used as a source of
symmetry information in preference to the above space-group names.
They are only intended as comments.
;
_space_group_crystal_system        'hexagonal'
_space_group_IT_number             194
_space_group_name_H-M_alt          'P 63/m m c'
_space_group_name_Hall             '-P 6c 2c'
loop_
  _space_group_symop_operation_xyz
 'x, y, z'
 '-y, x-y, z'
 '-x+y, -x, z'
 '-x, -y, z+1/2'
 'y, -x+y, z+1/2'
 'x-y, x, z+1/2'
 'y, x, -z'
 'x-y, -y, -z'
 '-x, -x+y, -z'
 '-y, -x, -z+1/2'
 '-x+y, y, -z+1/2'
 'x, x-y, -z+1/2'
 '-x, -y, -z'
 'y, -x+y, -z'
 'x-y, x, -z'
 'x, y, -z-1/2'
 '-y, x-y, -z-1/2'
 '-x+y, -x, -z-1/2'
 '-y, -x, z'
 '-x+y, y, z'
 'x, x-y, z'
 'y, x, z-1/2'
 'x-y, -y, z-1/2'
 '-x, -x+y, z-1/2'

_cell_length_a                     8.2745(4)
_cell_length_b                     8.2745(4)
_cell_length_c                     5.4345(4)
_cell_angle_alpha                  90
_cell_angle_beta                   90
_cell_angle_gamma                  120
_cell_volume                       322.24(4)
_cell_formula_units_Z              4
_cell_measurement_reflns_used      2110
_cell_measurement_temperature      100.00(10)
_cell_measurement_theta_max        30.2770
_cell_measurement_theta_min        2.8150
_shelx_estimated_absorpt_T_max     ?
_shelx_estimated_absorpt_T_min     ?
_exptl_absorpt_coefficient_mu      149.919
_exptl_absorpt_correction_T_max    1.00000
_exptl_absorpt_correction_T_min    0.13812
_exptl_absorpt_correction_type     multi-scan
_exptl_absorpt_process_details
;
CrysAlisPro 1.171.42.66a (Rigaku Oxford Diffraction, 2022)
Empirical absorption correction using spherical harmonics,
implemented in SCALE3 ABSPACK scaling algorithm.
;
_exptl_absorpt_special_details     ?
_exptl_crystal_colour              black
_exptl_crystal_colour_primary      black
_exptl_crystal_density_diffrn      13.271
_exptl_crystal_density_meas        ?
_exptl_crystal_density_method      ?
_exptl_crystal_description         block
_exptl_crystal_F_000               1047
_exptl_crystal_size_max            0.022
_exptl_crystal_size_mid            0.02
_exptl_crystal_size_min            0.02
_exptl_transmission_factor_max     ?
_exptl_transmission_factor_min     ?
_diffrn_reflns_av_R_equivalents    0.0488
_diffrn_reflns_av_unetI/netI       0.0218
_diffrn_reflns_Laue_measured_fraction_full  1.000
_diffrn_reflns_Laue_measured_fraction_max  0.917
_diffrn_reflns_limit_h_max         10
_diffrn_reflns_limit_h_min         -10
_diffrn_reflns_limit_k_max         10
_diffrn_reflns_limit_k_min         -11
_diffrn_reflns_limit_l_max         7
_diffrn_reflns_limit_l_min         -6
_diffrn_reflns_number              3346
_diffrn_reflns_point_group_measured_fraction_full  1.000
_diffrn_reflns_point_group_measured_fraction_max  0.917
_diffrn_reflns_theta_full          25.242
_diffrn_reflns_theta_max           30.636
_diffrn_reflns_theta_min           2.843
_diffrn_ambient_environment        N~2~
_diffrn_ambient_temperature        100.00(10)
_diffrn_detector                   'Hybrid Pixel Array Detector'
_diffrn_detector_area_resol_mean   10.0000
_diffrn_detector_type              'Rigaku Saturn724+'
_diffrn_measured_fraction_theta_full  1.000
_diffrn_measured_fraction_theta_max  0.917
_diffrn_measurement_details
;
List of Runs (angles in degrees, time in seconds):

  # Type    Start    End  Width  t~exp~   \w     \q     \k     \f   Frames
--------------------------------------------------------------------------
  1  \w    -98.00  41.00   0.50    4.60    --   -8.90 -33.00 -19.00  278
  2  \w    -32.00  94.00   0.50    4.60    --    5.00  68.00 -60.00  252
  3  \w    -94.00  17.00   0.50    4.60    --   -8.90 -57.00-120.00  222
;
_diffrn_measurement_device         'four-circle diffractometer'
_diffrn_measurement_device_type    'XtaLAB AFC12 (RCD3): Kappa single'
_diffrn_measurement_method         '\w scans'
_diffrn_measurement_specimen_support  'Mitegen 50um'
_diffrn_orient_matrix_type        
 'CrysAlisPro convention (1999,Acta A55,543-557)'
_diffrn_orient_matrix_UB_11        0.0207956000
_diffrn_orient_matrix_UB_12        -0.0011072000
_diffrn_orient_matrix_UB_13        -0.1264729000
_diffrn_orient_matrix_UB_21        0.0364444000
_diffrn_orient_matrix_UB_22        -0.0595408000
_diffrn_orient_matrix_UB_23        0.0268111000
_diffrn_orient_matrix_UB_31        -0.0895824000
_diffrn_orient_matrix_UB_32        -0.0789676000
_diffrn_orient_matrix_UB_33        -0.0184818000
_diffrn_radiation_collimation      0.3
_diffrn_radiation_monochromator    mirror
_diffrn_radiation_probe            x-ray
_diffrn_radiation_type             'Mo K\a'
_diffrn_radiation_wavelength       0.71073
_diffrn_source                     'Rotating-anode X-ray tube'
_diffrn_source_current             24.0
_diffrn_source_power               1.2
_diffrn_source_target              Mo
_diffrn_source_type                'Rigaku (Mo) X-ray Source'
_diffrn_source_voltage             50.0
_reflns_Friedel_coverage           0.000
_reflns_Friedel_fraction_full      .
_reflns_Friedel_fraction_max       .
_reflns_number_gt                  186
_reflns_number_total               198
_reflns_odcompleteness_completeness  100.00
_reflns_odcompleteness_iscentric   1
_reflns_odcompleteness_theta       26.32
_reflns_special_details
;
 Reflections were merged by SHELXL according to the crystal
 class for the calculation of statistics and refinement.
 
 _reflns_Friedel_fraction is defined as the number of unique
 Friedel pairs measured divided by the number that would be
 possible theoretically, ignoring centric projections and
 systematic absences.
;
_reflns_threshold_expression       'I > 2\s(I)'
_computing_cell_refinement         'CrysAlisPro 1.171.42.66a (Rigaku OD, 2022)'
_computing_data_collection         'CrysAlisPro 1.171.42.66a (Rigaku OD, 2022)'
_computing_data_reduction          'CrysAlisPro 1.171.42.66a (Rigaku OD, 2022)'
_computing_molecular_graphics      'Olex2 (Dolomanov et al., 2009)'
_computing_publication_material    'Olex2 (Dolomanov et al., 2009)'
_computing_structure_refinement    'ShelXL (Sheldrick, 2015)'
_computing_structure_solution      'ShelXT (Sheldrick, 2015)'
_refine_diff_density_max           2.758
_refine_diff_density_min           -4.688
_refine_diff_density_rms           0.514
_refine_ls_extinction_coef         0.00086(11)
_refine_ls_extinction_expression  
 'Fc^*^=kFc[1+0.001xFc^2^\l^3^/sin(2\q)]^-1/4^'
_refine_ls_extinction_method       'SHELXL-2018/3 (Sheldrick 2018)'
_refine_ls_goodness_of_fit_ref     1.116
_refine_ls_hydrogen_treatment      undef
_refine_ls_matrix_type             full
_refine_ls_number_parameters       15
_refine_ls_number_reflns           198
_refine_ls_number_restraints       0
_refine_ls_R_factor_all            0.0249
_refine_ls_R_factor_gt             0.0232
_refine_ls_restrained_S_all        1.116
_refine_ls_shift/su_max            0.000
_refine_ls_shift/su_mean           0.000
_refine_ls_structure_factor_coef   Fsqd
_refine_ls_weighting_details      
 'w=1/[\s^2^(Fo^2^)+37.8622P] where P=(Fo^2^+2Fc^2^)/3'
_refine_ls_weighting_scheme        calc
_refine_ls_wR_factor_gt            0.0536
_refine_ls_wR_factor_ref           0.0540
_refine_special_details            ?
_olex2_refinement_description
;
1. Shared sites
{Pt03, NiA}
2. Uiso/Uaniso restraints and constraints
Uanis(Pt03) = Uanis(NiA)
3. Others
 Sof(NiA)=0.25*(1-FVAR(2))
 Sof(Pt03)=0.25*FVAR(2)
;
_atom_sites_solution_hydrogens     .
_atom_sites_solution_primary       dual
_atom_sites_solution_secondary     ?
loop_
  _atom_site_label
  _atom_site_type_symbol
  _atom_site_fract_x
  _atom_site_fract_y
  _atom_site_fract_z
  _atom_site_U_iso_or_equiv
  _atom_site_adp_type
  _atom_site_occupancy
  _atom_site_site_symmetry_order
  _atom_site_calc_flag
  _atom_site_refinement_flags_posn
  _atom_site_refinement_flags_adp
  _atom_site_refinement_flags_occupancy
  _atom_site_disorder_assembly
  _atom_site_disorder_group
 Bi01 Bi 0.14978(6) 0.29956(11) 0.750000 0.0052(3) Uani 1 4 d S T P . .
 Bi02 Bi 0.333333 0.666667 0.250000 0.0100(4) Uani 1 12 d S T P . .
 Pt03 Pt 0.500000 0.500000 1.000000 0.0051(5) Uani 0.530(9) 4 d S T P A 1
 Ni04 Ni 0.333333 0.666667 0.750000 0.0099(10) Uani 1 12 d S T P A .
 NiA Ni 0.500000 0.500000 1.000000 0.0051(5) Uani 0.470(9) 4 d S T P A 2

loop_
  _atom_site_aniso_label
  _atom_site_aniso_U_11
  _atom_site_aniso_U_22
  _atom_site_aniso_U_33
  _atom_site_aniso_U_23
  _atom_site_aniso_U_13
  _atom_site_aniso_U_12
 Bi01 0.0059(4) 0.0064(4) 0.0034(4) 0.000 0.000 0.0032(2)
 Bi02 0.0102(5) 0.0102(5) 0.0095(7) 0.000 0.000 0.0051(2)
 Pt03 0.0058(6) 0.0058(6) 0.0043(7) 0.0001(2) -0.0001(2) 0.0035(5)
 Ni04 0.0095(15) 0.0095(15) 0.011(3) 0.000 0.000 0.0047(7)
 NiA 0.0058(6) 0.0058(6) 0.0043(7) 0.0001(2) -0.0001(2) 0.0035(5)

_geom_special_details
;
 All esds (except the esd in the dihedral angle between two l.s. planes)
 are estimated using the full covariance matrix.  The cell esds are taken
 into account individually in the estimation of esds in distances, angles
 and torsion angles; correlations between esds in cell parameters are only
 used when they are defined by crystal symmetry.  An approximate (isotropic)
 treatment of cell esds is used for estimating esds involving l.s. planes.
;
loop_
  _geom_bond_atom_site_label_1
  _geom_bond_atom_site_label_2
  _geom_bond_distance
  _geom_bond_site_symmetry_2
  _geom_bond_publ_flag
 Bi01 Bi01 3.4629(5) 15_557 ?
 Bi01 Bi01 3.4629(5) 14_557 ?
 Bi01 Bi01 3.4629(5) 14_556 ?
 Bi01 Bi01 3.4629(5) 15_556 ?
 Bi01 Pt03 2.8615(4) 6_554 ?
 Bi01 Pt03 2.8615(4) 3_565 ?
 Bi01 Pt03 2.8615(4) . ?
 Bi01 Pt03 2.8615(4) 4_664 ?
 Bi01 Ni04 2.6307(8) . ?
 Bi01 NiA 2.8615(4) . ?
 Bi02 Pt03 2.74799(11) 6_554 ?
 Bi02 Pt03 2.74799(11) 3_564 ?
 Bi02 Pt03 2.74800(11) 5_564 ?
 Bi02 Pt03 2.74799(11) 1_554 ?
 Bi02 Pt03 2.74799(11) 4_664 ?
 Bi02 Pt03 2.74799(11) 2_664 ?
 Bi02 Ni04 2.7173(2) 1_554 ?
 Bi02 Ni04 2.7173(2) . ?
 Pt03 Pt03 2.7172(2) 4_665 ?
 Pt03 Pt03 2.7173(2) 4_664 ?
 Pt03 Ni04 2.74799(11) . ?
 Pt03 Ni04 2.74802(11) 13_667 ?
 Ni04 NiA 2.74799(11) . ?

loop_
  _geom_angle_atom_site_label_1
  _geom_angle_atom_site_label_2
  _geom_angle_atom_site_label_3
  _geom_angle
  _geom_angle_site_symmetry_1
  _geom_angle_site_symmetry_3
  _geom_angle_publ_flag
 Bi01 Bi01 Bi01 103.38(2) 15_556 15_557 ?
 Bi01 Bi01 Bi01 64.938(17) 15_556 14_556 ?
 Bi01 Bi01 Bi01 103.38(2) 14_557 14_556 ?
 Bi01 Bi01 Bi01 143.888(9) 15_556 14_557 ?
 Bi01 Bi01 Bi01 64.938(17) 15_557 14_557 ?
 Bi01 Bi01 Bi01 143.888(9) 15_557 14_556 ?
 Pt03 Bi01 Bi01 52.766(12) 4_664 14_556 ?
 Pt03 Bi01 Bi01 98.051(11) 6_554 15_557 ?
 Pt03 Bi01 Bi01 52.766(12) 6_554 15_556 ?
 Pt03 Bi01 Bi01 156.382(16) 3_565 14_556 ?
 Pt03 Bi01 Bi01 99.852(8) . 15_557 ?
 Pt03 Bi01 Bi01 99.852(8) 3_565 14_557 ?
 Pt03 Bi01 Bi01 98.051(11) 4_664 14_557 ?
 Pt03 Bi01 Bi01 98.051(11) . 14_556 ?
 Pt03 Bi01 Bi01 52.766(12) . 14_557 ?
 Pt03 Bi01 Bi01 156.382(16) . 15_556 ?
 Pt03 Bi01 Bi01 99.852(8) 6_554 14_556 ?
 Pt03 Bi01 Bi01 156.382(16) 4_664 15_557 ?
 Pt03 Bi01 Bi01 98.051(11) 3_565 15_556 ?
 Pt03 Bi01 Bi01 52.766(12) 3_565 15_557 ?
 Pt03 Bi01 Bi01 156.382(16) 6_554 14_557 ?
 Pt03 Bi01 Bi01 99.852(8) 4_664 15_556 ?
 Pt03 Bi01 Pt03 119.74(3) 3_565 4_664 ?
 Pt03 Bi01 Pt03 92.591(17) 3_565 . ?
 Pt03 Bi01 Pt03 56.692(10) 3_565 6_554 ?
 Pt03 Bi01 Pt03 92.591(17) 6_554 4_664 ?
 Pt03 Bi01 Pt03 119.74(3) . 6_554 ?
 Pt03 Bi01 Pt03 56.692(10) . 4_664 ?
 Ni04 Bi01 Bi01 108.056(4) . 14_556 ?
 Ni04 Bi01 Bi01 108.056(4) . 15_556 ?
 Ni04 Bi01 Bi01 108.056(5) . 15_557 ?
 Ni04 Bi01 Bi01 108.056(4) . 14_557 ?
 Ni04 Bi01 Pt03 59.870(14) . . ?
 Ni04 Bi01 Pt03 59.870(14) . 6_554 ?
 Ni04 Bi01 Pt03 59.870(14) . 4_664 ?
 Ni04 Bi01 Pt03 59.870(14) . 3_565 ?
 Ni04 Bi01 NiA 59.870(14) . . ?
 NiA Bi01 Bi01 156.382(16) . 15_556 ?
 NiA Bi01 Bi01 52.766(12) . 14_557 ?
 Pt03 Bi02 Pt03 59.261(4) 1_554 4_664 ?
 Pt03 Bi02 Pt03 97.663(3) 5_564 4_664 ?
 Pt03 Bi02 Pt03 128.478(1) 2_664 4_664 ?
 Pt03 Bi02 Pt03 128.478(1) 6_554 1_554 ?
 Pt03 Bi02 Pt03 128.478(1) 5_564 1_554 ?
 Pt03 Bi02 Pt03 59.261(4) 5_564 2_664 ?
 Pt03 Bi02 Pt03 128.478(1) 5_564 3_564 ?
 Pt03 Bi02 Pt03 97.663(3) 5_564 6_554 ?
 Pt03 Bi02 Pt03 128.478(1) 3_564 4_664 ?
 Pt03 Bi02 Pt03 59.261(4) 3_564 6_554 ?
 Pt03 Bi02 Pt03 97.663(3) 3_564 1_554 ?
 Pt03 Bi02 Pt03 97.663(3) 6_554 4_664 ?
 Pt03 Bi02 Pt03 128.478(1) 6_554 2_664 ?
 Pt03 Bi02 Pt03 97.663(3) 3_564 2_664 ?
 Pt03 Bi02 Pt03 97.663(3) 2_664 1_554 ?
 Ni04 Bi02 Pt03 119.631(3) . 1_554 ?
 Ni04 Bi02 Pt03 119.630(2) 1_554 6_554 ?
 Ni04 Bi02 Pt03 60.369(2) . 6_554 ?
 Ni04 Bi02 Pt03 60.369(2) 1_554 2_664 ?
 Ni04 Bi02 Pt03 60.369(2) . 5_564 ?
 Ni04 Bi02 Pt03 60.369(2) 1_554 3_564 ?
 Ni04 Bi02 Pt03 119.631(2) . 3_564 ?
 Ni04 Bi02 Pt03 119.630(2) 1_554 5_564 ?
 Ni04 Bi02 Pt03 60.370(2) 1_554 1_554 ?
 Ni04 Bi02 Pt03 119.631(2) 1_554 4_664 ?
 Ni04 Bi02 Pt03 60.369(2) . 4_664 ?
 Ni04 Bi02 Pt03 119.631(2) . 2_664 ?
 Ni04 Bi02 Ni04 180.0 1_554 . ?
 Bi01 Pt03 Bi01 74.47(2) 13_667 2_665 ?
 Bi01 Pt03 Bi01 74.47(2) 14_557 . ?
 Bi01 Pt03 Bi01 180.0 2_665 14_557 ?
 Bi01 Pt03 Bi01 180.0 13_667 . ?
 Bi01 Pt03 Bi01 105.53(2) 2_665 . ?
 Bi01 Pt03 Bi01 105.53(2) 13_667 14_557 ?
 Bi02 Pt03 Bi01 95.238(8) 1_556 13_667 ?
 Bi02 Pt03 Bi01 95.238(8) 1_556 14_557 ?
 Bi02 Pt03 Bi01 84.762(8) 13_666 13_667 ?
 Bi02 Pt03 Bi01 95.238(8) 13_666 . ?
 Bi02 Pt03 Bi01 95.238(8) 13_666 2_665 ?
 Bi02 Pt03 Bi01 84.762(8) 1_556 2_665 ?
 Bi02 Pt03 Bi01 84.762(8) 1_556 . ?
 Bi02 Pt03 Bi01 84.762(8) 13_666 14_557 ?
 Bi02 Pt03 Bi02 180.0 13_666 1_556 ?
 Pt03 Pt03 Bi01 61.654(5) 4_665 14_557 ?
 Pt03 Pt03 Bi01 61.654(5) 4_664 2_665 ?
 Pt03 Pt03 Bi01 61.654(5) 4_664 . ?
 Pt03 Pt03 Bi01 118.346(5) 4_664 13_667 ?
 Pt03 Pt03 Bi01 61.654(5) 4_665 13_667 ?
 Pt03 Pt03 Bi01 118.346(5) 4_665 . ?
 Pt03 Pt03 Bi01 118.346(5) 4_664 14_557 ?
 Pt03 Pt03 Bi01 118.346(5) 4_665 2_665 ?
 Pt03 Pt03 Bi02 60.370(2) 4_665 1_556 ?
 Pt03 Pt03 Bi02 119.630(2) 4_665 13_666 ?
 Pt03 Pt03 Bi02 60.370(2) 4_664 13_666 ?
 Pt03 Pt03 Bi02 119.630(2) 4_664 1_556 ?
 Pt03 Pt03 Pt03 180.0 4_665 4_664 ?
 Pt03 Pt03 Ni04 60.370(2) 4_665 13_667 ?
 Pt03 Pt03 Ni04 119.630(2) 4_664 13_667 ?
 Pt03 Pt03 Ni04 119.631(2) 4_665 . ?
 Pt03 Pt03 Ni04 60.369(2) 4_664 . ?
 Ni04 Pt03 Bi01 124.109(14) . 14_557 ?
 Ni04 Pt03 Bi01 124.109(14) 13_667 . ?
 Ni04 Pt03 Bi01 124.109(14) 13_667 2_665 ?
 Ni04 Pt03 Bi01 55.891(14) 13_667 13_667 ?
 Ni04 Pt03 Bi01 55.891(14) 13_667 14_557 ?
 Ni04 Pt03 Bi01 124.109(14) . 13_667 ?
 Ni04 Pt03 Bi01 55.891(14) . 2_665 ?
 Ni04 Pt03 Bi01 55.891(14) . . ?
 Ni04 Pt03 Bi02 120.739(4) 13_667 1_556 ?
 Ni04 Pt03 Bi02 59.261(4) . 1_556 ?
 Ni04 Pt03 Bi02 59.261(4) 13_667 13_666 ?
 Ni04 Pt03 Bi02 120.739(4) . 13_666 ?
 Ni04 Pt03 Ni04 180.0 . 13_667 ?
 Bi01 Ni04 Bi01 120.0 2_665 . ?
 Bi01 Ni04 Bi01 120.0 3_565 . ?
 Bi01 Ni04 Bi01 120.0 3_565 2_665 ?
 Bi01 Ni04 Bi02 90.0 2_665 . ?
 Bi01 Ni04 Bi02 90.0 3_565 1_556 ?
 Bi01 Ni04 Bi02 90.0 . 1_556 ?
 Bi01 Ni04 Bi02 90.0 . . ?
 Bi01 Ni04 Bi02 90.0 3_565 . ?
 Bi01 Ni04 Bi02 90.0 2_665 1_556 ?
 Bi01 Ni04 Pt03 150.369(3) . 5_564 ?
 Bi01 Ni04 Pt03 64.239(1) . . ?
 Bi01 Ni04 Pt03 64.239(1) 2_665 2_665 ?
 Bi01 Ni04 Pt03 64.239(1) . 3_565 ?
 Bi01 Ni04 Pt03 64.239(1) 2_665 . ?
 Bi01 Ni04 Pt03 150.369(3) 3_565 4_664 ?
 Bi01 Ni04 Pt03 64.2 3_565 3_565 ?
 Bi01 Ni04 Pt03 150.369(2) . 2_665 ?
 Bi01 Ni04 Pt03 64.239(1) 2_665 4_664 ?
 Bi01 Ni04 Pt03 64.239(1) 3_565 2_665 ?
 Bi01 Ni04 Pt03 64.239(1) . 4_664 ?
 Bi01 Ni04 Pt03 64.239(1) 2_665 5_564 ?
 Bi01 Ni04 Pt03 64.239(1) 3_565 6_554 ?
 Bi01 Ni04 Pt03 64.239(1) . 6_554 ?
 Bi01 Ni04 Pt03 150.369(3) 2_665 3_565 ?
 Bi01 Ni04 Pt03 150.369(3) 2_665 6_554 ?
 Bi01 Ni04 Pt03 150.369(3) 3_565 . ?
 Bi01 Ni04 Pt03 64.239(1) 3_565 5_564 ?
 Bi01 Ni04 NiA 150.369(3) 3_565 . ?
 Bi01 Ni04 NiA 64.239(1) . . ?
 Bi01 Ni04 NiA 64.239(1) 2_665 . ?
 Bi02 Ni04 Bi02 180.0 1_556 . ?
 Bi02 Ni04 Pt03 119.631(2) . 2_665 ?
 Bi02 Ni04 Pt03 60.369(2) 1_556 3_565 ?
 Bi02 Ni04 Pt03 119.631(2) 1_556 4_664 ?
 Bi02 Ni04 Pt03 119.630(2) 1_556 6_554 ?
 Bi02 Ni04 Pt03 119.630(3) 1_556 5_564 ?
 Bi02 Ni04 Pt03 60.369(2) 1_556 2_665 ?
 Bi02 Ni04 Pt03 119.631(2) . 3_565 ?
 Bi02 Ni04 Pt03 60.369(3) . 4_664 ?
 Bi02 Ni04 Pt03 119.631(2) . . ?
 Bi02 Ni04 Pt03 60.370(2) 1_556 . ?
 Bi02 Ni04 Pt03 60.369(2) . 5_564 ?
 Bi02 Ni04 Pt03 60.369(3) . 6_554 ?
 Bi02 Ni04 NiA 60.370(2) 1_556 . ?
 Bi02 Ni04 NiA 119.631(2) . . ?
 Pt03 Ni04 Pt03 128.478(1) 3_565 4_664 ?
 Pt03 Ni04 Pt03 97.663(3) 3_565 . ?
 Pt03 Ni04 Pt03 128.478(1) 5_564 3_565 ?
 Pt03 Ni04 Pt03 97.663(3) 2_665 . ?
 Pt03 Ni04 Pt03 59.261(4) 2_665 5_564 ?
 Pt03 Ni04 Pt03 97.663(3) 6_554 5_564 ?
 Pt03 Ni04 Pt03 97.663(3) 6_554 4_664 ?
 Pt03 Ni04 Pt03 128.478(1) 6_554 2_665 ?
 Pt03 Ni04 Pt03 128.478(1) 2_665 4_664 ?
 Pt03 Ni04 Pt03 59.261(4) . 4_664 ?
 Pt03 Ni04 Pt03 59.261(4) 6_554 3_565 ?
 Pt03 Ni04 Pt03 128.478(1) 6_554 . ?
 Pt03 Ni04 Pt03 97.663(3) 2_665 3_565 ?
 Pt03 Ni04 Pt03 97.663(3) 5_564 4_664 ?
 Pt03 Ni04 Pt03 128.478(1) 5_564 . ?
 Bi01 NiA Bi01 105.53(2) 2_665 . ?
 Bi01 NiA Bi01 105.53(2) 13_667 14_557 ?
 Bi01 NiA Bi01 74.47(2) 14_557 . ?
 Bi01 NiA Bi01 74.47(2) 13_667 2_665 ?
 Bi01 NiA Bi01 180.000(13) 14_557 2_665 ?
 Bi01 NiA Bi01 180.0 13_667 . ?
 Bi02 NiA Bi01 84.762(8) 13_666 13_667 ?
 Bi02 NiA Bi01 95.238(8) 13_666 . ?
 Bi02 NiA Bi01 84.762(8) 1_556 . ?
 Bi02 NiA Bi01 95.238(8) 13_666 2_665 ?
 Bi02 NiA Bi01 84.762(8) 1_556 2_665 ?
 Bi02 NiA Bi01 95.238(8) 1_556 14_557 ?
 Bi02 NiA Bi01 95.238(8) 1_556 13_667 ?
 Bi02 NiA Bi01 84.762(8) 13_666 14_557 ?
 Bi02 NiA Bi02 180.0 13_666 1_556 ?
 Ni04 NiA Bi01 55.891(14) . 2_665 ?
 Ni04 NiA Bi01 124.109(14) . 14_557 ?
 Ni04 NiA Bi01 55.891(14) 13_667 14_557 ?
 Ni04 NiA Bi01 124.109(14) 13_667 . ?
 Ni04 NiA Bi01 124.109(14) 13_667 2_665 ?
 Ni04 NiA Bi01 124.109(14) . 13_667 ?
 Ni04 NiA Bi01 55.891(14) 13_667 13_667 ?
 Ni04 NiA Bi01 55.891(14) . . ?
 Ni04 NiA Bi02 120.739(4) . 13_666 ?
 Ni04 NiA Bi02 59.261(4) 13_667 13_666 ?
 Ni04 NiA Bi02 120.739(4) 13_667 1_556 ?
 Ni04 NiA Bi02 59.261(4) . 1_556 ?
 Ni04 NiA Ni04 180.0 . 13_667 ?

_shelx_res_file
;
TITL exp_354_auto_a.res in P6(3)/mmc
    exp_354_auto.res
    created by SHELXL-2018/3 at 09:25:21 on 08-Sep-2023
REM Old TITL exp_354_auto in P6(3)/mmc
REM SHELXT solution in P6(3)/mmc: R1 0.087, Rweak 0.001, Alpha 0.027
REM <I/s> 1.311 for 15 systematic absences, Orientation as input
REM Formula found by SHELXT: Ni Pt4 Bi3
CELL 0.71073 8.2745 8.2745 5.4345 90 90 120
ZERR 4 0.0004 0.0004 0.0004 0 0 0
LATT 1
SYMM -Y,+X-Y,+Z
SYMM +Y-X,-X,+Z
SYMM -X,-Y,0.5+Z
SYMM +Y,-X+Y,0.5+Z
SYMM -Y+X,+X,0.5+Z
SYMM +Y,+X,-Z
SYMM -Y+X,-Y,-Z
SYMM -X,-X+Y,-Z
SYMM -Y,-X,0.5-Z
SYMM +Y-X,+Y,0.5-Z
SYMM +X,+X-Y,0.5-Z
SFAC Bi Ni Pt
UNIT 8 4.82 3.18
EADP Pt03 NiA
EXYZ Pt03 NiA

L.S. 25
PLAN  5
TEMP -173
list 4
fmap 2 53
acta
REM <olex2.extras>
REM <HklSrc "%.\\exp_354_auto.hkl">
REM </olex2.extras>

WGHT    0.000000   37.862198
EXTI    0.000859
FVAR       0.14230   0.52995
BI01  1    0.149779    0.299557    0.750000    10.25000    0.00594    0.00635 =
         0.00343    0.00000    0.00000    0.00318
BI02  1    0.333333    0.666667    0.250000    10.08333    0.01020    0.01020 =
         0.00946    0.00000    0.00000    0.00510
PART 1
PT03  3    0.500000    0.500000    1.000000    20.25000    0.00580    0.00580 =
         0.00428    0.00006   -0.00006    0.00345
PART 0
NI04  2    0.333333    0.666667    0.750000    10.08333    0.00946    0.00946 =
         0.01069    0.00000    0.00000    0.00473
PART 2
NIA   2    0.500000    0.500000    1.000000   -20.25000    0.00580    0.00580 =
         0.00428    0.00006   -0.00006    0.00345
HKLF 4


REM  exp_354_auto_a.res in P6(3)/mmc
REM wR2 = 0.0540, GooF = S = 1.116, Restrained GooF = 1.116 for all data
REM R1 = 0.0232 for 186 Fo > 4sig(Fo) and 0.0249 for all 198 data
REM 15 parameters refined using 0 restraints

END

WGHT      0.0000     37.8620

REM Highest difference peak  2.758,  deepest hole -4.688,  1-sigma level  0.514
Q1    1   0.1850  0.3701  0.7500  10.25000  0.05    2.65
Q2    1   0.0000  0.0000  0.7500  10.08333  0.05    1.72
Q3    1   0.4030  0.8059  0.2500  10.25000  0.05    1.67
Q4    1   0.3333  0.6667  0.4294  10.16667  0.05    1.42
Q5    1   0.4126  0.4212  0.7500  10.50000  0.05    1.39
;
_shelx_res_checksum                93282
_shelx_hkl_file
;
   0   0  -1   -0.43    3.82
   0   0   1   -1.99    3.26
   0   0  -1   -0.27    0.86
   0   0   1    0.18    0.86
   0   0   2 1811.57   99.62
   0   0   2 1913.78  104.71
   0   0   3    4.16    2.09
   0   0  -3    1.85    2.05
   0   0  -3   -1.13    7.62
   0   0   3    0.98    5.39
   0   0   4 8040.61  412.89
   0   0  -4 7850.78  420.77
   0   0   4 8510.78  420.36
   0   0  -4 7532.45  412.08
   0   0   5    7.92    8.07
   0   0  -5   -0.44    3.47
   0   0   6  714.79   49.34
  -1   0   0   91.49    5.51
   1  -1   0   75.10    5.69
  -1   1   0   90.20    5.77
  -1   1   0   91.73    5.27
  -1   1   0   89.63    5.37
   1  -1   0   97.72    5.37
   0   1   0   92.64    5.33
   1  -1   0   75.61    5.17
   1   0   0   86.38    5.32
  -1   0   0   86.19    5.34
   0  -1   0   99.56    5.44
   1   0   0   93.20    5.51
   1   0  -1    9.21    6.20
  -1   1   1   10.66    1.47
   1  -1  -1   10.45    1.44
   1  -1   1    7.38    1.64
   0   1  -1   14.85    2.48
   1   0  -1   10.71    1.27
   1   0   1    9.06    2.04
   1  -1  -1   11.88    2.63
  -1   1  -1   14.78    2.02
   0  -1   1   14.31    1.77
  -1   0  -1    9.03    2.25
   0   1   1   11.92    2.45
   1   0   1    7.46    3.87
   0  -1  -1   11.91    2.78
   0   1  -1   10.25    1.59
  -1   1  -1   12.48    2.22
  -1   1   1   15.59    2.75
   0   1   1    6.95    1.06
   0   1   2  315.26   22.36
   0   1  -2  330.39   18.54
   0  -1   2  338.34   18.79
   1  -1  -2  299.21   18.02
   1  -1   2  374.67   21.69
   1  -1  -2  295.49   22.43
   0   1   2  314.21   18.07
   0  -1  -2  315.16   18.12
   0  -1  -2  339.68   23.05
  -1   1   2  284.42   22.77
   1  -1   2  315.31   18.77
   1   0   2  290.02   22.65
  -1   1  -2  324.80   18.71
   0   1  -2  355.70   21.09
   1   0  -2  397.48   27.60
  -1   0   2  312.82   18.06
   1   0   2  324.39   18.71
  -1   1  -2  324.60   20.27
   0  -1   2  334.65   20.63
   0  -1   3    6.91    2.32
  -1   0   3    6.28    2.22
  -1   1   3    6.65    6.35
   1   0   3   10.27    5.71
   0   1   3    0.96    4.96
   1  -1  -3   14.13    8.49
   0   1  -3    1.61    5.46
   1  -1   3    1.73    4.47
   1   0   3    1.90    1.95
   0  -1  -3   11.89    7.52
  -1   1  -3    4.11    4.64
   1  -1   3    4.40    2.67
   1   0  -3   18.08   10.87
   0  -1  -3    3.69    1.87
   0  -1   3    7.58    4.91
   0   1   3    5.05    2.21
   1  -1  -3    5.40    1.98
  -1   0  -3    3.97    2.26
   1  -1  -4   26.54   11.81
  -1   0   4   25.51    4.10
   1  -1  -4   28.86    3.91
   0  -1   4   23.40    7.48
   1   0  -4   30.50    4.15
   1  -1   4   38.19    5.20
  -1   1   4   47.66   10.21
   0   1   4   32.85    4.73
   0  -1  -4   40.56    9.86
   1  -1   4   12.53    7.38
  -1   0  -4   30.96    4.67
  -1   1   4   24.58    4.23
  -1   1  -4   20.52    7.62
   0   1   4   33.25    8.27
   1   0   4   29.91    4.64
   1   0   4   20.48    7.85
   0   1  -4   34.84    9.47
   1   0  -4   38.39   13.42
  -1   1  -4   38.71    4.87
   0  -1  -4   26.69    4.17
   1   0   5    3.49    4.09
   1  -1   5   -1.21    3.69
  -1   1   5    2.73    7.39
   0   1  -5   -0.46    3.53
   1   0   5   -1.20    7.13
   0  -1   5    1.32    6.80
   0   1   5   -2.44    6.48
   1  -1   5    1.33    7.16
  -1   0  -5    1.93    3.73
   0  -1  -5   -0.43    3.34
   1  -1  -5    2.88    3.34
   1   0  -5    1.29    3.18
  -1   0   5    0.81    3.13
  -1   1  -5   -0.49    3.92
   0  -1   6  116.47   16.88
   1   0   6  151.76   17.33
   0   1   6  128.34   16.65
  -1   1   6  134.20   17.52
   1  -1   6   92.58   15.64
   1   1   0   53.91    3.71
  -1   2   0   46.89    4.02
   1  -2   0   60.56    4.32
   2  -1   0   53.28    4.67
   1   1   0   58.96    4.39
  -2   1   0   50.96    4.01
  -1   2   0   53.84    3.63
   2  -1   0   54.97    3.52
   2  -1   0   55.57    4.02
   1   1   0   52.28    3.42
  -1   2   0   52.07    3.83
  -2   1   0   55.73    4.74
   2  -1   1    0.32    2.24
  -2   1  -1   -1.33    2.91
   1   1   1    0.93    1.96
  -1   2  -1   -0.18    1.93
   1   1  -1    0.61    0.60
  -2   1  -1    1.29    2.71
   1   1   1    1.13    1.72
   1  -2  -1    3.19    2.00
   2  -1  -1    7.79    1.99
   1  -2   1    0.83    1.17
   1   1  -1    1.09    2.02
   2  -1  -1   -0.15    1.13
  -1   2   1    1.79    1.20
  -1  -1   1    0.72    0.70
  -1   2  -1    1.24    1.36
  -1   2   1    3.74    1.80
   2  -1   1   -1.60    2.10
  -1   2   2  329.43   21.23
   1  -2  -2  312.00   17.97
   1   1   2  327.66   22.14
  -1   2  -2  318.16   19.94
  -1  -1   2  318.96   17.89
   1   1  -2  358.06   22.36
   2  -1  -2  323.31   18.60
  -1   2   2  335.26   19.05
  -1   2  -2  334.89   19.07
   2  -1  -2  306.55   21.62
   1  -2   2  311.68   19.05
   1   1  -2  342.32   18.98
   2  -1   2  297.56   19.48
   1  -2  -2  292.80   20.52
   2  -1   2  349.35   21.74
  -1  -1  -2  327.03   19.13
   1  -2   2  343.27   22.28
  -2   1  -2  327.83   19.85
   1   1   2  330.12   18.83
   2  -1  -3   -2.27    7.11
  -1   2  -3   -0.98    2.37
  -1  -1  -3    2.82    2.16
   1  -2  -3    4.89    4.98
   2  -1   3   -2.67    5.25
   1   1   3    1.21    1.93
  -1  -1   3   -0.60    1.78
  -1   2   3    1.93    5.38
   1   1  -3   -1.06    6.92
   1  -2   3   -0.67    3.49
   1  -2  -3    1.48    1.71
   1   1   3   -2.45    4.94
  -1   2  -3    2.27    3.98
  -2   1  -3   -3.17    4.77
   2  -1   3    2.43    2.62
   1   1  -3    0.90    1.91
   1  -2   3    0.37    2.23
  -1   2   3   -1.01    2.55
  -2   1   3    1.02    1.85
   2  -1  -3   -0.27    1.85
   1   1   4   32.12    4.63
  -1  -1  -4   36.39    4.92
   2  -1   4   15.52    7.48
  -1   2   4   34.70    9.19
   2  -1  -4   24.55    3.83
  -2   1   4   27.29    4.18
  -2   1  -4   20.29    4.53
   2  -1   4   24.33    4.83
   1  -2   4   23.04    7.06
  -1   2  -4   38.62    7.71
   1   1  -4   12.10   10.22
   1  -2  -4   31.77    4.06
  -1  -1   4   28.43    3.91
  -1  -1  -4   34.13    8.05
   2  -1  -4   20.11   10.86
  -2   1  -4   36.57    8.17
  -1   2  -4   33.38    4.90
   1  -2  -4   46.69    9.90
   1   1   4   49.91    9.06
   1  -2   4   23.40    4.63
   2  -1   5    2.46    7.71
  -1   2   5   -2.63    7.63
   1   1  -5    1.36    3.35
   1  -2   5   -2.60    7.23
  -1  -1   5    0.72    3.01
   2  -1   5    5.79    4.76
  -1  -1  -5    0.97    3.68
   1  -2  -5    0.77    3.19
   1   1   5   10.71    6.71
   1  -2   5    0.63    4.32
   2  -1  -5    1.25    3.09
   1   1   5    5.15    4.20
  -2   1  -5    2.80    4.17
   1   1   6   99.91   13.60
   2  -1   6  120.00   15.34
  -1   2   6   95.13   14.56
  -1  -1   6   71.48   14.34
   2  -1   6   89.57   11.00
  -2   1   6   85.82   15.52
   1  -2   6   59.90   13.82
   2  -2   0    3.37    1.48
   2  -2   0    3.83    1.30
  -2   0   0    4.88    1.83
   0   2   0    3.34    0.85
  -2   2   0    2.95    1.41
   0   2   0    5.11    1.46
   2   0   0    3.12    1.40
  -2   2   0    3.82    2.22
   2   0   0    4.51    1.74
   0   2   1 3324.33  170.73
   2  -2  -1 3190.22  171.75
  -2   0  -1 3528.94  173.45
  -2   0   1 3072.14  171.27
   0  -2  -1 3310.37  171.05
  -2   2  -1 3201.34  172.81
  -2   2   1 3355.26  171.71
   0   2  -1 3321.52  171.67
   2   0   1 3474.19  173.73
  -2   0   1 3284.69  172.02
   0   2   1 3543.46  172.43
   2   0  -1 3280.17  171.36
   2   0   1 2957.13  173.21
   2  -2  -1 2996.35  171.44
   2   0  -1 3609.33  175.09
   2  -2   1 3270.74  172.48
   2  -2  -1 3165.96  172.11
   2   0   1 3495.32  174.78
  -2   2  -1 3236.72  172.27
  -2   0  -2 4757.08  247.14
  -2   0   2 4642.05  243.57
  -2   2   2 4932.38  244.15
  -2   2  -2 4634.70  244.98
   2   0  -2 4683.92  243.64
   0   2  -2 4505.18  245.54
   0   2   2 5005.00  246.88
   0  -2  -2 4505.68  243.55
   2   0  -2 3992.13  251.79
   0   2  -2 4635.33  244.25
   2  -2   2 4880.45  245.18
   2  -2  -2 4029.22  245.33
  -2   0   2 3971.43  245.61
   2   0   2 5407.43  249.03
   0   2   2 4843.80  243.37
   2  -2   2 4442.59  246.94
   2   0   2 4817.41  245.45
  -2   0  -3 2322.94  125.80
   0  -2  -3 2385.74  124.30
  -2   0  -3 2280.73  128.61
   2  -2  -3 2306.33  124.20
  -2   0   3 2502.61  129.09
   2  -2   3 2549.05  129.55
   0   2   3 2169.19  129.25
  -2   0   3 2356.16  124.10
   0   2   3 2433.07  124.40
   2   0   3 2761.69  131.08
   0   2  -3 2261.15  124.84
   2   0  -3 2312.29  137.93
  -2   2  -3 2325.10  125.53
   2   0   3 2293.71  125.63
   2  -2   3 2439.64  125.92
   2  -2  -3 1901.09  127.86
   2  -2   3 2398.90  130.99
   0   2  -3 2317.99  127.80
   2   0   4   13.39    6.20
   2  -2  -4    1.54    2.52
  -2   0   4    5.66    2.72
   2  -2   4    3.67    3.43
   0  -2  -4    2.92    2.67
   0   2   4    1.11    2.68
  -2   0  -4    2.89    3.23
   0   2  -4    2.90    6.59
   2  -2  -4    5.84    7.32
  -2   0   4    3.96    5.91
   2   0  -4    2.04   14.44
   0   2   4    8.33    5.45
   0   2  -4    3.60    3.23
  -2   0  -4    1.75    5.96
   2  -2   4    6.59    6.72
   2   0  -4    4.43    2.93
  -2   2   4    3.01    2.88
   2   0   4    2.49    3.26
  -2   0   5 1424.14   78.86
   2   0   5 1689.40   86.34
   2  -2  -5 1445.67   79.07
  -2   0   5 1426.60   86.36
   2   0   5 1343.79   80.81
   0  -2  -5 1495.54   79.43
   2  -2   5 1200.29   85.24
  -2   0  -5 1485.76   80.83
   2  -2   5 1465.46   81.55
   0   2   5 1709.69   87.45
   2   0  -5 1423.99   79.44
   0   2   6 1975.92  106.84
  -2   0   6 1795.37  107.62
   2   0   6 2035.54  106.36
   2  -2   6 1748.72  102.16
   2   0   6 1732.16  101.86
   2  -2   6 1762.95  107.22
   2  -2   7  943.83   60.17
   2   1   0  818.85   46.23
   2  -3   0  838.75   45.98
   3  -2   0  845.77   46.29
  -1   3   0  808.64   45.37
   2  -3   0  887.43   46.59
   1  -3   0  841.66   45.45
   2   1   0  857.32   45.08
   2   1   0  859.21   46.19
   3  -1   0  869.81   47.24
  -2   3   0  899.13   46.73
   1  -3   0  927.25   46.82
  -2   3   0  871.92   45.91
  -2   3   0  806.28   46.77
  -3   2   0  845.69   47.31
   1   2   0  828.74   45.71
  -1   3   0  904.67   46.65
  -3   2   0  840.26   46.05
  -3   1   0  886.53   45.31
   1  -3   0  865.62   45.23
  -1   3   0  839.40   45.45
   3  -1   0  810.98   46.28
  -3   1   0  845.71   47.13
  -3   2   0  885.26   46.40
  -3   1  -1  187.75   13.14
   1  -3   1  183.37   10.78
  -3   2  -1  172.77   13.11
   2   1  -1  173.62   10.01
   3  -1  -1  196.29   11.54
  -1  -2  -1  165.74   10.60
   3  -1   1  195.01   13.58
   3  -2  -1  186.64   11.11
   3  -1  -1  183.94   10.56
  -1   3  -1  175.31   10.28
   2   1   1  204.95   12.56
   2  -3  -1  178.90   10.62
   2  -3   1  174.83   10.59
  -2  -1   1  171.57   10.09
   2   1   1  145.03   11.25
  -3   2   1  171.05   11.49
  -3   1  -1  164.07   12.24
   1  -3   1  174.77    9.91
  -3   1  -1  171.22   10.70
  -2   3   1  170.61   11.57
   1  -3  -1  182.82   11.80
  -3   2   1  178.64   11.03
   3  -2   1  175.64   11.72
  -1   3   1  173.86   11.48
   3  -2   1  164.96   12.73
  -1   3   1  176.92   10.76
  -2   3   1  159.42   10.62
  -2   3  -1  176.15   10.89
  -3   2  -1  166.06   11.60
   2  -3  -1  196.39   11.84
   2   1  -1  185.85   11.94
   3  -1  -1  172.75   10.80
  -1   3  -1  161.55   10.59
   1   2   1  175.12   11.13
  -2   3  -1  173.19   11.41
  -1  -2  -1  187.49   11.45
  -2  -1  -1  154.64   11.58
   3  -1   1  165.23   12.17
  -3   1   1  204.21   13.30
   3  -2  -1  184.33   10.99
   1   2   1  202.18   11.47
  -2  -1  -1  156.87   10.79
   1  -3   2    8.78    2.06
   2   1   2    8.49    2.90
  -2  -1  -2    4.76    3.05
   3  -2  -2    9.33    2.15
   1   2  -2    7.37    2.19
   2  -3   2   14.08    2.97
  -3   2  -2    9.08    3.10
   3  -1  -2    9.67    2.04
   3  -1   2   10.67    4.88
   1  -3  -2   12.81    3.76
  -1   3  -2    8.93    3.01
  -1   3   2   10.57    3.35
  -1   3  -2    7.50    2.39
  -2  -1   2    9.07    2.48
  -1   3   2   10.75    2.77
   3  -2   2   10.32    3.22
  -3   1   2    8.30    4.91
  -2   3  -2   11.88    2.69
  -3   2  -2    9.44    3.78
   1   2   2    5.76    3.21
   3  -1   2    8.07    3.51
  -3   1   2    9.22    2.19
  -3   2   2   10.11    4.80
  -2   3   2    8.43    2.41
   2   1   2    4.90    4.09
  -2   3   2   11.30    3.48
   2   1  -2    7.30    6.07
  -1  -2  -2    8.41    2.48
   1   2   2   10.30    2.27
  -1  -2  -2    4.97    3.48
   3  -2  -2   15.36    3.34
   1  -3  -2    8.70    1.37
  -2  -1  -2   13.31    4.12
  -2  -1   2    9.59    1.69
  -2   3  -2    7.82    2.92
   2  -3  -2    6.51    3.28
   1   2  -2    8.47    3.62
   3  -1   2    5.28    3.63
  -1  -2   2   10.43    1.33
   3  -1  -2    8.43    3.38
  -3   1  -2    8.01    3.39
   2   1   3  103.51   11.35
   3  -2  -3  111.97   10.96
   1   2  -3  102.15    8.58
   1   2   3  107.45    8.41
  -2   3  -3   94.40    8.85
  -2  -1   3  112.35    9.85
   1  -3  -3  114.26    7.62
   1  -3   3  109.08   11.47
   1  -3  -3   85.28   10.48
   2   1  -3  116.88    8.91
  -2  -1   3  115.97    7.64
  -3   2  -3  121.93   10.45
   3  -2   3  128.62   10.33
  -1  -2   3  121.89    7.41
  -3   2  -3  104.06    9.71
  -1   3   3  134.91    9.54
   2  -3  -3  122.81    7.82
   1   2   3  112.91   11.68
   2  -3   3  129.73    9.63
   2   1  -3  145.28   17.62
  -2   3   3  109.93    8.73
  -1   3   3  111.98   11.89
   2   1   3   94.11    8.72
   3  -2   3  112.08   12.50
  -1  -2  -3  129.31   11.81
  -1   3  -3  114.17   10.45
  -2  -1  -3  146.41   11.80
  -2   3   3   97.65   11.75
   1   2  -3  143.60   12.80
  -3   2   3  107.64    8.36
  -1   3  -3  129.67    9.24
   2  -3  -3  101.05   10.50
   3  -1   3  111.34    9.84
  -1  -2  -3  116.83    8.83
  -3   1  -3  102.12   10.73
   3  -1   3   74.70   10.72
  -3   1   3  127.86    8.38
   2  -3   3  118.22   11.83
  -3   2   3  131.66   15.35
  -3   1   3  106.40   12.76
  -2   3  -3  105.67    9.98
  -2  -1  -3  120.49    9.75
   3  -1  -3  137.18   13.39
   3  -2  -4  361.54   29.24
   3  -2   4  462.61   30.48
   1   2  -4  371.58   24.29
   1  -3  -4  391.13   23.34
  -2  -1   4  429.41   27.34
  -3   2   4  539.56   35.42
   2  -3   4  370.43   30.11
   2  -3  -4  411.81   23.46
   3  -1  -4  373.28   31.57
  -1   3  -4  418.72   27.74
  -1  -2   4  418.33   23.19
  -2   3   4  427.65   31.87
   3  -2   4  313.01   28.25
  -3   1  -4  401.26   26.07
   3  -2  -4  402.48   24.06
  -2  -1   4  399.79   23.28
  -2   3  -4  409.07   25.16
   1  -3  -4  394.12   29.04
  -1   3   4  392.08   30.42
   1   2  -4  408.87   30.88
  -3   1   4  399.91   23.87
  -2  -1  -4  442.02   27.98
   3  -2   4  362.15   25.61
   2  -3  -4  316.52   27.95
  -3   1   4  442.46   30.94
   3  -1  -4  406.58   24.39
  -3   2   4  420.86   24.30
   2   1   4  436.13   28.47
  -1  -2   4  389.69   26.80
   3  -1   4  355.48   25.55
  -2   3  -4  384.28   26.98
   2   1   4  370.35   25.07
  -1   3  -4  392.50   24.76
   2  -3   4  433.58   25.93
   2   1  -4  514.37   39.80
  -3   1  -4  355.25   27.30
   1  -3   4  419.38   25.59
  -2  -1  -4  415.89   25.37
  -1  -2  -4  406.85   24.59
   1   2   4  396.74   24.49
  -3   2  -4  387.44   27.29
   3  -1   4  429.00   29.76
   1   2   4  442.89   29.26
  -1  -2  -4  499.38   29.19
  -1  -2  -5   65.53    7.61
   3  -1  -5   63.05    7.04
  -2  -1   5   66.84   10.51
  -1   3   5   72.91   12.88
  -3   2   5   74.69   13.68
   3  -2   5   87.08   11.93
  -2   3   5   78.71   13.82
   2  -3   5   65.11    8.83
   2  -3   5   97.87   13.80
   1   2   5   71.41   11.18
   3  -1   5   75.63   11.73
  -1  -2   5   74.19    6.69
  -2  -1  -5   74.16    8.54
   3  -2   5   57.89    8.91
   2   1   5   48.70    9.71
   3  -2  -5   70.15    7.25
   3  -2   5   57.88   11.45
  -2  -1   5   70.90    6.57
   2  -3  -5   70.58    6.81
   1   2   5   55.76    7.88
   1  -3  -5   74.37    6.92
   2   1   5   69.97    8.68
  -3   1   5   54.74   12.35
   3  -1   5   68.10    8.90
  -1  -2   5   66.48   10.08
   1   2   6   -2.27    6.78
   2   1   6    1.60    6.03
   2   1   6    5.32    6.59
   3  -1   6   -5.97    6.62
  -3   1   6    9.09    9.59
   1  -3  -6    1.39    3.81
  -1   3   6    1.38    8.23
   3  -2   6   -5.28    9.35
   3  -2   6    0.87    6.25
  -1  -2   6    4.95    7.84
   3  -2   6    4.74    7.92
  -2  -1   6    7.45    8.13
  -2   3   6   -7.62    9.77
  -3   2   6   14.68   10.79
   1  -3   6    2.51    8.41
   3  -1   6    1.15    7.11
   2  -3   6    2.46    8.39
   1  -3   7   41.43   11.16
   2  -3   7   59.94   12.44
   3   0   0  101.99    7.61
   0   3   0  105.37    6.40
  -3   3   0  101.66    7.14
   0   3   0  112.69    7.31
   0   3   0   92.74    6.03
   3   0   0  105.92    7.41
  -3   0   0   94.39    7.74
  -3   0   0   92.86    7.29
   3  -3   0  102.99    7.26
  -3   3   0  106.61    8.22
   3  -3   0  109.65    8.71
  -3   0  -1  570.87   28.15
   3   0   1  399.27   27.67
   3  -3  -1  531.19   28.12
   3   0   1  542.08   30.26
   3   0  -1  494.08   27.55
  -3   3   1  485.56   27.62
   3   0   1  489.62   29.86
   0   3  -1  523.07   27.57
  -3   0   1  495.30   27.27
   3   0  -1  493.94   27.24
  -3   3  -1  461.49   27.95
   3  -3  -1  520.51   28.16
   0   3   1  472.60   27.97
  -3   3  -1  523.95   30.03
  -3   0   1  469.68   26.91
   3  -3  -1  490.26   27.85
   3   0   2  159.42   13.94
   0   3  -2  166.23   11.05
  -3   0   2  170.00   11.58
   0  -3  -2  171.85   10.40
   0  -3   2  166.31    9.56
  -3   3   2  163.11   10.83
   3   0   2  165.96   12.73
   3   0   2  156.33   13.20
   0   3   2  172.58    9.65
  -3   0  -2  181.33   12.74
   0   3   2  155.30   12.21
   3   0  -2  176.37   15.31
   0   3  -2  152.33   11.84
  -3   0  -2  181.68   13.20
   3  -3   2  170.09   12.25
  -3   3  -2  178.87   12.52
   3  -3  -2  169.75   11.91
   3   0  -2  161.51   10.35
  -3   0   2  155.91   10.34
   3  -3  -2  159.00   11.05
   0   3   3  375.82   20.33
   3  -3  -3  345.95   23.25
   0  -3  -3  311.94   23.64
  -3   0   3  344.33   22.82
   0   3   3  351.89   24.66
  -3   0   3  366.16   20.39
   0   3  -3  350.70   21.35
  -3   0  -3  339.91   23.24
   3  -3   3  289.39   23.85
   3   0   3  457.31   25.96
  -3   0  -3  348.74   22.98
  -3   3  -3  349.14   22.39
   3   0   3  325.22   22.38
  -3   3  -3  340.47   22.47
   3   0  -3  389.80   30.70
   3  -3   3  348.86   22.39
   0   3  -3  332.43   23.23
   0  -3  -3  339.09   20.36
  -3   0   4   65.35    5.89
   3  -3   4   60.40    7.51
   3   0   4   53.50    7.29
   3  -3   4   46.19    9.98
   3   0  -4   60.29    6.48
   3  -3  -4   65.17    6.09
  -3   3  -4   55.87    7.32
  -3   0  -4   71.43    8.24
  -3   0   4   60.53    8.80
   3   0   4   61.74    9.67
   0   3   4   51.53    9.85
  -3   0  -4   66.95    9.28
   0   3  -4   67.07    6.98
   3   0  -4   82.32   17.16
   0  -3  -4   61.11    6.04
  -3   0   5  205.87   14.33
   3   0   5  204.62   16.69
   3   0   5  239.39   19.58
   3  -3  -5  215.39   14.54
   0  -3  -5  194.78   14.56
   3  -3   5  230.49   20.86
  -3   0   5  226.10   19.57
   0   3   5  229.02   20.61
  -3   3   5  194.46   22.65
   3  -3   5  204.95   16.84
   0  -3   5  232.76   14.17
  -3   0  -5  188.01   16.50
   3  -3   6   48.30   11.08
  -3   3   6   74.93   15.32
   3   0   6   56.29   10.87
  -3   0   6   32.17   10.83
   0   3   6   57.91   12.14
   0  -3  -6   42.51    6.84
   3   0   6   72.91   10.16
   3  -3   7  147.58   17.32
   0  -3   7  145.94   17.88
   4  -2   0 9694.83  461.32
   2   2   0 9474.22  461.18
   2  -4   0 8348.70  460.06
  -2   4   0 8605.58  460.06
  -2   4   0 8882.27  461.44
   2  -4   0 8491.47  459.68
  -4   2   0 9485.24  461.24
   4  -2   0 8928.28  462.64
  -4   2   0 8351.00  462.13
  -2   4   0 7894.10  460.78
   2  -4   0 8938.57  461.42
   2   2   0 9161.43  459.79
  -4   2   0 7889.56  460.12
   2   2   0 9999.00  460.61
  -2  -2  -1    1.34    1.96
  -2   4   1   -2.52    2.31
   4  -2   1    1.59    2.25
  -2   4  -1    2.11    2.25
  -2  -2   1    0.50    1.72
  -4   2  -1   -0.39    1.71
   2  -4   1    1.39    1.23
   2   2  -1    0.55    0.76
   4  -2   1    1.24    3.54
   2   2   1    0.95    1.71
   4  -2  -1    3.46    2.03
  -4   2   1   -0.67    2.41
   2  -4   1    1.56    1.72
  -2   4  -1   -1.30    1.56
  -4   2  -1    1.12    3.70
   2  -4  -1    4.45    1.01
   2  -4  -1   -0.93    1.61
  -4   2  -1    0.74    2.76
   2   2   1    0.33    1.95
   2  -4  -1    0.35    2.57
  -2   4   1    0.63    1.56
   2   2  -1    3.82    2.30
  -2  -2  -1   -0.48    2.02
   4  -2  -1    0.54    1.49
  -2   4  -1   -0.54    1.85
  -2  -2  -2  936.71   50.20
  -4   2   2  902.15   54.06
  -4   2   2  878.00   49.10
   2   2   2  916.09   50.06
   2  -4   2  910.19   48.54
  -2   4  -2  862.90   49.40
   4  -2   2  860.43   51.69
   4  -2  -2  862.95   49.16
  -2   4   2  942.40   51.18
   4  -2  -2  965.85   50.05
   2   2   2  791.14   50.48
  -2   4   2  931.12   49.24
   2   2  -2  976.68   52.00
   2  -4  -2  855.91   47.28
   2  -4   2  917.05   49.68
   2  -4  -2  933.51   50.88
   4  -2   2  846.32   52.06
   2  -4  -2  901.25   47.72
  -2  -2  -2  875.84   50.31
   4  -2  -2  877.01   49.29
  -4   2  -2  942.10   52.62
  -4   2  -2  899.81   49.67
  -2  -2   2  909.77   47.46
  -2   4  -3   -0.54    3.80
  -4   2  -3   -1.09    3.68
   4  -2   3   -3.02    3.78
   2   2  -3    2.34    2.81
  -4   2   3    1.21    6.65
   4  -2  -3    3.93    2.34
  -2   4   3   -2.31    2.85
  -2   4   3    2.33    4.57
   2   2   3    0.39    2.69
  -4   2   3   -2.16    2.41
   4  -2  -3    7.61    3.72
   2  -4   3    1.95    2.71
   2  -4  -3    3.30    4.67
   2   2  -3   -1.01    6.81
  -2  -2   3    5.38    1.70
   2  -4  -3    1.26    1.37
   2   2   3    2.81    4.55
  -2  -2  -3   -0.89    3.37
  -2   4  -3   -2.45    3.17
  -2  -2  -4 5867.83  289.71
   4  -2  -4 4714.98  289.84
   2  -4   4 5705.64  290.49
   4  -2   4 5560.56  292.44
  -4   2  -4 5278.93  290.01
   2   2  -4 5882.77  298.67
  -2   4   4 5274.75  293.72
  -4   2   4 5008.20  294.42
  -2   4  -4 5231.87  287.64
   2   2   4 5369.94  287.61
   2   2   4 6005.72  291.58
  -4   2   4 5567.41  286.65
  -4   2  -4 5105.04  289.20
   2   2  -4 5241.94  287.09
   2  -4  -4 5556.49  285.42
   4  -2  -4 5580.85  287.02
   4  -2   4 5097.55  288.97
  -2  -2   4 5636.86  285.25
  -2  -2  -4 5303.84  287.82
   2   2   5    3.08    4.43
   2  -4   5   -1.12    7.63
   4  -2   5    1.56    5.27
  -2  -2   5   -0.58    2.64
   2  -4   5   -0.72    4.40
   2  -4  -5   -0.98    2.71
  -2  -2  -5    5.31    4.88
   2   2   5   -2.84    6.45
  -4   2   5    5.88    9.92
  -2   4   5   -1.45    8.42
   4  -2   5   -2.17    6.56
  -4   2   6  429.70   33.46
  -2   4   6  425.59   33.00
   2  -4   6  319.37   28.57
   2   2   6  352.23   25.98
   2   2   6  401.95   28.55
   4  -2   6  385.06   29.46
   2  -4  -6  355.41   22.98
   2  -4   7    1.20    8.93
  -3   4   0  124.84    9.63
   4  -1   0  140.53   10.04
  -4   3   0  109.37    9.69
   3   1   0  122.35    8.89
  -4   3   0  131.48    9.13
  -4   1   0  128.48    9.94
   4  -1   0  120.52    8.94
  -4   1   0  114.87    7.29
  -1   4   0  132.32    9.24
   1   3   0  124.59    8.36
   3   1   0  129.79    7.16
   4  -3   0  132.38    9.00
  -4   3   0  143.71    9.14
  -1   4   0  133.10    7.84
  -1   4   0  120.88    7.66
  -3  -1   0  117.19    9.48
   3   1   0  124.17    8.84
   3  -4   0  124.25    8.86
   3  -4   0  129.59    8.51
  -3   4   0  125.22    8.50
  -3  -1  -1    9.05    1.98
   4  -1  -1   10.84    1.78
   1   3   1   10.95    2.44
   4  -1   1   12.28    3.84
   3   1   1   14.41    4.37
  -1   4  -1   11.95    2.34
  -4   1   1   11.91    2.58
  -4   1   1   14.67    3.21
   3  -4   1    6.58    2.40
   1  -4   1   10.66    2.11
   1   3   1   14.57    2.59
   3   1   1   11.35    2.95
  -1   4  -1   11.09    1.70
  -1   4   1    9.84    2.69
   4  -1   1   14.31    4.86
  -3   4  -1   12.46    3.65
  -3  -1   1   12.78    2.17
  -4   3  -1   12.79    3.28
   3   1   1   11.69    3.48
  -3   4  -1   11.40    2.68
   4  -1  -1    7.49    2.23
  -4   1  -1    8.45    2.08
  -3  -1  -1    7.22    3.07
   3  -4   1   12.66    2.27
  -3   4   1   10.71    2.43
  -4   3   1   12.00    3.05
  -1   4  -1    7.83    2.64
   3   1  -1   10.08    4.26
  -4   3  -1    7.18    4.16
   1  -4   1   12.41    1.46
  -1   4   1    8.87    2.01
   4  -1  -1   10.80    3.01
   3   1  -1    7.99    1.67
   4  -3  -1   11.20    2.41
   3  -4  -1   14.58    3.23
  -4   3   1   11.78    2.69
   4  -3  -1   10.66    3.12
  -1  -3  -1    9.42    2.88
  -4   1  -1    6.68    3.78
   3  -4  -1    7.86    2.89
   4  -3  -1   20.86    2.96
  -3  -1  -2  124.04   10.47
  -1   4   2  126.88   10.38
   4  -1  -2  124.19    9.18
  -3  -1  -2  135.87   10.08
   3  -4  -2  127.84   10.27
   1   3   2  134.16   10.38
  -4   3   2  132.87   11.56
   4  -3  -2  135.15    9.45
  -3   4   2  121.43    8.99
   1  -4   2  125.15    7.61
  -3  -1   2  129.91    8.12
   4  -3  -2  135.68    9.47
   3  -4  -2  122.32    8.58
   1   3  -2  147.54   10.92
  -4   3  -2  116.87   11.02
   3   1   2  115.73   11.54
   3   1  -2  121.34    8.04
   3  -4  -2  131.05    9.43
  -4   1  -2  107.88    9.65
  -1  -3  -2  129.94    8.94
  -4   1   2  135.78    8.99
  -3   4  -2  121.21   10.55
  -4   1   2  123.99   10.54
   3  -4   2  122.24    9.15
   3   1   2  131.84   10.86
   3   1   2  135.17   10.95
  -4   3  -2  124.05    9.57
   3  -4   2  114.12    9.59
   1  -4   2  149.42    9.63
   4  -1   2  111.47   11.49
   1   3  -2  129.46    9.30
   4  -1  -2  127.69    8.90
   3   1  -2  142.08   14.90
   4  -3   2  114.91   10.58
   4  -1   2  126.62   11.44
  -1   4  -2  141.26    9.40
   1   3   2  126.79    8.57
  -1  -3  -2  119.89   10.31
   4  -3  -2  132.30    9.63
  -3   4  -2  122.60    9.97
  -4   3  -2  133.33   11.84
  -1   4   2  126.31    9.24
  -1   4  -3    9.20    4.27
   4  -1   3    6.71    5.00
   3  -4  -3   11.32    4.78
   3   1   3    8.08    3.76
   1  -4   3   10.52    3.55
   3   1   3   10.85    4.50
  -3  -1   3    5.53    3.12
  -4   3  -3   11.50    4.21
   3  -4  -3    7.26    2.11
   1   3  -3    0.70    4.55
  -1  -3  -3    7.04    4.51
   1   3  -3    8.77    3.24
  -1   4   3   10.25    5.01
   4  -3   3   10.42    4.01
  -3  -1  -3   14.86    4.42
  -4   3   3   16.71    8.39
  -3   4   3    9.16    3.21
   1  -4  -3    5.47    1.79
  -4   3  -3    1.25    4.28
  -1  -3  -3    7.70    3.28
  -1  -3   3    9.96    1.53
  -4   1  -3    3.98    4.27
   4  -3  -3   11.12    3.26
   3   1  -3    9.98   11.89
   4  -3   3    4.29    5.00
   3  -4   3    7.39    3.62
  -1   4  -3   10.38    3.37
  -4   1   3    8.73    2.71
  -3  -1   3    9.06    2.14
  -3   4  -3    7.57    3.64
   4  -1   3    6.02    5.33
  -4   1  -3    0.60    4.25
   1   3   3    5.99    2.47
   4  -1  -3    5.15    2.47
   4  -3  -3    4.50    3.40
  -4   1   3    5.48    4.10
  -3  -1  -3    4.32    3.37
   1   3   3   11.30    5.10
   1  -4   3    8.61    2.46
   4  -1  -3    8.93    4.60
   4  -1   3    0.62    4.02
  -1   4   3    6.82    3.41
   3   1   4   64.06    8.61
  -4   1   4   48.55    8.92
   4  -1  -4   58.53   10.49
  -4   3   4   44.53   12.44
   1   3   4   51.15    9.36
   3  -4   4   59.14    7.66
   4  -1  -4   74.51    7.14
   4  -3  -4   71.21    6.64
   3   1  -4   67.10    7.16
   1   3   4   55.28    6.24
  -3  -1   4   58.02    5.45
   1  -4  -4   61.87    5.60
   4  -3   4   48.01    7.38
   3   1   4   68.11    7.82
   4  -1   4   57.64    9.49
   3  -4  -4   57.68    5.43
  -1  -3  -4   66.35    7.02
  -4   3  -4   41.00    7.51
  -4   1  -4   64.31    8.96
  -1  -3   4   61.97    4.84
  -3  -1  -4   59.47    7.80
  -3  -1  -4   62.82    8.07
   1   3  -4   61.55    6.86
  -4   1   4   58.79    6.06
   1  -4   4   54.78    7.78
   3  -4   4   29.61    8.12
  -3  -1   4   68.29    7.99
   4  -1   4   60.32    8.20
   4  -3   4   56.45    9.99
  -1   4  -4   57.06    6.92
  -4   1  -4   52.27    9.12
   3   1  -4   57.42   18.42
  -1   4   4   68.17   10.79
  -3   4  -4   53.54    7.05
   1   3   5    7.23    4.16
  -1   4   5   -1.32    7.80
   3   1   5    9.61    5.67
   3  -4   5    5.25    5.22
   4  -3  -5    5.25    3.77
  -4   1   5    1.12    7.28
   1  -4  -5    8.10    3.37
  -3  -1   5    6.58    3.15
  -3  -1  -5    2.70    5.20
   4  -3   5    7.01    7.06
   3  -4   5    1.18    7.89
  -4   3   5    6.78   10.37
   4  -1   5    3.85    5.26
  -1  -3  -5    4.66    3.99
  -1  -3   5    5.23    2.69
   4  -3   5   -0.79    5.64
   3   1   5   10.83    5.34
   4  -1   5   11.60    7.94
   1   3   5   12.90    7.34
   4  -1   5   10.76    6.75
   1  -4   5    5.02    7.62
  -3  -1   5    5.64    5.34
   3  -4  -5    6.58    3.14
  -4   1   6   61.88   12.69
   3   1   6   62.16    9.64
   3  -4   6   29.91   10.26
   3  -4  -6   52.67    6.28
   1  -4   6   28.19   10.22
   4  -3   6   65.11   12.06
   4  -1   6   48.71   11.45
   4  -1   6   61.40   11.14
  -1  -3  -6   54.44    8.11
  -1   4   6   79.91   14.31
  -4   3   6  102.38   17.04
  -3  -1   6   45.73    9.81
   1   3   6   46.53   10.89
   3   1   6   48.79   10.03
   3  -4   7    6.04    8.87
   0   4   0    2.54    1.27
   4   0   0    3.48    2.29
   4  -4   0    4.69    3.56
  -4   4   0    4.15    2.89
  -4   0   0    2.94    2.48
  -4   4   0    4.00    2.14
   0   4   0    2.98    1.20
   4   0   0    4.51    2.62
   0   4   0    4.18    2.08
  -4   4   0    2.86    2.27
   4  -4  -1 1827.48  102.86
   4   0  -1 1945.79   99.97
   0   4   1 1858.00   99.54
  -4   4  -1 1921.71  101.96
  -4   0   1 1866.99  101.17
   0  -4  -1 2015.87  102.70
  -4   0  -1 2051.54  100.41
   4  -4  -1 1808.46  101.70
   0   4   1 1847.46  101.88
   4  -4   1 1879.28  101.76
   4   0   1 2061.52  104.30
   0   4  -1 1897.80  101.93
   0   4   1 1912.58  101.16
  -4   4  -1 1835.37  102.35
   4   0  -1 1883.73  101.14
  -4   4   1 1883.33  101.59
   0   4  -1 1952.13  101.24
   4  -4   1 1848.99  103.07
   4   0  -1 1986.84  102.34
   4   0   1 1822.16  103.71
   0   4   1 1898.80   99.88
   4  -4  -1 1859.39  101.84
  -4   4   1 1920.04  102.85
  -4   4  -1 1772.87  104.36
   4  -4  -2 3353.31  178.49
   0   4   2 3393.68  179.77
  -4   4   2 3280.61  180.68
  -4   0  -2 3746.25  179.07
   4   0  -2 3478.45  179.25
   0   4  -2 3513.29  178.59
  -4   0   2 3238.93  177.96
  -4   4   2 3341.19  178.30
   4   0   2 3150.95  181.78
   4   0  -2 3427.93  177.71
   0   4   2 3260.74  176.08
  -4   4  -2 3379.53  180.16
  -4   4  -2 3363.86  178.99
   4  -4  -2 3356.19  179.24
   0  -4  -2 3402.53  180.23
   0   4  -2 3432.50  179.74
   4  -4  -2 3571.01  179.02
   4  -4   2 3545.29  179.48
  -4   0   2 3390.88  177.67
  -4   0  -2 3412.50  180.79
   4   0   2 3540.69  181.71
  -4   4  -2 3317.50  181.05
   4   0   2 3154.19  179.67
   4  -4  -3 1464.30   76.99
   0  -4   3 1451.48   74.87
   0   4   3 1342.81   79.98
  -4   4   3 1433.01   82.40
  -4   0  -3 1429.33   78.31
  -4   0   3 1477.95   76.29
   4   0  -3 1500.67   81.58
   0  -4  -3 1362.65   79.82
  -4   4  -3 1419.40   78.38
   4   0   3 1644.13   80.66
  -4   4   3 1347.33   76.91
   0  -4   3 1425.25   74.56
  -4   4  -3 1351.91   78.95
   0   4  -3 1384.87   79.39
  -4   0  -3 1420.51   79.50
  -4   0   3 1273.71   77.38
   4   0   3 1459.69   81.25
   0   4  -3 1425.23   77.43
   4   0   3 1402.65   79.35
   4  -4   3 1540.27   80.20
   4  -4  -3 1339.85   78.42
   4   0  -3 1381.83   76.36
   0  -4  -3 1352.33   75.93
   0   4  -4    3.91    3.59
   4  -4  -4    2.37    2.75
   0  -4   4    1.74    1.90
   4  -4   4    7.09    6.70
   4   0   4   -2.75    5.53
   4   0   4    7.78    5.41
  -4   0  -4    8.39    5.34
   4  -4   4   -2.00    4.36
  -4   0   4    2.50    2.71
   0  -4  -4    8.55    3.40
   4   0  -4    2.48    9.57
   4   0   4   -3.93    4.88
  -4   0   4   10.08    4.78
   0  -4   4    3.27    3.52
  -4   0  -4    0.64    4.81
   0   4   4    4.21    6.28
  -4   4   4   -6.02    8.50
  -4   4  -4    6.51    4.70
   0  -4   5  968.57   50.61
   4   0   5  970.85   57.76
   0   4   5  873.00   58.44
   4   0   5  969.35   56.35
  -4   4   5 1076.47   65.02
   4  -4   5  880.69   54.95
   4  -4  -5  915.14   51.76
   4  -4   5  793.93   57.50
   4   0   5  879.75   54.60
   0  -4  -5  942.24   52.43
   0  -4   5  914.73   55.68
  -4   0   5  908.67   55.47
  -4   0   6 1476.88   88.12
   0  -4   6 1386.99   87.78
   4  -4   6 1538.83   90.33
   4   0   6 1384.64   86.06
   0   4   6 1557.20   90.83
   4   0   6 1646.87   88.13
   5  -2   0   95.97    9.20
   3   2   0   88.08    7.35
  -5   3   0   91.18    8.90
   3   2   0  108.83    7.84
  -5   2   0  106.53    9.24
   2   3   0  102.60    7.12
   3  -5   0  108.23    6.94
  -5   3   0   98.07    8.11
   2  -5   0   90.42    6.74
   2   3   0   96.37    7.77
  -5   2   0  100.66    6.80
  -2   5   0   95.23    8.26
   3  -5   0  100.94    7.26
   5  -2   0  101.20    8.06
  -2   5   0   90.56    6.80
  -5   3   0  102.33    7.71
   2  -5   0   99.08    6.35
   5  -3   0  105.37    8.04
  -3   5   0  101.93    8.59
   2   3   0   99.45    6.90
  -3   5   0  101.22    7.29
   3   2   0   89.49    6.18
  -2   5   0  113.03    7.87
  -3   5   0   92.72    8.22
  -3  -2  -1   32.21    4.71
  -2   5   1   35.60    5.18
   3   2   1   22.55    3.57
  -5   2  -1   34.88    3.79
   3  -5  -1   33.25    4.85
  -5   3   1   25.32    4.35
  -2   5   1   46.61    4.15
   2   3  -1   33.16    2.35
  -3  -2   1   37.78    4.18
  -3   5  -1   35.68    3.94
   2   3  -1   36.66    3.76
   5  -2   1   34.40    6.46
   5  -2   1   24.97    4.64
   3   2  -1   34.82    3.07
   2   3   1   36.43    4.30
  -3   5   1   37.45    4.05
  -3   5  -1   37.90    5.42
  -3   5   1   43.80    5.42
   3   2   1   36.80    4.75
   3   2   1   37.61    6.02
  -5   3  -1   39.66    6.65
   5  -2  -1   38.33    4.42
  -5   3  -1   39.70    5.25
   5  -3  -1   43.61    5.50
  -5   2  -1   31.71    6.13
  -5   2  -1   29.86    5.13
  -2   5  -1   41.66    3.65
   5  -3   1   33.22    4.75
  -3  -2  -1   36.06    3.89
   3  -5  -1   39.17    4.31
   3   2  -1   36.79    3.21
   3  -5   1   35.79    3.66
  -5   2   1   26.35    4.43
  -2   5  -1   37.02    4.31
  -5   2  -1   32.85    3.67
   5  -3  -1   31.91    4.15
   2  -5  -1   35.15    5.30
  -5   3  -1   43.59    4.66
  -5   2   1   48.30    5.65
   3   2  -1   31.61    4.59
  -2   5  -1   33.77    4.73
  -3   5  -1   50.72    5.38
   2  -5   1   31.37    3.09
   5  -2  -1   34.57    3.23
   2  -5   1   39.71    4.00
  -2  -3  -1   39.32    4.52
   5  -3  -1   37.75    3.79
   3  -5  -1   35.89    3.24
   3  -5   1   32.46    3.93
   2   3   1   34.52    4.00
  -5   2  -2  805.55   49.51
  -2   5   2  835.44   47.87
   5  -3   2  793.04   49.14
  -3  -2  -2  839.11   47.24
   2   3   2  842.39   46.48
  -2  -3  -2  777.33   46.04
   5  -3  -2  872.50   47.10
  -5   3  -2  832.74   48.72
   2   3   2  833.23   47.44
  -5   3   2  849.16   49.94
   2  -5   2  810.32   44.62
  -3   5   2  853.72   48.25
  -5   2   2  865.67   46.14
  -3   5   2  809.51   45.96
   2   3  -2  866.80   48.06
  -5   2   2  816.99   49.63
   5  -2  -2  804.16   46.05
   3  -5  -2  882.16   47.85
   5  -3  -2  828.73   46.39
  -2   5   2  833.63   46.02
   3   2   2  679.95   46.79
   3   2  -2  814.53   44.25
  -5   3  -2  824.57   46.29
  -5   2  -2  830.43   46.49
   2  -5   2  873.66   46.39
   3  -5   2  884.36   46.65
  -2  -3  -2  836.50   47.12
   3  -5   2  828.83   45.43
   3   2  -2  865.51   49.62
   2  -5  -2  846.46   47.92
  -2   5  -2  773.05   46.18
  -3   5  -2  778.29   46.84
   5  -2   2  808.81   49.44
   5  -3  -2  866.64   46.16
  -3   5  -2  831.89   47.15
   5  -2   2  905.31   50.13
   3   2   2  864.23   47.79
  -3  -2  -2  873.22   46.71
   5  -2  -2  841.24   45.70
  -3  -2   2  861.75   44.57
  -5   3  -2  813.25   49.88
   3  -5  -2  748.52   45.13
  -2  -3  -3   25.05    5.82
   3  -5  -3   25.55    3.40
  -3   5   3   21.04    4.37
   5  -3  -3   21.85    4.49
   2  -5   3   32.27    5.09
   2   3  -3   22.17    4.39
  -2   5   3   35.06    6.65
  -3  -2  -3   27.08    5.71
   5  -2   3   27.45    6.37
  -2   5  -3   23.91    4.54
   2  -5  -3   26.83    2.74
   2  -5  -3   28.55    2.54
   5  -3   3   23.16    5.55
  -3   5  -3   24.27    4.92
   3   2   3   19.06    4.68
   3   2   3   27.79    6.03
  -3   5  -3   30.80    5.64
   3  -5  -3   27.73    2.87
   5  -2   3   19.55    6.45
  -2  -3  -3   25.61    4.67
  -5   3  -3   27.84    5.34
  -5   3  -3   30.39    6.89
   5  -2  -3   32.28    5.04
  -5   2   3   29.94    4.37
  -2   5  -3   33.85    6.25
   5  -3  -3   34.12    5.17
  -5   3   3   20.70    4.03
  -2   5   3   29.31    4.99
  -3  -2   3   23.62    2.92
   5  -2  -3   29.85    4.24
   5  -3  -3   34.62    4.73
   3  -5   3   26.17    4.30
  -3  -2  -3   29.56    5.46
   2  -5   3   36.15    3.77
  -5   2  -3   26.41    5.77
   2   3   3   16.62    5.86
  -5   3   3   24.71    9.80
   2   3   3   26.57    4.33
  -2  -3   3   30.34    2.43
   3   2  -3   21.09    9.66
   3  -5   3   23.74    4.73
  -5   2   3   27.51    7.31
  -3   5   3   42.68    7.59
   2  -5  -3   41.37    7.29
   3  -5  -3   43.23    6.96
   2   3  -3   28.11    7.93
  -2  -3   4   64.64    5.02
  -5   2  -4   65.13    9.86
   3   2  -4   66.12   17.20
  -2   5  -4   66.15    7.86
   2  -5   4   96.06    9.04
   3  -5   4   57.46    7.89
   3   2   4   58.99    7.68
  -5   3   4   79.52   15.10
   2   3   4   68.09    7.31
   3   2   4   72.06    9.51
  -3  -2   4   66.20    5.49
   5  -3   4   58.95    8.74
  -3  -2  -4   78.48    8.68
  -3  -2  -4   76.98    8.70
  -2  -3  -4   62.79    7.49
   5  -3   4   69.20   10.88
   3  -5   4   62.46    7.94
   2  -5   4   73.94    7.11
  -5   2   4   72.64   11.60
  -2   5   4   61.75   11.56
  -3   5   4   69.72   12.02
   5  -2  -4   71.59    9.05
   2  -5  -4   74.96    5.64
   3  -5  -4   70.39    5.59
   5  -2   4   69.12    9.41
   2   3   4   64.70    9.87
  -2  -3  -5   12.26    5.20
  -5   2   5    4.92    8.03
  -5   3   5   30.61   11.96
   3   2   5   28.21    7.73
   2   3   5   14.78    5.42
   3   2   5   14.36    5.86
   3  -5   5   25.86    7.38
   2   3   5   16.03    7.36
   2  -5  -5   21.06    3.94
   5  -2   5   23.35    8.42
   5  -2   5   16.97    6.66
  -3  -2   5   19.45    3.69
  -2  -3   5   24.34    3.34
  -3  -2  -5   21.77    5.99
   3  -5  -5   18.37    3.67
   5  -3   5    9.48    6.34
   2  -5   5   19.32    5.92
  -2   5   5   12.93    9.26
  -3   5   5   14.19    9.45
   5  -3   5   19.48    8.32
  -5   3   6  382.00   32.98
   5  -2   6  385.41   28.94
   5  -3   6  391.39   29.36
   3  -5   6  288.20   27.24
   2   3   6  391.99   28.59
   3   2   6  390.83   28.07
  -5   2   6  383.90   31.03
   2  -5   6  349.16   26.75
   5  -1   0    8.69    2.87
   4  -5   0    6.99    2.91
   4  -5   0    6.22    2.45
  -5   4   0   12.87    3.30
  -5   4   0    4.95    3.34
   5  -4   0    4.83    4.24
  -1   5   0    7.46    1.88
  -4   5   0    6.73    3.50
  -5   1   0    7.31    3.07
   4   1   0    7.54    2.80
   1   4   0    7.32    1.84
  -1   5   0   11.26    1.87
   5  -4   0    6.08    2.50
   4   1   0    7.59    2.79
   5  -1   0    7.43    3.24
   1   4   0    8.51    1.69
  -4   5   0   12.34    2.89
  -1   5   0    7.74    2.65
  -5   1   0    6.57    3.61
   1   4   0    6.60    2.11
  -5   4   0   11.14    3.10
  -5   4  -1  292.68   20.85
   5  -4  -1  296.91   19.51
   5  -1  -1  319.20   18.97
  -4  -1  -1  279.75   18.80
   4   1  -1  312.53   18.30
   5  -1   1  290.23   19.76
  -5   4  -1  296.65   18.39
  -4   5  -1  291.01   17.68
   4   1  -1  269.30   17.08
  -5   1   1  298.32   17.67
   4   1   1  297.41   17.02
  -5   1   1  262.94   15.97
   4   1   1  261.37   19.53
  -5   4   1  283.54   17.79
   4   1  -1  270.68   16.66
   5  -1  -1  265.57   17.40
   5  -4  -1  301.34   18.06
   1   4  -1  300.27   17.37
   4  -5   1  274.52   17.33
  -5   1  -1  262.12   16.33
  -1   5   1  268.00   16.74
   1   4  -1  281.96   17.40
  -5   4  -1  303.19   18.41
  -1   5  -1  305.10   18.45
  -4  -1   1  294.01   17.25
  -1   5  -1  292.03   15.91
   1  -5  -1  286.05   18.68
   4  -5  -1  293.23   18.31
  -1  -4  -1  281.42   18.25
   5  -4  -1  287.18   17.42
  -4  -1  -1  271.93   15.96
   5  -1  -1  286.59   15.60
  -4   5   1  288.08   17.48
  -1   5  -1  283.34   17.06
   4  -5   1  263.63   17.95
   5  -4   1  257.87   20.13
  -1   5   1  306.59   18.54
   4  -5  -1  282.89   18.73
   1   4   1  270.94   17.41
  -5   4   1  263.44   18.40
  -4   5  -1  261.39   20.00
   5  -1   1  302.13   20.62
   4   1   1  313.67   19.46
   1   4   1  295.48   16.87
   4  -5  -2  275.10   17.75
  -1   5   2  263.58   18.54
  -4  -1  -2  291.72   19.20
   5  -4  -2  279.07   18.07
   4   1  -2  265.91   16.15
   1   4   2  254.29   18.03
  -5   4   2  275.77   19.81
   5  -4  -2  299.20   18.05
   5  -4   2  243.20   18.38
   5  -1  -2  309.99   18.90
  -4   5  -2  278.89   18.54
   4   1   2  238.48   19.85
   5  -1   2  267.94   20.59
   5  -1  -2  268.18   16.99
   4   1  -2  288.57   20.49
   4  -5   2  270.49   17.36
  -5   1   2  288.63   17.18
  -4  -1   2  270.31   16.36
  -4   5   2  267.73   17.22
  -5   1  -2  245.97   17.36
   4   1   2  316.41   18.56
  -5   1   2  277.43   17.14
   1  -5  -2  265.18   18.97
  -5   4   2  276.75   17.44
   1  -5   2  281.94   14.96
  -1   5   2  260.50   17.22
  -5   4  -2  257.68   17.57
   1   4  -2  271.68   18.77
   1   4  -2  286.35   17.59
  -5   4  -2  251.96   19.01
   4  -5  -2  277.63   18.54
  -1   5  -2  284.04   17.57
   4  -5   2  269.39   18.14
  -1  -4  -2  260.91   18.57
   5  -4  -2  296.45   18.00
   1   4   2  278.80   16.19
   5  -1   2  286.07   20.75
   4   1   2  294.55   19.91
  -4   5  -2  265.39   19.41
  -4  -1  -2  282.92   17.27
  -5   4  -2  295.22   21.29
   5  -1  -2  282.44   16.58
  -5   1  -3  207.32   17.35
  -4  -1  -3  220.32   16.40
   5  -4   3  177.55   16.01
  -1  -4  -3  228.81   14.22
  -4  -1  -3  228.77   15.42
   5  -1  -3  207.56   15.01
   4  -5  -3  212.21   14.28
   5  -4  -3  220.74   15.06
  -1   5   3  206.79   16.98
   1   4   3  218.86   17.53
  -5   4   3  202.23   19.71
   1   4  -3  236.92   17.73
  -5   1   3  238.93   15.95
   4   1  -3  244.47   21.21
   5  -4   3  212.88   17.75
   1  -5   3  222.64   12.57
  -5   1   3  221.84   14.30
   5  -1   3  205.84   18.04
  -4  -1   3  215.96   13.52
   4   1   3  232.66   16.57
   5  -1  -3  225.82   14.50
  -1   5   3  239.05   15.68
   5  -4  -3  243.83   15.67
  -5   4  -3  197.67   15.38
  -5   1  -3  193.84   15.79
   1   4  -3  205.48   14.87
   1   4   3  204.55   13.48
   4  -5   3  218.73   15.90
  -1   5  -3  232.61   15.47
   4   1   3  235.72   16.81
   5  -1   3  255.47   18.03
   4   1   3  243.96   18.66
  -1  -4  -3  213.82   16.96
   5  -4  -3  194.42   15.36
  -4   5  -3  224.06   16.45
  -5   4  -3  217.44   17.88
   4  -5   3  225.29   15.70
   1  -5  -4   10.38    2.79
   5  -1   4   12.67    5.75
  -5   1   4    5.87    3.10
   1  -5   4    8.78    2.57
   5  -1   4   -0.77    5.23
   1   4   4    6.80    3.28
   4  -5  -4   12.43    2.95
   4   1   4    6.97    4.86
   4   1   4   10.06    4.71
  -5   1   4    6.92    5.47
   4   1   4   10.22    6.59
  -4  -1  -4    1.64    4.41
  -5   1  -4    6.37    5.45
  -1  -4  -4    4.20    3.26
  -1  -4   4    3.79    2.41
   5  -1   4    4.65    6.29
   5  -4   4    4.42    6.68
   4  -5   4    8.19    5.20
  -4  -1  -4   11.18    5.45
   4  -5  -4    7.26    3.35
  -1  -4   4   10.58    1.72
  -4  -1   4    9.56    4.32
   5  -4   4    9.05    5.41
  -1   5   4   11.46    6.61
  -4   5   4    1.34    7.81
  -5   1  -4    2.18    5.87
   4   1  -4   26.93   12.87
   5  -1  -4    9.76    6.19
  -4  -1   4    8.56    2.92
   1   4   4   -1.02    6.78
  -5   4   4   -1.66    8.71
   1   4   5  130.36   16.35
  -1  -4   5  183.26   13.53
   5  -4   5  136.22   14.41
   4   1   5  128.10   13.29
   1  -5   5  144.34   11.44
  -5   4   5  144.92   20.61
   4  -5   5  134.55   15.69
  -4  -1   5  168.56   11.03
   5  -4   5  115.55   15.98
  -1  -4   5  158.99    9.56
   4   1   5  153.46   16.43
   4   1   5  147.80   14.80
  -5   1   5  105.93   13.99
   5  -1   5  145.97   15.25
  -4  -1   5  145.43   13.31
   5  -4  -5  154.13   11.80
   4  -5  -5  150.58   10.76
   5  -1   5  159.91   14.64
   1  -5  -5  148.54   11.16
  -1  -4  -5  154.88   12.35
  -1   5   5  112.14   16.95
  -4   5   5  127.61   19.36
   1   4   6  114.07   14.85
   5  -4   6  111.08   15.15
   4   1   6   94.96   12.03
   5  -1   6   91.58   12.63
   4  -5   6   78.23   13.80
  -4  -1   6  101.32   12.21
   4   1   6   94.01   12.64
  -5   1   6   77.57   12.92
  -5   4   6  109.33   19.37
   5   0   0 1177.94   64.81
  -5   5   0 1153.23   64.99
  -5   0   0 1072.34   64.10
  -5   5   0 1204.78   63.82
   5   0   0 1122.56   64.00
   0   5   0 1178.92   62.20
   0   5   0 1185.87   61.79
   0   5   0 1165.94   63.89
  -5   5   0 1137.62   64.67
   5  -5   0 1131.02   66.05
  -5   5  -1  461.11   30.59
   5   0  -1  469.01   27.91
  -5   0  -1  459.37   28.84
  -5   0   1  475.79   26.97
  -5   5  -1  471.30   27.55
   5   0   1  477.28   29.52
  -5   5   1  488.29   27.16
   5  -5   1  458.37   27.22
   5   0  -1  446.88   26.59
   0   5   1  466.87   26.18
   0  -5  -1  531.14   28.73
   5  -5  -1  453.57   27.28
   0   5  -1  488.33   27.52
  -5   5  -1  462.52   28.16
   0   5  -1  521.06   26.80
   0   5   1  410.41   24.46
   5  -5   1  454.43   28.81
   0   5   1  464.12   27.44
  -5   5   1  490.67   28.79
   0   5   1  481.54   24.86
   5  -5  -1  483.53   29.83
   5   0   1  468.03   29.42
   5  -5  -2  175.13   13.31
   5   0   2  139.82   14.68
   0   5   2  162.94   13.12
  -5   5   2  180.09   14.82
  -5   0  -2  202.84   12.12
   5   0  -2  204.37   11.83
   5   0  -2  198.23   13.70
  -5   5  -2  177.13   13.77
  -5   0   2  164.34   11.78
   5  -5  -2  191.85   13.12
  -5   0  -2  203.41   15.02
   0   5   2  169.89   12.49
   5   0  -2  149.15   11.53
  -5   0   2  187.18   11.42
   5   0   2  158.96   12.06
  -5   5   2  172.33   12.36
   5  -5   2  166.98   12.83
   0  -5  -2  187.55   14.29
   5  -5  -2  177.36   13.23
   0   5  -2  208.55   12.94
   5  -5   2  180.51   14.05
   5   0   2  181.46   15.24
  -5   5  -2  186.49   15.80
  -5   0  -3  342.46   24.64
   5  -5  -3  365.49   22.78
  -5   0  -3  383.25   22.90
   5   0  -3  365.84   23.35
   0   5   3  331.88   24.53
  -5   5   3  356.19   26.96
   5   0   3  355.89   25.78
   5  -5   3  344.20   24.18
   5   0   3  366.66   23.77
  -5   0   3  373.16   22.40
  -5   0   3  356.16   21.66
   5   0  -3  393.21   21.92
   0   5  -3  377.63   23.11
   5  -5   3  308.16   23.72
   0   5   3  372.18   23.77
   5   0   3  402.03   25.62
  -5   5  -3  321.31   24.70
   5  -5  -3  375.56   23.45
  -5   0  -4  675.89   41.98
   0   5   4  583.21   43.16
   0  -5  -4  712.02   37.46
   5  -5  -4  680.90   39.36
  -5   0  -4  694.92   40.44
   5   0  -4  717.93   42.50
   5   0   4  678.96   43.20
   5  -5   4  669.29   43.08
   0  -5   4  662.21   35.81
   0  -5   4  649.87   35.71
  -5   5   4  659.04   47.75
  -5   0   4  649.81   39.76
   5   0   4  774.06   42.00
   5  -5  -4  786.39   38.91
   5   0   4  722.94   41.95
  -5   0   4  709.76   38.32
   0   5   5  217.27   21.96
  -5   5   5  209.20   26.58
   5  -5  -5  217.66   16.93
   5  -5   5  194.15   20.88
   0  -5   5  233.24   14.30
   5   0   5  245.61   20.84
  -5   0   5  246.66   18.42
   5   0   5  284.79   20.08
   5  -5  -5  249.93   16.02
   5   0   5  251.23   19.31
  -5   0   6   66.41   10.28
   5  -5   6   53.21   12.62
   3   3   0   26.48    3.01
  -6   3   0   30.22    3.97
   3  -6   0   29.93    3.04
  -3   6   0   29.91    4.60
   3   3   0   28.97    4.00
   3   3   0   31.39    4.02
  -6   3   0   31.91    6.03
  -3   6   0   29.87    3.67
   6  -3   0   30.58    4.78
   3  -6   0   30.82    3.69
  -3   6   0   25.38    4.57
  -3   6   1    1.59    3.07
  -6   3  -1    0.23    1.99
   3   3   1   -0.29    2.07
   3   3   1    1.22    2.43
  -6   3   1    0.42    2.89
  -3   6  -1    0.50    3.42
  -3   6  -1   -0.26    2.05
   6  -3   1   -1.66    5.01
   6  -3   1    1.62    3.14
   3   3   1    1.25    3.67
  -6   3  -1    4.48    3.36
   3   3  -1    1.29    1.56
  -6   3  -1    2.80    4.18
   3   3  -1    0.36    1.07
   3  -6   1    1.36    1.97
  -3   6   1    1.47    2.34
   6  -3  -1   -0.41    2.42
   3  -6   1    0.23    1.68
   3  -6  -1    0.27    0.79
   3   3  -1    2.63    3.05
   3  -6  -1    0.99    2.14
  -3  -3  -1    2.45    2.63
   6  -3  -1    1.80    1.79
   6  -3  -1    1.70    3.56
   3  -6  -1   -2.49    3.50
  -3   6  -1   -1.01    3.20
  -6   3  -1    0.63    2.24
  -6   3  -2  570.37   36.84
   6  -3  -2  603.73   34.50
  -3  -3  -2  505.35   33.02
   3   3  -2  512.97   34.56
  -6   3  -2  516.01   35.11
  -3   6  -2  582.98   33.51
  -6   3   2  618.18   37.30
   3  -6   2  581.65   31.63
   6  -3   2  543.88   35.81
  -3   6   2  548.41   32.60
   6  -3  -2  540.61   33.03
  -6   3  -2  589.31   32.92
  -3   6  -2  584.89   34.72
   3   3   2  498.19   33.61
   3  -6   2  572.39   32.83
   3  -6  -2  594.80   34.75
  -3  -3  -2  583.37   33.26
   6  -3  -2  625.08   32.50
  -3   6  -2  550.03   33.65
   6  -3   2  620.85   37.24
   3   3   2  572.02   33.81
  -6   3   2  558.54   32.97
  -3   6   2  546.68   34.69
  -3  -3  -3   -1.60    4.20
   6  -3  -3   -2.52    3.33
   3   3   3    5.06    5.17
  -6   3   3   -3.37    7.67
   3   3  -3    3.87    3.69
   3  -6   3    1.00    3.66
   6  -3   3    4.13    4.98
  -3   6  -3    0.54    3.85
  -3   6   3    5.61    5.41
   6  -3  -3    2.84    3.72
  -6   3  -3    0.87    5.89
  -3  -3  -3    0.93    3.52
  -3  -3   3    0.11    1.46
  -6   3  -3    0.55    3.81
   3  -6   3    0.28    2.35
   6  -3  -3   -0.45    3.15
   3   3  -3    6.03    7.73
   3   3   3   -0.46    3.22
   3  -6   4   13.44    5.22
   6  -3  -4   10.63    4.12
   6  -3   4   16.98    6.74
   3  -6  -4   20.40    2.62
   3   3   4   20.72    5.12
   3   3   4   13.41    6.31
  -6   3   4   17.48    9.27
  -3  -3  -4   17.70    5.13
   6  -3   4    3.36    6.82
   3  -6   4   19.83    3.97
   3  -6  -4    9.30    3.00
  -3  -3   4   16.83    2.58
   6  -3  -4   27.16    6.14
  -3   6   4   14.56    7.61
  -3  -3  -5    5.32    4.98
   3  -6   5   -1.51    4.17
   6  -3   5   -2.29    7.17
   3  -6  -5    2.54    3.43
   3   3   5   -2.82    6.21
  -6   3   5    2.70    9.12
  -3   6   5    4.56    9.07
   3   3   6  220.40   20.46
  -6   3   6  227.77   23.94
   4   2   0   31.88    2.72
   4  -6   0   31.59    4.00
   4   2   0   30.82    4.42
   4  -6   0   29.83    3.82
  -6   2   0   30.75    4.91
  -2   6   0   32.46    4.41
  -4   6   0   29.26    4.14
   6  -4   0   21.12    6.40
   6  -2   0   26.81    5.47
   2   4   0   35.66    4.69
  -4   6   0   38.14    5.08
  -6   4   0   31.92    4.99
  -6   4   0   31.74    5.76
   2   4   0   32.12    3.57
   6  -2   0   26.71    4.67
  -2   6   0   30.81    3.48
  -6   2   0   38.65    6.25
   6  -4   0   26.57    4.49
  -6   2   0   25.68    2.49
  -6   2   0   30.94    3.10
   4   2   0   29.36    4.32
  -2   6   0   25.01    4.70
   2   4   0   28.43    3.66
  -6   4   0   43.73    5.11
   2   4   1 1264.87   66.01
   6  -4  -1 1238.31   68.79
  -6   4  -1 1383.60   70.62
  -6   4   1 1303.72   66.99
  -6   2  -1 1244.56   69.42
   4   2  -1 1235.95   66.68
   4   2   1 1215.20   68.70
  -6   4  -1 1214.25   67.33
  -4   6  -1 1191.20   65.90
  -2   6  -1 1217.10   64.79
   4   2   1  984.13   65.10
  -6   2   1 1061.39   65.54
   6  -2   1 1190.23   68.26
   6  -4   1 1160.00   67.27
   6  -2  -1 1235.60   66.70
   4  -6   1 1218.97   65.67
   6  -4  -1 1281.89   67.01
  -6   2  -1 1245.13   65.03
   4   2  -1 1175.65   66.07
   4  -6  -1 1245.86   66.34
   2  -6   1 1217.79   64.49
   4   2  -1 1193.27   64.83
  -4  -2  -1 1235.90   64.89
   6  -2  -1 1202.36   64.19
  -2  -4  -1 1236.98   66.71
   6  -4  -1 1166.58   65.42
   4  -6  -1 1292.84   67.53
  -2   6  -1 1213.01   67.43
   2   4  -1 1212.74   65.62
  -6   4  -1 1188.96   66.75
   4   2  -1 1269.02   64.27
  -6   2  -1 1194.71   64.82
  -4   6   1 1245.87   66.02
   4  -6   1 1181.34   66.01
  -2   6   1 1238.89   65.57
  -2   6  -1 1248.74   66.26
   4  -6  -1 1230.21   65.10
  -6   2   1 1214.98   66.58
  -2   6   1 1207.63   67.56
  -4   6  -1 1222.46   69.17
   6  -2   1 1246.40   70.13
   2   4   1 1164.84   65.80
   4   2   1 1203.70   67.37
  -6   4   1 1113.12   67.08
  -2   6   2 2276.24  125.87
  -6   4  -2 2213.04  128.45
   6  -4  -2 2318.08  125.59
  -4  -2  -2 2378.70  125.53
   2   4   2 2250.50  125.06
  -6   4   2 2162.33  127.09
  -6   4  -2 2246.52  126.42
   4   2   2 2263.44  127.49
  -4   6  -2 2218.96  124.74
  -4  -2   2 2311.59  122.90
   6  -2   2 2118.93  127.59
  -6   2   2 2363.68  124.25
   4  -6   2 2293.47  123.58
   4   2   2 2258.73  124.64
  -6   2  -2 2359.09  124.37
   4   2  -2 2663.95  127.70
  -4   6   2 2249.30  123.98
   2  -6   2 2307.96  121.98
   6  -2  -2 2263.03  124.20
  -2   6   2 2303.30  123.90
  -6   2   2 2192.20  124.71
   6  -4  -2 2349.59  124.74
   4   2  -2 2313.67  122.26
   4  -6  -2 2498.96  124.98
  -6   4  -2 2280.45  124.10
   2   4  -2 2310.56  125.92
  -2   6  -2 2420.68  125.99
   2  -6   2 2460.02  124.22
   2   4  -2 2331.13  124.35
   4  -6  -2 2367.21  125.76
  -2  -4  -2 2218.07  125.05
   6  -4  -2 2401.14  124.15
   4  -6   2 2288.31  124.52
  -2   6  -2 2348.15  124.53
  -4  -2  -2 2417.57  123.83
   6  -2  -2 2431.07  123.05
   2   4   2 2386.59  123.95
   6  -2   2 2468.24  128.78
  -4   6  -2 2153.51  126.00
   4   2   2 2390.35  126.33
   4  -6  -2 2156.94  123.26
  -6   2  -3  976.25   57.83
   4  -6  -3  921.74   53.81
  -4  -2  -3 1064.00   55.95
  -4  -2   3 1017.62   52.63
   6  -4  -3  956.67   55.28
  -2  -4  -3  925.31   53.78
  -2   6   3  928.95   57.00
   6  -2  -3 1056.27   56.44
   2   4   3  865.71   56.79
  -6   4   3  893.45   60.89
   6  -4   3  898.71   58.11
   4  -6   3  955.87   54.03
  -6   2  -3  923.23   55.82
   4   2  -3 1058.88   61.01
  -6   2   3  972.34   54.04
   2  -6   3 1005.62   52.17
  -6   4  -3  910.34   54.83
   4   2   3 1011.92   56.00
  -6   2   3  945.10   55.97
   6  -2  -3  919.52   54.20
   6  -4  -3  955.64   54.88
   2   4  -3 1019.22   58.23
   4  -6  -3  982.98   52.01
   2   4  -3  977.54   54.77
   4  -6   3  973.37   55.29
   4   2   3  974.08   57.91
   6  -2   3  851.76   58.04
   2   4   3  938.42   53.61
  -2   6  -3  953.07   55.07
   6  -4   3  965.92   57.55
  -2  -4  -3 1042.81   56.51
   6  -4  -3  966.59   54.76
   4   2   3 1008.16   56.02
   6  -2   3 1022.68   58.30
  -4   6  -3  871.07   55.71
  -4  -2  -3 1045.30   54.90
   6  -2  -3 1029.85   54.19
  -6   4  -3  970.05   58.71
   4   2   4   13.02    5.15
   2   4   4   30.78    8.71
  -6   4   4   18.37   11.99
  -4  -2  -4   18.54    5.06
   6  -2  -4   22.00    5.44
   4  -6   4   12.49    4.99
   2   4   4   16.70    4.53
   4  -6  -4   23.13    3.10
   6  -4   4   23.72    6.86
   6  -2   4   16.89    7.12
   6  -2   4   12.16    7.00
   4   2   4   27.69    7.82
  -4  -2  -4   14.93    5.55
  -2  -4  -4   13.54    4.40
   4  -6   4   42.70    6.13
   2  -6   4   21.16    3.24
  -4  -2   4   18.68    3.35
   6  -4  -4   18.44    5.26
  -2   6   4   27.02    7.89
   4  -6  -4   31.78    4.81
   4   2   4   29.62    6.89
   6  -4   4   12.90    8.38
  -6   2  -4   61.53    9.15
   4   2  -4   25.77   12.42
  -6   2   4   36.41    7.26
  -2  -4  -5  666.29   38.33
   4  -6  -5  567.59   37.71
   6  -4  -5  729.91   40.40
   4   2   5  683.79   44.12
   6  -4   5  533.06   42.93
  -2   6   5  592.04   44.85
   4  -6   5  655.56   40.25
   2  -6   5  693.45   36.94
   2   4   5  691.81   43.89
  -6   4   5  634.38   48.25
  -6   2   5  650.35   42.19
   4   2   5  689.93   41.49
   4   2   5  623.41   39.66
   4  -6   6  952.58   63.04
   4   2   6 1169.24   64.68
  -6   2   6 1090.82   65.92
   6  -1   0  571.86   35.98
   5   1   0  572.34   35.04
  -5   6   0  594.10   35.15
   1   5   0  560.79   32.17
  -6   5   0  590.33   36.23
   1   5   0  608.43   32.95
  -6   1   0  556.40   34.77
   5   1   0  574.16   34.67
  -5   6   0  599.07   34.31
   6  -1   0  596.13   35.13
  -1   6   0  619.06   32.72
   5  -6   0  589.42   34.18
  -6   5   0  607.77   34.91
   1   5   0  633.18   33.27
  -1   6   0  644.85   35.35
  -5   6   0  591.79   35.77
   1   5   0  604.38   34.25
  -6   5   0  643.25   35.71
  -1   6   0  598.66   32.94
   5  -6   0  547.91   34.76
   6  -5   0  568.54   37.83
  -1   6   1   -0.48    3.01
  -5   6   1    4.21    3.63
  -1   6  -1   -0.62    2.50
   1   5   1    3.80    2.76
  -6   5   1    2.82    3.92
   1   5  -1    0.64    2.50
   5  -6   1   -1.83    3.11
   6  -1   1    5.85    5.13
   1   5   1    1.40    1.97
   6  -5  -1   -2.21    4.62
   5   1   1   -0.59    3.47
  -5   6  -1   -3.87    5.12
  -6   1  -1   -2.51    4.32
   5  -6  -1   -1.04    3.86
  -5  -1   1    0.37    2.89
  -6   5  -1    0.94    3.38
  -1   6  -1    1.67    1.56
  -6   1   1    2.30    3.25
  -5   6  -1    1.57    2.95
   5   1   1    7.85    4.63
  -6   5  -1    3.83    4.69
   6  -1  -1    1.65    3.41
   6  -1   1   -0.66    3.87
   5   1  -1    1.39    2.93
  -6   5   1   -0.41    2.91
  -5   6   1    2.17    2.53
   6  -5   1    2.80    3.24
   5   1  -1    0.29    2.10
  -5  -1  -1   -1.16    3.85
   6  -1  -1   -0.78    2.61
   5  -6   1   -0.37    2.34
   6  -5  -1    2.20    2.91
  -1   6   1    0.26    2.16
   5  -6  -1    4.01    2.76
   1   5   1    0.28    2.38
  -1  -5  -1   -1.48    3.74
   6  -5  -1   -0.35    2.63
   1  -6  -1   -1.11    3.83
   5  -6  -1    2.69    3.37
  -1   6  -1    0.47    2.78
  -5   6  -1    4.94    3.59
   1   5  -1    1.47    2.60
  -6   5  -1    1.00    3.32
   6  -5   1    6.92    5.19
  -5  -1  -2   23.35    3.62
   6  -1  -2   33.07    3.42
   1   5  -2   21.97    4.15
  -1   6   2   24.18    5.10
  -5   6   2   19.44    5.66
  -1   6  -2   27.41    4.67
   5  -6   2   27.88    5.16
   1   5   2   20.65    2.62
   1   5   2   26.11    5.07
  -6   5   2   19.30    5.83
  -6   5  -2   25.67    4.62
   6  -1   2   28.72    7.14
   5   1   2   25.83    6.29
   5  -6  -2   26.71    5.77
  -6   5  -2   26.34    7.98
   6  -5   2   19.08    6.06
  -6   5  -2   28.67    5.97
   5   1   2   28.15    6.89
   6  -5  -2   35.11    5.91
  -5  -1   2   22.70    3.95
   6  -1   2   24.66    7.02
  -6   1  -2   29.03    6.96
  -6   1   2   26.78    4.34
  -5   6  -2   31.50    6.90
  -5  -1  -2   20.41    5.60
  -6   1  -2   22.19    3.88
   5   1   2   30.57    4.41
   6  -5   2   20.98    5.20
   6  -1  -2   33.16    5.58
   5   1  -2   34.41    4.41
   5  -6   2   25.18    4.35
   5   1  -2   27.49    4.80
  -6   1   2   24.63    3.57
   1   5  -2   32.16    6.14
   6  -1  -2   33.66    4.39
   5   1  -2   23.01    3.45
   1   5  -2   31.45    4.70
  -6   5  -2   29.54    5.85
   6  -5  -2   21.68    4.43
  -1   6   2   26.25    4.27
  -1   6  -2   22.84    4.81
  -5   6  -2   21.93    5.45
  -5   6  -2   24.67    5.08
   5  -6  -2   28.52    5.59
  -1  -5  -2   26.85    5.70
   6  -5  -2   25.77    4.71
  -1   6   3   -2.88    4.96
   1   5   3    1.51    1.87
  -5  -1  -3    1.16    3.40
   1   5  -3    1.40    3.66
   6  -1  -3    0.71    3.27
   5  -6   3   -0.61    4.00
  -1   6  -3    2.01    3.72
  -5   6   3    1.95    6.38
   5   1   3   -1.38    4.53
   6  -1   3    1.64    5.19
   5   1   3    4.96    5.80
   5   1   3   -1.96    3.75
  -6   1  -3   -5.31    5.37
   6  -1   3    0.92    5.68
   5  -6  -3   -0.51    3.52
  -5  -1  -3    1.26    4.49
   6  -5  -3   -0.53    3.57
  -5  -1   3   -0.58    2.76
  -6   1   3   -0.81    2.99
   6  -5   3    7.01    4.99
   5  -6   3    1.00    3.44
   1   5   3   -2.16    5.24
  -6   5   3    2.27    6.68
  -6   1  -3    3.23    3.92
   5   1  -3   -1.18    5.05
   6  -1  -3    3.09    2.83
   6  -5  -3    2.14    3.69
   5   1  -3    1.71    2.51
  -6   1   3    1.86    3.21
  -5   6  -3    3.71    5.21
  -5  -1  -4  373.57   24.15
  -5  -1  -4  395.10   22.40
   5  -6  -4  359.53   21.95
  -1  -5  -4  352.21   19.85
   6  -5  -4  344.72   22.32
  -6   1  -4  388.07   23.64
  -1   6   4  332.38   25.65
  -5   6   4  370.30   29.10
   6  -1   4  384.77   25.99
   1   5   4  268.91   24.55
   6  -5   4  301.24   25.69
   5  -6   4  386.49   23.90
  -5  -1   4  395.76   20.56
   1  -6   4  304.52   17.77
   5   1   4  372.89   23.42
  -6   1   4  364.63   22.72
   5  -6  -4  380.96   20.23
   5  -6   4  359.06   23.78
   5   1   4  351.82   23.45
   6  -1   4  377.16   24.99
   1  -6   4  309.40   17.85
  -6   5   4  310.17   30.14
   5   1   4  335.75   25.02
   1   5   5    3.57    8.51
  -6   5   5   -5.93   13.34
   5   1   5   -0.74    5.31
   5   1   5    7.32    7.35
   6  -1   5    5.02    6.65
   6  -5   5   14.45    9.39
   5  -6   5    7.48    6.69
   5  -6  -5    5.42    4.54
   6  -5  -5   -2.56    4.73
  -1   6   5    1.31    8.11
  -5   6   5    7.52   12.19
   5   1   5    1.51    5.59
  -6   1   5   14.03    6.27
  -6   1   6    1.81    6.50
   5  -6   6    9.33    8.27
   6  -5  -6   15.77    6.55
   6   0   0 4468.39  239.03
  -6   6   0 4064.39  238.54
  -6   0   0 4229.17  238.58
  -6   6   0 4413.29  237.73
   6   0   0 4490.50  238.26
   6  -6   0 4665.67  237.90
   0   6   0 4607.34  235.32
   0   6   0 4793.11  236.02
   0   6   0 4542.18  237.96
  -6   6   0 4094.73  238.75
   6  -6   0 4312.15  240.22
   0   6   1    8.31    3.57
  -6   6   1   18.01    5.45
   0   6  -1   12.80    3.20
   6  -6   1    4.57    4.31
   6  -6  -1   17.46    5.99
   6   0   1   19.38    5.32
  -6   6  -1    7.19    5.43
  -6   0   1   18.67    4.10
   6   0   1    8.38    4.93
   6   0  -1    9.44    4.31
  -6   0  -1   13.38    5.60
   6  -6   1    7.33    3.51
   6   0  -1   11.75    3.42
   0   6   1    6.64    2.47
   0  -6  -1    7.01    4.53
   6  -6  -1   11.58    3.88
   0   6  -1   11.27    3.59
  -6   6  -1   14.03    4.67
  -6   6  -1    8.33    3.94
   0   6   2  181.96   14.96
  -6   6   2  198.00   16.98
  -6   0  -2  214.53   16.99
   6   0  -2  214.43   15.77
   6   0   2  207.65   17.77
  -6   0   2  188.19   13.90
   6   0  -2  193.15   13.72
   0   6   2  194.20   14.15
   6  -6   2  186.32   14.82
   0   6  -2  193.39   14.85
  -6   6  -2  209.91   16.50
   0   6  -2  273.49   15.40
   6  -6   2  188.35   15.99
   6   0   2  221.54   17.76
  -6   0  -2  229.96   12.87
   6   0  -2  230.61   12.53
  -6   6  -2  188.72   18.20
   6  -6  -2  206.61   16.89
   0   6  -3    7.62    4.29
   6  -6   3   11.53    5.49
  -6   0  -3   11.95    3.79
   6   0   3    3.16    5.68
   0   6   3    9.28    4.85
  -6   6   3   11.98    7.38
   6   0   3    9.70    5.92
   6  -6  -3   13.38    5.16
  -6   0  -3   11.29    5.74
  -6   0   3   24.19    4.36
   6  -6   3    6.33    4.83
   6   0  -3   14.28    4.87
   6   0  -3    7.10    3.32
   6  -6  -3    5.82    4.27
   6  -6  -4 2872.85  156.68
  -6   0  -4 3071.46  156.16
   0   6   4 2634.11  159.60
  -6   6   4 2666.01  164.43
   6   0   4 2939.08  159.82
   6  -6   4 2946.32  159.30
  -6   0   4 2857.94  154.80
   6   0   4 3022.26  156.71
  -6   0   4 3034.56  156.10
   6  -6   4 2608.79  158.06
   6   0   4 3094.68  159.00
  -6   0   5   12.56    4.99
   6   0   5    8.95    6.85
   6  -6   5   -4.57    8.93
   6  -6  -5    2.56    5.21
   0   6   5    4.98    7.98
  -6   6   5    8.19   13.11
  -4   7   0  896.73   50.13
   4   3   0  861.26   50.30
   3   4   0  955.31   50.06
  -7   4   0  837.25   52.59
  -7   3   0  836.12   52.72
   3   4   0  907.59   49.81
   4   3   0  882.43   50.02
  -4   7   0  916.74   49.76
  -3   7   0  870.60   49.18
   7  -3   0  902.99   51.51
   7  -4   0  896.75   51.38
   4  -7   0  876.11   49.57
   3  -7   0  926.69   49.37
   3  -7   0  874.50   48.21
   4  -7   0  908.67   48.79
  -3   7   0  947.09   52.15
  -4   7   0  919.82   52.18
   3   4   0  877.22   48.97
  -7   4   0  897.76   50.32
   7  -4   0  954.83   54.84
  -3   7   0  944.56   49.99
   4   3   0  890.05   48.33
  -7   3   0  893.50   49.00
   3   4   1  202.04   13.79
   7  -4  -1  180.09   15.79
  -7   4  -1  190.66   16.83
   3   4   1  166.10   12.66
  -7   4   1  202.56   14.50
  -7   3  -1  201.84   17.10
   4   3  -1  193.93   13.70
   3   4  -1  196.07   13.36
   4   3   1  178.64   12.82
  -7   3   1  218.85   14.28
   3   4   1  215.37   15.81
   4   3   1  209.55   15.85
  -4   7  -1  203.20   13.23
  -3   7  -1  182.08   12.48
   7  -3   1  197.79   15.57
   7  -4   1  178.79   14.83
  -4   7   1  201.64   13.35
   3   4  -1  177.09   10.84
  -3   7   1  204.25   13.20
   7  -3  -1  179.64   13.93
   7  -4  -1  184.13   14.09
   4  -7   1  189.35   12.67
   4  -7  -1  218.36   13.76
  -7   3  -1  194.76   12.36
   3  -7   1  195.30   12.19
   4   3  -1  190.63   13.49
  -3   7  -1  183.04   14.65
  -4   7  -1  202.50   15.23
   3  -7   1  220.63   12.93
   3   4  -1  191.64   12.47
  -7   4  -1  216.15   14.08
   4   3  -1  202.42   11.85
   4  -7   1  190.72   12.89
  -7   3  -1  198.91   12.74
   4  -7  -1  192.74   11.30
   4   3  -1  189.79   11.72
  -3   7   1  227.44   15.68
  -4   7   1  199.89   15.41
  -3   7  -1  216.56   15.47
   7  -3   1  195.30   17.04
  -4   7  -1  246.02   17.42
   4   3   1  183.90   14.08
  -7   4  -2  136.42   14.61
  -7   3  -2  148.01   14.52
   7  -4  -2  126.98   12.31
   7  -3  -2  169.93   13.33
   3   4   2  120.89   11.55
  -3   7  -2  147.30   11.59
   4   3   2  132.10   13.36
  -4   7  -2  142.98   11.47
   4   3   2  121.54   11.58
   4  -7   2  143.22   10.06
  -3   7   2  144.12   10.86
  -7   3  -2  148.41   11.15
   4   3  -2  145.85   12.80
   3  -7   2  148.27    9.38
   7  -3  -2  145.99   11.43
   7  -4  -2  127.46   11.19
   4   3  -2  136.75    8.48
  -7   4  -2  146.58   10.89
   3   4  -2  140.52   12.94
   7  -3   2  134.84   14.03
   4   3  -2  146.67    9.82
  -7   3  -2  150.43   11.57
   3   4  -2  148.17   10.33
  -7   4  -2  138.12   12.10
  -3   7  -2  131.07   12.17
  -4   7  -2  169.50   13.26
  -7   4   2  134.06   13.77
  -3  -4  -2  147.36   11.53
   7  -4  -2  132.07   10.20
   3  -7   2  160.79   11.19
  -4  -3  -2  146.44   10.80
   7  -3  -2  145.89    9.82
   4  -7   2  136.53   10.82
  -3   7  -2  144.11   12.27
   7  -3   2  138.32   14.47
   3   4   2  138.09   11.12
  -4   7  -2  143.86   13.13
   4   3   2  135.43   11.92
  -3   7   2  146.34   12.68
  -4   7   2  150.41   13.13
  -7   3   2  119.22   12.35
   7  -4  -3  155.80   13.59
   4  -7   3  157.66   11.38
   7  -3  -3  174.45   14.45
  -3   7   3  160.82   14.70
  -4   7   3  159.57   15.27
  -4  -3  -3  165.93   13.14
   4   3   3  140.80   13.67
  -3  -4  -3  144.60   12.33
  -4  -3   3  149.74   10.05
   4   3   3  144.70   15.18
  -7   3  -3  171.08   14.04
   3  -7   3  171.78   10.73
  -7   4  -3  132.59   12.58
   7  -3  -3  154.74   12.42
   3   4  -3  189.52   16.97
   7  -4  -3  155.33   12.73
   7  -3   3  133.92   15.72
   4   3  -3  165.84   16.82
  -7   3   3  145.19   14.56
   3  -7   3  191.55   13.49
   4  -7   3  168.50   13.11
  -3  -4  -3  183.56   13.93
   7  -4  -3  181.54   12.80
   3   4   3  161.80   12.18
  -4  -3  -3  156.81   12.63
   7  -3  -3  189.01   12.40
   7  -4   3  162.32   15.61
   4   3   3  185.91   13.46
   7  -3   3  165.91   16.08
  -3   7  -3  177.14   14.09
  -4   7  -3  168.71   14.59
   3   4   3  138.09   14.40
  -7   4   3  149.97   17.74
  -4  -3  -4  572.47   34.88
  -3  -4  -4  586.84   34.03
   7  -4  -4  604.19   36.26
   7  -3  -4  661.75   37.07
  -3   7   4  536.53   38.64
  -4   7   4  575.25   39.82
   4   3   4  630.16   38.96
   7  -4   4  449.42   38.26
   4  -7   4  585.49   33.32
   3   4   4  544.89   37.75
  -7   4   4  530.83   40.99
   3  -7   4  607.54   32.40
   4   3   4  597.00   36.98
  -7   3   4  582.53   37.92
   7  -3  -4  562.11   34.68
   7  -4  -4  596.69   35.34
   3  -7   4  666.49   36.30
   4  -7   4  583.04   35.77
   4   3   4  611.98   34.99
   7  -4   4  591.61   38.31
   7  -3   4  539.51   37.75
   4  -7  -4  586.23   30.72
   4  -7  -4  509.31   30.94
   4   3   5  113.27   12.94
  -7   3   5  125.70   14.40
   4   3   5  107.17   14.69
   7  -3   5  106.45   14.46
   7  -4   5   77.40   13.97
   3   4   5  124.82   14.48
  -7   4   5  148.18   18.18
   4  -7   5   95.23    9.38
   7  -4  -5  124.46   12.44
  -7   5   0   81.80    8.34
   5   2   0   83.02    8.22
   2   5   0   79.66    6.65
   2   5   0   90.58    7.46
   7  -2   0   89.63    8.69
   5   2   0   76.94    7.70
  -5   7   0   80.39    7.54
  -2   7   0   79.47    6.38
   5  -7   0   86.38    7.44
   7  -5   0   94.04   11.62
   2   5   0   77.65    5.88
   7  -2   0   84.74    9.68
  -5   7   0   65.94    7.61
  -7   5   0   73.67    9.42
   7  -5   0   73.09    8.07
   5  -7   0   84.76    7.16
   2   5   0   88.59    7.23
  -2   7   0   94.43    7.62
  -2   7   0   80.91    8.63
   7  -2  -1  732.51   42.25
  -7   5  -1  746.01   44.15
   5   2  -1  724.71   40.60
  -7   2  -1  667.47   43.00
  -7   2  -1  684.44   37.37
   5   2  -1  629.65   37.48
   5   2   1  747.02   42.66
  -7   2   1  740.96   40.54
  -5   7  -1  700.31   39.81
  -2   7  -1  716.82   38.11
   7  -2   1  718.79   42.58
  -5   7   1  697.10   39.70
   5   2  -1  705.23   38.65
   7  -2  -1  672.13   40.30
  -2   7   1  710.75   38.96
   5  -7   1  731.67   39.67
   7  -5  -1  687.10   40.61
   5   2   1  658.90   37.32
   5  -7  -1  716.87   39.97
  -7   2   1  646.05   37.02
  -2  -5  -1  752.56   41.12
   7  -5  -1  698.58   39.26
   2   5  -1  751.54   39.75
  -2   7  -1  723.88   41.29
   2   5  -1  736.77   39.50
  -7   5  -1  710.82   41.00
   5  -7   1  659.15   39.55
   5  -7  -1  702.15   38.77
  -2   7  -1  747.32   40.39
   5   2  -1  691.97   36.83
  -7   2  -1  720.89   37.12
  -2   7   1  695.59   41.29
   7  -5   1  687.85   44.14
   7  -2   1  741.81   43.79
   2   5   1  648.26   39.34
  -5   7  -1  763.28   44.05
  -7   5   1  677.23   41.36
   7  -5  -1  697.09   43.51
   5   2   1  652.19   41.04
   2   5   1  693.84   39.21
   2   5  -2   42.68    5.94
   5  -7   2   40.94    5.89
  -2   7   2   49.69    7.16
  -2   7  -2   48.73    6.49
   7  -5   2   46.33    8.73
   2   5   2   44.70    5.11
   5  -7  -2   45.68    5.13
   7  -2   2   63.37    9.59
   5   2  -2   49.95    4.63
   5   2   2   50.39    7.58
   2   5   2   62.71    7.05
  -5   7  -2   72.08   10.04
  -7   5   2   67.21    9.29
   2  -7   2   48.10    3.71
  -5  -2   2   52.65    5.85
  -5   7  -2   46.14    6.58
  -7   5  -2   56.87    9.83
   7  -5  -2   58.57    8.26
   5   2   2   47.22    8.09
   7  -2   2   39.20    8.66
   7  -5   2   53.44    7.88
  -5  -2  -2   53.21    7.66
   5   2  -2   60.29    6.90
   5  -7   2   48.81    5.84
   7  -2  -2   40.15    5.85
  -2   7   2   47.21    5.87
   7  -5  -2   51.61    6.56
   5  -7  -2   58.28    6.71
   2   5  -2   47.85    5.70
  -7   5  -2   60.80    8.09
  -2   7  -2   55.26    7.32
  -7   5  -2   47.59    6.11
   7  -2  -2   49.82    4.41
  -2  -5  -2   47.89    7.20
   7  -5  -2   53.15    6.10
  -7   2  -2   51.71    6.15
   2   5  -2   46.51    7.70
   5   2  -2   42.14    6.33
  -5  -2  -2   52.60    5.16
   5   2   2   61.46    5.88
  -7   2   2   48.68    5.15
   7  -5  -3  563.74   35.29
  -5  -2  -3  612.08   35.57
   7  -2  -3  635.91   36.45
  -2   7   3  546.11   36.27
  -5   7   3  547.06   37.67
   2   5   3  510.25   35.93
  -7   5   3  577.82   40.64
   5   2   3  569.59   37.11
  -5  -2   3  669.10   32.80
  -7   2  -3  572.52   34.96
   7  -2   3  498.28   37.37
   7  -5   3  542.57   37.31
   5  -7   3  563.11   33.60
   2  -7   3  528.82   30.41
   7  -2  -3  568.51   33.87
   7  -5  -3  625.00   35.09
   5   2   3  602.25   34.30
  -7   2   3  546.73   33.63
   5  -7  -3  584.94   31.41
   5  -7   3  567.91   34.90
  -2   7  -3  604.02   35.19
  -5  -2  -3  639.07   33.76
   7  -2   3  589.33   37.76
   5   2   3  605.73   35.84
   5  -7  -3  579.68   33.51
  -5  -2  -4   67.78    7.61
   5  -7   4   62.02    8.36
   7  -5   4   47.36    9.80
   5   2   4   53.12    8.11
   5   2   4   58.53    8.23
   7  -2   4   51.36    9.95
  -7   2   4   65.41    8.08
   2  -7   4   55.79    4.15
   5   2   4   62.17   10.15
   5  -7  -4   50.74    6.94
   7  -2   4   37.22    9.52
  -5  -2  -4   64.95    8.51
   7  -5   4   40.96   10.58
   7  -5  -4   70.33    8.71
   5  -7   4   40.00    6.58
  -2   7   4   54.97    9.97
   7  -2  -4   60.39    9.10
  -2  -5  -4   50.39    5.74
  -5   7   4   71.92   12.81
   7  -2  -4   65.39    7.36
   7  -5  -4   58.04    7.98
  -7   2  -4   61.62    9.37
   5  -7  -4   63.43    4.98
   2   5   4   51.97   10.45
  -7   5   4   41.40   14.19
   7  -5  -5  425.23   27.03
   5  -7   5  380.85   25.72
   2   5   5  413.40   30.26
  -7   5   5  392.19   35.55
  -7   2   5  416.35   27.40
  -7   2   6   20.56    7.95
   1   6   0    1.67    2.21
  -1   7   0    2.47    2.68
   6  -7   0    1.04    3.85
   7  -6   0   -0.93    6.26
   7  -1   0   -0.71    4.17
   6   1   0    0.58    3.78
  -6   7   0    3.60    3.89
  -7   6   0    1.26    4.58
   6   1   0    1.99    3.42
   1   6   0    1.18    2.07
   7  -1   0    3.33    4.11
  -1   7   0    0.61    1.98
   6  -7   0    1.78    2.85
   1   6   0    3.13    1.83
  -1   7   0    6.51    4.28
  -6   7   0    2.00    4.13
   1   6   0    1.71    3.04
  -7   6   0    0.62    4.07
   7  -1  -1  108.28   10.60
   6   1  -1  102.48    9.96
  -7   6   1  111.17   10.99
  -6  -1   1   99.15    9.90
  -1   7  -1   98.50    6.67
  -7   1   1  112.26    9.78
   7  -6   1  103.01    9.74
   6   1  -1  110.57    8.73
   7  -1  -1  111.07    9.51
   6  -7   1  105.29    9.08
   7  -6   1  101.92   11.94
  -1   7   1  108.61    8.08
   6  -7  -1  117.50    9.57
   7  -6  -1  109.33   12.91
   7  -1   1  101.93   11.46
   1   6   1   87.12    7.77
   6   1   1  104.08   10.59
  -6   7  -1  102.60   12.51
  -7   6  -1  104.17   12.22
   6   1   1   85.20   10.55
   7  -1   1   91.37   10.80
  -7   1  -1  109.57   11.68
  -1   7  -1  124.80   10.24
   1   6   1  101.72    7.13
  -6   7  -1  107.52   10.81
   1   6  -1  103.42    8.55
   1   6  -1  109.99    9.15
  -7   6  -1  103.93   10.38
  -1   7  -1  111.25    8.99
   6  -7   1   95.93    9.62
   6  -7  -1  103.76   10.21
  -1   7   1  107.65   10.03
  -6   7   1  118.76   11.56
   1   6   1  106.76    9.22
   1   6   1  109.97    7.64
   7  -6  -2  240.97   19.69
  -1   7   2  248.06   18.11
  -6   7   2  269.82   20.12
   1   6   2  229.60   17.28
   7  -1  -2  255.05   18.71
  -7   6   2  248.78   19.92
   6   1  -2  235.05   17.61
  -6  -1  -2  244.76   18.85
  -6  -1   2  232.80   16.36
   6   1   2  212.31   19.17
  -7   1   2  272.33   17.03
   7  -1   2  205.80   19.50
   7  -6   2  235.07   17.83
   6  -7   2  249.40   17.14
   7  -1  -2  242.28   16.50
   6   1  -2  254.56   15.68
  -1   7   2  229.00   15.99
   7  -6  -2  250.53   17.35
   6  -7  -2  242.99   17.25
   1   6   2  240.70   17.03
   1   6  -2  252.50   17.00
  -7   6  -2  228.91   18.59
  -1   7  -2  257.06   17.88
  -6   7  -2  265.36   19.31
  -6  -1  -2  225.62   14.24
   1   6  -2  263.79   16.84
   6  -7   2  237.09   17.70
  -1   7  -2  301.33   17.67
   7  -6   2  242.39   19.63
   7  -1   2  268.09   20.54
   6   1   2  242.00   19.05
   6  -7  -2  229.75   18.44
  -6   7  -2  230.71   21.11
  -7   1  -2  274.03   14.46
  -7   1  -3   95.46    8.21
   6  -7   3   90.46   10.04
  -6  -1   3   93.68    8.25
   7  -6   3   88.31   11.12
   7  -1   3   93.59   11.61
   6   1   3  113.09   11.34
  -1   7   3   85.20   10.31
  -6   7   3   93.68   12.38
   7  -1  -3   85.71    8.26
   6   1  -3   81.47    7.35
   7  -6  -3  106.99    9.97
   6  -7  -3   75.51   10.19
   6   1   3   94.87   11.50
   7  -6  -3   99.89   10.67
   1   6   3   62.41    9.59
  -7   6   3   76.21   12.85
   7  -1   3   67.15   10.84
   7  -6   3   83.14   10.48
   6  -7   3   80.34    8.78
   6   1  -3   97.03   10.06
  -7   1   3  102.32    8.08
  -1   7  -3  102.04   10.14
  -6   7  -3   80.94   10.98
  -1   7  -3  111.74   10.07
  -6  -1  -3  104.88    8.24
   6  -7  -4    0.87    2.82
   6  -7   4   -3.92    5.70
   6   1   4   -1.46    5.63
   7  -1   4   -0.86    6.12
   6  -7  -4   -2.81    5.27
   6   1   4    0.91    5.63
   7  -1   4    1.95    6.24
   7  -6  -4    3.44    5.22
   7  -6   4    4.17    7.12
   6  -7   4    2.65    4.82
  -1   7   4    3.93    6.58
  -6   7   4    6.01    9.73
  -7   1   4    1.98    3.90
   7  -1  -4    1.94    3.94
   1   6   4    7.02    7.73
  -7   6   4   -1.76   11.68
  -7   1   5   76.60    9.00
   1   6   5   92.39   14.14
  -7   6   5   69.84   18.44
   7  -6   5   44.11   11.93
   7  -6  -5   67.39    9.57
   6  -7   5   73.02   10.58
   6  -7   6  143.65   16.87
   7   0   0  290.13   21.88
  -7   7   0  322.60   21.79
   0   7   0  316.36   18.15
   7   0   0  320.53   21.54
   7  -7   0  320.08   20.94
   0   7   0  316.02   18.90
   0   7   0  308.31   20.91
  -7   7   0  332.25   22.77
   7  -7   0  310.35   22.94
   0   7   1   29.50    5.62
  -7   7   1   47.48    8.06
   0   7  -1   39.73    5.30
   7  -7   1   41.56    7.67
   7  -7  -1   50.84    9.28
   7   0   1   41.74    7.76
  -7   0   1   35.01    6.36
  -7   7  -1   38.11    8.57
   7   0  -1   25.05    6.00
   7   0   1   26.36    6.56
   7   0  -1   40.69    5.67
   7  -7   1   48.44    6.53
   0   7   1   32.31    4.13
   7  -7  -1   40.14    5.98
   0   7  -1   32.06    5.66
  -7   7  -1   29.93    6.76
   0   7   2  983.66   56.22
  -7   7   2  992.61   58.87
   7   0  -2 1096.74   57.61
  -7   0   2  966.38   54.98
   7   0   2  941.67   58.83
   7  -7   2  982.54   56.04
   7   0  -2  954.79   54.40
   0   7   2  923.07   54.38
   0   7  -2  927.22   55.51
  -7   7  -2 1021.48   58.05
   0   7  -2 1026.62   55.35
   7  -7   2  922.19   57.13
   7   0   2 1011.17   58.41
   7  -7  -2 1000.47   59.64
  -7   0  -3   32.98    4.34
   7  -7   3   35.28    7.29
   7   0   3   21.79    7.17
   0   7   3   26.89    6.48
  -7   7   3   27.83    9.17
   7  -7  -3   28.74    7.94
   7   0   3   32.94    8.55
   7  -7   3   31.18    6.42
   7   0  -3   45.39    7.31
   7   0  -3   35.93    5.28
   0   7  -3   32.49    6.37
  -7   7  -3   41.71    8.70
   7  -7  -3   22.59    5.82
   7  -7  -4  247.65   19.62
   0   7   4  182.30   19.07
   7   0   4  230.90   19.93
   7  -7   4  262.64   20.02
  -7   7   4  213.67   24.83
   7   0   4  247.63   19.48
   7  -7   5   22.39    8.54
  -4   8   0 3156.30  168.42
   4   4   0 3214.80  169.78
   4   4   0 3052.60  168.81
  -4   8   0 3146.63  168.79
   8  -4   0 3268.82  171.48
   4  -8   0 3258.38  168.88
   4  -8   0 3181.64  167.50
  -4   8   0 3233.59  171.91
   8  -4   0 3345.63  174.55
   4   4   0 3099.38  167.77
  -8   4   0 3248.46  168.87
  -8   4  -1    2.48    2.57
  -4   8   1    4.29    4.53
   4  -8   1    1.93    2.79
   4   4  -1   -0.45    3.84
  -4   8  -1    2.42    6.21
   4   4   1   -1.04    3.50
   4   4   1   -0.37    2.84
   8  -4  -1   -4.26    5.75
  -8   4   1    0.49    3.82
   4   4   1   -0.63    4.19
  -4   8  -1   -0.35    3.28
   4   4  -1   -1.82    2.92
   8  -4   1    0.71    4.13
  -4   8   1   -1.54    3.44
   4   4  -1    1.42    1.49
   8  -4  -1   -0.57    3.59
   4  -8   1    0.90    2.49
  -4   8  -1   -2.05    4.47
   4   4  -1    1.99    2.19
  -8   4  -1    1.88    3.13
  -4   8   2   89.97   10.66
   8  -4   2   92.11   12.40
  -4   8  -2   79.91   11.40
   4  -8   2   83.10    7.11
   4   4   2   84.25    8.99
  -8   4  -2  102.59    8.75
   4   4   2   86.80   10.38
   8  -4  -2  128.05   11.85
   8  -4   2   88.65   11.48
   8  -4  -2   83.40    8.94
   4   4  -2   98.26    7.57
  -8   4  -2   95.47    8.99
   4  -8   2   91.74    8.44
  -4  -4  -2   83.68    8.40
  -4   8  -2   93.61   10.43
   4   4   2   75.02    9.17
  -8   4   2   90.84   11.02
   4  -8   3   -0.55    4.27
   4   4   3    5.99    6.03
  -8   4   3   -4.66    6.84
  -4   8   3   -1.86    5.88
   4   4   3    9.63    4.34
   8  -4   3   -1.97    7.42
   4   4   3   14.27    6.76
  -8   4  -3    4.02    5.26
   8  -4  -3    5.46    5.68
   4  -8   3   -0.30    2.60
   8  -4  -3    2.30    4.18
  -4   8  -3   -3.34    5.41
  -4  -4  -3    6.47    4.70
   8  -4  -4 2373.05  126.80
  -4   8   4 2328.54  129.77
   4   4   4 2216.40  127.58
   4  -8   4 2338.33  121.97
   4   4   4 2273.56  126.61
  -8   4   4 2252.20  128.10
   8  -4  -4 2208.74  124.48
   4  -8   4 2252.15  125.07
  -8   4   5    3.33    7.92
  -3   8   0  227.76   13.55
   5   3   0  213.28   15.31
  -5   8   0  205.67   14.37
   3   5   0  215.45   14.36
  -8   5   0  201.53   17.51
   5   3   0  176.08   12.23
  -8   3   0  206.59   12.45
   3   5   0  223.08   13.88
   5   3   0  206.72   14.59
  -5   8   0  221.01   14.76
  -3   8   0  228.62   13.85
   8  -3   0  203.86   16.20
   8  -5   0  218.21   16.17
   5  -8   0  217.36   14.43
  -8   3   0  202.38   12.03
   5  -8   0  251.16   13.82
  -3   8   0  242.25   17.17
   3   5   0  211.06   13.83
  -8   5   0  215.12   15.40
   8  -5   0  205.89   18.95
   8  -3   0  202.45   18.08
   3   5   1  133.69   11.02
  -8   5   1  170.11   13.44
   5   3  -1  156.11   12.29
   3   5  -1  154.89   11.60
   3   5   1  165.47   13.23
   5   3   1  136.70   13.15
  -5   8  -1  164.07   11.80
   8  -3   1  161.12   14.10
   5   3   1  126.18   10.10
  -8   3   1  123.55    9.97
   8  -5   1  149.50   13.27
  -3   8   1  152.16   11.09
   5   3  -1  155.06   10.17
  -8   3  -1  150.74   10.30
   8  -3  -1  177.16   13.26
   8  -5  -1  139.95   12.47
   5  -8   1  144.62   11.11
   8  -3   1  147.77   15.31
   5  -8  -1  179.65   12.19
   3  -8   1  149.79   10.12
  -5   8  -1  143.06   14.79
  -3   8  -1  162.18   13.51
   5  -8   1  160.28   11.26
   3   5  -1  163.94   11.10
  -8   5  -1  150.81   12.57
   5  -8  -1  159.80    9.71
   5   3  -1  153.99    9.21
  -8   3  -1  154.10    9.81
  -3   8   1  162.56   13.66
   8  -5   1  174.81   16.82
  -3   8  -1  143.51   13.65
   8  -5  -1  171.07   15.85
   3   5   1  167.88   12.01
   5   3   1  164.28   13.04
   3   5  -2    1.01    3.96
  -8   3  -2    0.43    4.05
   5  -8   2    6.03    3.76
  -3   8   2   -2.97    5.01
   5  -8  -2    1.62    1.08
  -3   8  -2    1.37    5.16
   3   5   2    2.03    2.93
   8  -3   2    4.90    6.14
   5   3   2    2.60    4.39
  -5   8  -2   -2.96    7.11
   3   5   2    2.91    4.96
   5   3   2    1.96    3.53
  -8   3   2    2.29    3.14
  -5   8  -2    3.08    4.13
   8  -5  -2    3.23    5.35
   5   3   2    3.94    5.83
   8  -3  -2    0.79    5.48
   3   5   2   -1.11    4.03
  -8   5   2    1.71    5.73
   8  -3   2   -2.87    6.14
   5   3  -2    6.20    4.10
   5  -8   2    1.88    2.94
   8  -3  -2    3.25    3.84
   8  -5  -2   -0.58    4.19
   3  -8   2    3.56    2.00
  -5  -3  -2    1.51    3.01
  -3  -5  -2    3.10    4.33
   8  -5  -2    2.18    3.33
  -3   8  -2    2.12    4.68
   3   5  -2    2.74    3.04
  -8   5  -2    1.84    4.35
   5   3  -2    1.66    2.05
  -8   3  -2    6.94    3.30
  -8   5  -2   -1.66    3.66
   3   5  -2    6.43    5.99
  -5  -3  -3  136.23   12.17
  -3   8   3  133.19   13.69
   5  -8   3  144.29   10.48
   8  -3   3  129.81   14.43
  -8   3   3  119.91   11.03
   3  -8   3  139.52    8.37
   8  -3  -3  116.54   10.99
   8  -5  -3  140.98   11.85
   5   3   3  132.15   13.96
   8  -5  -3  130.46   12.77
   8  -3   3  111.07   14.43
   8  -3  -3  149.61   13.63
   8  -5   3  104.92   13.84
   3   5  -3  131.35   10.91
  -8   5  -3  128.95   13.57
  -3   8  -3  122.83   12.73
   5  -8   3  124.63   11.45
  -5  -3  -3  114.51   10.31
   3   5   3  115.43   13.19
  -8   5   3  105.75   15.46
   5   3   3  135.43   11.84
  -8   3  -3  117.10   12.31
   8  -5  -4  162.29   14.35
  -8   3   4  120.47   12.51
   3   5   4  141.77   15.31
  -8   5   4  113.20   17.55
   5  -8   4  154.34   11.23
   8  -3  -4  139.07   12.15
   8  -5  -4  143.15   12.88
   5   3   4  119.50   14.47
  -3   8   4  150.21   15.91
   8  -3   4  110.04   15.51
   8  -5   4  129.29   16.59
  -8   3   5  107.48   12.33
  -8   5   5   94.19   16.46
   2   6   0   19.40    4.09
  -8   6   0   21.48    5.59
   2   6   0   19.93    4.15
   6  -8   0   25.94    4.34
   8  -6   0   17.84    7.30
   8  -2   0   24.64    6.72
   6   2   0   25.81    5.74
   2   6   0   24.37    3.94
   2   6   0   19.36    3.73
  -6   8   0   16.55    4.80
   6   2   0   16.86    4.56
  -8   6   0   20.79    6.54
   8  -2   0   14.21    4.93
   6  -8   0   19.34    4.35
  -2   8   0   15.37    5.04
  -6   8   0   14.22    5.59
  -6   8  -1  374.22   27.45
   8  -2  -1  394.92   26.95
   6   2  -1  399.64   25.43
   2   6  -1  393.97   23.82
   2   6   1  385.80   25.44
   6   2   1  384.75   26.65
   8  -2   1  361.40   26.74
   6   2  -1  371.12   23.20
  -2   8   1  403.10   23.27
   8  -2  -1  411.33   25.51
   6  -8   1  381.98   24.20
   8  -6  -1  388.90   25.32
   6  -8  -1  393.55   24.53
   2   6  -1  408.43   24.23
  -2   8  -1  416.08   25.95
  -6   8  -1  413.98   26.83
   2   6  -1  372.68   23.85
  -8   6  -1  356.42   25.39
   6  -8   1  363.07   24.08
   6  -8  -1  379.48   23.18
  -2   8  -1  356.71   24.81
   8  -6   1  408.10   29.34
  -2   8   1  421.51   26.28
  -6   8   1  408.74   27.13
   8  -2   1  407.03   28.20
   8  -6  -1  412.34   29.12
   2   6   1  377.34   23.19
   6   2   1  388.10   26.06
   2   6   1  380.69   24.08
  -8   6   1  412.77   26.47
  -2   8   2 1504.62   87.54
  -6   8   2 1622.53   89.50
  -8   2  -2 1706.02   82.83
   6   2  -2 1510.47   86.52
   2   6   2 1401.36   85.78
  -8   6   2 1559.91   89.30
  -6  -2   2 1563.47   85.55
   6   2   2 1562.00   88.99
   8  -2   2 1365.44   89.12
   8  -6   2 1471.84   87.54
   6  -8   2 1634.80   85.71
   8  -2  -2 1502.99   85.81
   6   2  -2 1486.22   83.65
   8  -6  -2 1610.37   86.83
   6  -8  -2 1582.76   86.28
  -8   2   2 1579.55   82.54
  -2   8  -2 1555.11   87.26
  -6   8  -2 1452.92   87.85
   2   6  -2 1519.19   85.32
  -8   6  -2 1601.23   88.11
  -8   2  -2 1609.19   82.74
   2   6  -2 1533.50   85.57
   6  -8   2 1480.99   85.96
  -2   8  -2 1647.39   86.96
   8  -6   2 1501.63   89.70
   6  -8  -2 1509.16   83.99
   8  -2   2 1486.34   89.48
   6   2   2 1586.59   87.94
  -6   8  -2 1645.14   91.65
   8  -6  -2 1601.28   89.53
   8  -6  -3  326.05   23.65
   8  -2  -3  375.70   24.61
  -2   8   3  295.14   23.20
  -6   8   3  312.22   25.41
   6   2  -3  325.03   22.51
   2   6   3  302.35   22.81
  -8   6   3  317.50   27.16
   6   2   3  319.03   23.93
   8  -2   3  252.81   24.18
   8  -6   3  274.60   23.51
   6  -8   3  323.00   21.03
   8  -2  -3  320.53   21.20
   8  -6  -3  326.55   22.11
  -8   2   3  377.84   20.33
   2   6  -3  345.34   21.47
  -8   6  -3  315.53   24.24
  -2   8  -3  317.75   22.70
  -6   8  -3  321.41   24.38
   6  -8   3  331.60   22.32
   8  -6   3  293.92   24.43
   8  -2   3  317.78   24.59
   6   2   3  324.04   22.86
   6  -8  -3  276.88   19.26
  -8   2   4   13.21    4.98
   6   2   4   18.28    6.51
   6   2   4   10.99    7.36
   8  -6  -4   13.46    6.64
   8  -2   4   20.12    7.74
  -2   8   4   22.70    7.73
  -6   8   4    4.37    8.93
   8  -6   4   16.77    8.20
   6  -8   4   12.35    5.05
   8  -2  -4   12.16    4.95
   8  -6  -4   19.32    6.52
   2   6   4   10.15    7.97
  -8   6   4   12.54   12.00
  -8   6   5  273.93   29.20
   6  -8   5  217.09   17.23
   1   7   0   83.78    8.36
  -8   7   0   71.35    9.55
   7  -8   0   71.28    8.53
   8  -7   0   70.27   10.93
   8  -1   0   61.51    9.78
   7   1   0   68.34    9.03
  -7   8   0   66.48    8.30
  -8   7   0   86.13    9.82
   7   1   0   60.21    8.12
   8  -1   0   78.24    9.44
   8  -7   0   75.77    8.64
   7  -8   0   81.95    8.32
  -1   8   0   76.75    8.73
  -7   8   0   75.71   10.07
  -1   8   1   55.71    8.20
  -7   8   1   87.66   10.75
   1   7   1   69.33    8.01
  -8   7   1   74.82   10.18
   7  -8   1   75.08    8.69
   8  -7   1   78.27   11.14
   7  -8  -1   68.58    8.51
   8  -7  -1   71.12   12.05
   8  -1   1   56.75   10.21
   7   1   1   65.68    9.46
  -7  -1   1   57.95    8.99
   8  -1  -1   76.27    9.70
  -7   8  -1   62.76   10.25
   7   1  -1   69.42    9.09
   7   1   1   59.12    9.39
   8  -1   1   79.01   10.39
   7   1  -1   76.53    7.59
   8  -7   1   79.40    8.91
   8  -1  -1   72.36    8.29
   7  -8   1   68.89    7.85
   7  -8  -1   75.47    8.08
  -1   8  -1   74.06    8.67
  -7   8  -1   76.18    9.95
   1   7  -1   82.93    8.22
  -8   7  -1   83.51   10.06
  -1   8   2  494.59   32.34
  -7   8   2  553.50   35.28
   8  -1  -2  497.38   33.23
   1   7   2  422.48   30.95
  -8   7   2  475.67   34.47
   7   1  -2  539.43   32.83
  -7  -1   2  539.91   31.36
   7   1   2  512.28   34.44
   8  -1   2  494.45   34.80
   8  -7   2  507.32   32.51
   7  -8   2  550.99   31.72
   8  -1  -2  495.89   30.76
   7   1  -2  502.06   29.74
   8  -7  -2  531.82   32.01
   7  -8  -2  484.85   31.35
  -1   8  -2  489.63   31.81
  -7   8  -2  490.17   33.70
   1   7  -2  534.46   31.32
  -8   7  -2  512.92   33.83
   1   7  -2  558.93   31.17
   7  -8   2  497.59   32.21
   8  -7   2  511.49   34.34
   7  -8  -2  501.16   32.11
   8  -1   2  472.96   33.86
   7   1   2  488.10   33.26
   8  -7  -2  545.84   36.15
   7  -8   3   57.10    9.20
   7   1   3   73.74   10.42
  -1   8   3   57.44    9.36
  -7   8   3   83.38   13.06
   7  -8  -3   41.45    8.43
   8  -7  -3   49.40   10.48
   1   7   3   67.96    9.38
  -8   7   3   93.88   14.47
   7   1   3   44.64    9.18
   8  -1   3   39.90    9.19
   8  -7   3   57.65    9.17
   7  -8   3   71.21    8.55
   8  -1  -3   68.10    7.44
   8  -7  -3   65.57    8.57
   7  -8  -3   80.66    9.34
   1   7  -3   53.20    7.58
  -8   7  -3   54.11   10.35
  -1   8  -3   62.85    8.39
  -7   8  -3   69.61   10.80
   8  -7  -4   63.19   10.55
   8  -7   4   37.79    9.47
   7  -8   4   50.73    8.02
  -1   8   4   37.16    9.52
  -7   8   4   46.05   13.24
   1   7  -4   35.45    6.35
  -8   7  -4   30.12   10.21
  -1   8  -4   44.72    7.63
  -7   8  -4   39.47   10.58
   1   7   4   58.90   10.47
  -8   7   4   39.21   15.71
   7  -8   5   49.43    9.03
  -8   8   0  155.61   14.21
   8   0   0  170.71   14.35
   8  -8   0  176.22   13.75
   8   0   0  141.21   14.30
   8  -8   0  164.31   15.42
   0   8   0  157.76   13.33
  -8   8   0  166.73   15.42
   8   0  -1  344.14   25.76
   8   0   1  380.89   26.90
   8   0  -1  381.80   24.43
   8  -8   1  380.06   24.87
   8  -8  -1  421.03   25.31
   0   8  -1  372.30   24.62
  -8   8  -1  376.25   26.87
   8  -8   1  341.30   25.83
   8  -8  -1  382.54   27.37
   0   8   1  372.98   24.85
  -8   8   1  377.78   27.21
   8   0   1  353.92   26.46
   0   8   2  686.94   43.17
  -8   8   2  746.46   46.80
   8   0   2  722.12   46.27
   8  -8   2  719.93   43.27
   8   0  -2  734.60   41.77
   8  -8  -2  771.36   43.42
   0   8  -2  718.69   42.84
  -8   8  -2  735.03   45.80
   8  -8   2  642.79   44.08
   8   0   2  706.95   45.11
   8  -8  -2  710.86   46.42
   0   8   3  249.90   21.11
  -8   8   3  314.79   26.64
   8   0   3  316.45   24.41
   8  -8   3  302.84   21.83
   0   8  -3  283.98   20.55
  -8   8  -3  326.57   24.76
   8  -8  -3  282.43   24.60
   8  -8   4  101.42   12.34
   5   4   0  160.18   12.59
   4   5   0  128.55   11.36
  -9   4   0  157.15   10.34
   9  -4   0  132.84   13.37
   9  -5   0  151.81   13.70
   9  -5   0  170.74   16.98
   5  -9   0  163.73   11.67
  -9   4   0  139.97    9.46
   5  -9   0  149.79   10.13
  -4   9   0  186.67   14.93
  -5   9   0  148.43   14.18
  -9   5   0  158.76   11.83
  -9   5  -1   50.43    6.45
  -4   9   1   53.19    8.39
  -5   9   1   63.55    9.01
  -9   4  -1   51.32    5.16
   5  -9   1   64.86    6.28
  -9   5  -1   39.52    5.22
   9  -5   1   34.89    9.74
   4   5   1   39.46    6.33
   5   4   1   44.31    6.84
   9  -5  -1   44.46    9.58
  -9   5   1   43.31    6.90
   9  -4  -1   40.99    8.74
   4   5   1   50.48    7.24
   5   4   1   46.30    7.38
   5   4  -1   45.52    6.46
   4   5  -1   54.29    6.53
   9  -4   1   44.40    8.33
   9  -5   1   42.38    8.27
   9  -4  -1   50.31    7.72
   9  -5  -1   50.01    7.51
   5  -9   1   49.05    5.84
   4  -9   1   41.89    5.11
   5  -9  -1   51.46    6.65
  -9   4   1   40.63    5.86
  -9   4  -1   47.71    5.34
  -4   9  -1   45.02    8.19
  -5   9  -1   48.76    8.29
   9  -5  -2  689.61   42.38
   9  -4  -2  674.91   42.17
   5   4  -2  660.13   39.16
   4   5  -2  725.05   39.57
   4   5   2  696.38   40.61
  -9   5   2  591.47   40.88
   5   4   2  650.43   40.64
   9  -4   2  544.48   41.32
   9  -5   2  620.20   41.86
  -9   4   2  581.57   37.83
   9  -4  -2  636.63   39.29
   9  -5  -2  608.19   39.23
   5  -9   2  667.36   37.16
   4  -9   2  678.72   36.28
  -9   5  -2  590.78   37.39
  -4   9  -2  703.07   41.29
  -5   9  -2  652.02   41.00
   5  -9   2  695.43   38.36
  -9   5  -2  671.17   38.90
  -9   4  -2  623.50   37.22
   5   4   2  666.50   39.42
  -4   9   2  629.85   41.03
  -5   9   2  667.15   41.71
  -9   5   3   44.27   10.17
   5  -9   3   43.96    7.20
  -4   9   3   53.10   10.00
  -5   9   3   37.81    9.76
   4   5   3   32.24    7.78
   5   4   3   45.38    8.97
  -9   4   3   35.52    6.74
   9  -4   3   31.75    9.58
   5  -9   3   49.13    5.71
   9  -4  -3   32.72    6.70
   9  -5  -3   31.05    6.59
  -9   4  -3   52.00    6.95
  -9   5  -3   46.87    7.71
  -4   9  -3   59.86    9.69
  -5   9  -3   41.55    8.69
  -9   5   4   97.76   13.94
   4   5   4  105.71   13.43
   5   4   4  126.81   13.81
   3   6   0    0.77    3.14
  -9   6   0    0.60    4.51
   6  -9   0    0.32    2.91
   9  -6   0    8.94    7.40
   9  -3   0    1.98    6.28
   6   3   0    5.03    4.46
   3   6   0   -4.09    3.83
   6   3   0    3.30    3.65
   9  -3   0    7.48    5.81
   9  -6   0    4.90    4.68
   6  -9   0   -0.46    3.96
  -3   9   0   -0.73    5.16
  -6   9   0    8.19    5.80
   3   6   1  268.81   19.65
  -9   6   1  317.39   22.34
   6   3  -1  295.96   21.26
   3   6  -1  313.73   20.20
   6   3   1  305.29   22.37
   9  -3   1  276.49   22.85
   9  -3  -1  276.87   21.49
   9  -6  -1  321.26   22.06
   6  -9   1  322.58   20.24
   6  -9  -1  301.67   20.50
   6  -9   1  290.33   19.77
  -3   9  -1  297.94   22.13
  -6   9  -1  339.03   23.50
   6  -9  -1  331.36   18.38
   3   6  -1  322.73   19.99
  -9   6  -1  308.33   21.66
   9  -6   1  376.60   26.80
  -3   9   1  341.74   23.20
  -6   9   1  335.55   23.79
   9  -3   1  289.56   24.20
   9  -6  -1  329.18   25.69
   6   3   1  315.69   22.16
   6   3  -2  158.62   13.46
  -9   6   2  179.95   16.26
   3   6   2  138.97   13.07
  -3   9   2  145.81   14.40
  -6   9   2  161.75   15.78
   6  -9   2  176.10   12.33
   9  -3  -2  147.15   13.08
   9  -6  -2  153.49   13.43
   6  -9  -2  155.13   12.98
   9  -6  -2  121.01   14.86
   3   6   2  116.09   12.09
   6   3   2  147.87   14.69
   9  -3   2  154.14   15.91
   9  -6   2  138.84   14.42
  -3   9  -2  158.75   14.39
  -6   9  -2  162.39   15.02
   3   6  -2  145.31   11.95
  -9   6  -2  153.99   14.12
   6  -9   2  154.87   12.41
   6   3   2  150.31   13.80
   9  -6  -3  283.95   21.71
  -3   9   3  229.69   20.27
  -6   9   3  243.56   21.93
   6   3   3  263.33   20.72
  -9   6   3  258.68   23.97
   9  -3   3  243.41   22.36
   9  -6   3  216.84   21.17
   6  -9   3  235.55   16.93
   9  -3  -3  260.51   18.35
   9  -6  -3  241.47   18.65
  -9   6  -3  287.62   20.93
  -3   9  -3  227.63   19.52
  -6   9  -3  252.79   21.00
   6  -9   3  256.66   18.68
  -9   6   4    3.07   10.87
  -9   6  -4    7.02    7.66
   9  -3  -4    5.64    5.19
   7   2   0  705.04   44.37
   7   2   0  739.57   43.36
   9  -2   0  684.85   44.65
   7  -9   0  792.48   43.33
   7  -9   0  729.73   42.10
  -2   9   0  742.36   44.55
  -7   9   0  738.79   46.05
   9  -7   0  783.94   48.88
   2   7   0  720.72   42.62
  -9   7   0  721.05   44.96
   2   7   1  310.13   22.88
  -9   7   1  336.50   25.66
   7   2  -1  361.83   24.81
   7   2   1  360.87   25.69
   9  -2   1  342.35   26.39
   9  -7   1  359.71   25.16
   9  -2  -1  358.80   24.63
   7  -9   1  395.40   23.88
   9  -7  -1  389.18   24.91
   7  -9  -1  351.80   23.56
  -2   9  -1  367.45   24.99
  -7   9  -1  375.25   26.45
   7  -9   1  356.98   23.42
   2   7  -1  389.97   23.56
  -9   7  -1  377.17   25.96
   7  -9  -1  348.17   22.08
   9  -7   1  365.31   28.16
  -2   9   1  396.82   25.71
  -7   9   1  401.49   27.19
   9  -7  -1  356.17   28.67
   7   2   1  356.25   25.44
  -2   9   2  166.58   15.54
  -7   9   2  201.57   18.26
   2   7   2  148.47   13.85
   7   2   2  182.27   17.02
   9  -7   2  184.43   16.12
   7  -9   2  208.50   14.37
   9  -2  -2  183.18   14.46
  -9   7   2  187.48   17.74
   9  -7  -2  187.10   15.15
   9  -7  -2  196.78   19.03
   7  -9  -2  199.75   14.93
   9  -2   2  168.73   17.89
  -2   9  -2  170.26   15.19
   2   7  -2  192.46   14.06
  -9   7  -2  167.18   16.00
   7  -9   2  166.67   14.10
  -7   9  -2  156.25   15.88
   7  -9  -2  152.99   11.75
   7   2   2  170.43   15.80
  -2   9   3  271.64   22.73
  -7   9   3  299.54   25.94
   2   7   3  250.16   21.68
  -9   7   3  351.55   28.49
   7   2   3  297.22   23.79
   9  -7   3  311.15   24.09
   7  -9   3  294.97   20.57
   9  -2  -3  309.01   20.80
  -2   9  -3  297.51   22.08
   2   7  -3  369.46   22.00
  -7   9  -3  239.48   23.11
  -9   7  -3  362.91   25.40
   7   2   3  301.75   22.40
   9  -7  -3  296.67   24.69
  -9   7   4  485.24   43.11
   7  -9   4  526.55   33.35
  -9   7  -4  607.42   39.18
   8   1   0  472.13   32.01
   9  -1   0  479.65   32.88
   9  -8   0  507.83   32.51
   8  -9   0  537.80   32.05
   8  -9   0  461.09   31.60
  -1   9   0  543.81   32.90
  -8   9   0  517.26   34.78
   9  -8   0  509.88   35.61
   1   8   0  559.94   32.07
  -9   8   0  510.45   34.16
  -1   9   1   12.75    6.01
  -8   9   1   -2.94    7.06
   1   8   1    5.36    4.79
  -9   8   1   -1.86    6.59
   8  -9   1   -1.31    5.02
   9  -8   1   -0.99    6.61
   8  -9  -1    1.73    4.29
   9  -8  -1    1.15    8.16
   8   1   1   -4.25    5.69
   8   1   1    1.68    6.12
   9  -1   1   -1.82    6.22
   8   1  -1   -1.54    4.31
   9  -1  -1    0.64    4.77
   9  -8   1   -2.14    5.15
   8  -9   1    1.84    4.93
   9  -8  -1    0.69    4.68
   8  -9  -1    4.32    5.03
  -1   9  -1   -1.35    4.90
  -8   9  -1    4.71    6.68
   1   8  -1   -1.14    4.44
  -9   8  -1    8.03    6.26
   8  -9   2   70.94    9.57
  -1   9   2   84.16   10.52
  -8   9   2   65.40   11.74
   1   8   2   71.43    9.15
  -9   8   2   65.45   11.70
   8  -9  -2   67.23    8.56
   9  -8  -2   79.42   13.64
   8   1   2   83.84   11.77
   9  -1   2   81.31   11.94
   9  -8   2   79.08   10.33
   8  -9   2   73.14    9.02
   9  -1  -2   79.05    8.87
   8  -9  -2   65.27    8.65
  -1   9  -2   70.14    9.29
  -8   9  -2   72.98   11.38
   1   8  -2   74.91    8.78
  -9   8  -2   74.86   11.96
   9  -8  -3    1.27    9.56
   1   8   3   -2.41    6.24
  -9   8   3   -5.82   10.84
   8  -9   3   -0.66    4.90
   1   8  -3    2.56    5.36
  -9   8  -3    2.20    7.57
   8  -9   4  356.68   25.25
   0   9   0   71.96    9.52
  -9   9   0   77.51   12.06
   9  -9   0   83.28   11.16
   9   0   0   83.32   10.72
   9  -9   0   92.75   10.14
   9   0   1  533.22   36.92
   9   0  -1  582.04   35.03
   9  -9   1  585.48   35.56
   9  -9  -1  605.85   35.58
   0   9  -1  559.19   34.97
  -9   9  -1  619.33   38.93
   9  -9   1  470.15   35.75
   9  -9  -1  558.23   36.95
   0   9   1  564.02   35.31
  -9   9   1  516.57   37.89
   0   9   2    8.24    6.25
  -9   9   2   13.06    9.22
   9   0   2    6.16    7.80
   9  -9   2    8.77    5.98
   0   9  -2    6.03    5.09
  -9   9  -2    5.39    7.98
   5   5   0  251.01   17.86
  10  -5   0  215.12   18.88
  -5  10   0  260.64   20.27
  -5  10   1    2.70    5.89
   5   5  -1    1.21    4.12
  10  -5   1    0.94    5.88
  10  -5  -1   -1.52    5.68
   5 -10   1    2.32    3.49
  -5  10  -1   -6.10    7.25
  10  -5  -2  813.37   48.91
  -4  10   0  131.61   13.14
 -10   6   0  125.98   11.05
   6 -10   0  106.94   10.04
   6   4   0  106.64   11.10
  10  -4   0  117.02   12.96
  10  -6   0  112.26   12.69
   6   4  -1  224.67   17.26
 -10   6   1  221.32   17.24
  10  -6   1  202.95   18.84
  10  -4  -1  207.27   17.74
  10  -6  -1  245.51   18.47
   6 -10   1  241.81   15.97
   6 -10  -1  220.59   16.37
  10  -4   1  161.39   18.34
   6 -10   1  241.13   15.59
  -4  10  -1  201.84   18.42
 -10   6  -1  216.35   16.25
  -4  10   1  253.61   19.40
   6   4   1  233.91   17.87
   4   6  -2  889.32   47.25
 -10   6   2  695.33   47.53
  10  -4  -2  742.46   46.62
   6 -10   2  778.71   44.47
   6 -10   2  742.44   45.01
 -10   6  -2  816.19   46.08
   6   4   3  158.06   15.50
   7   3   0  388.60   27.67
  10  -3   0  429.57   29.31
  10  -7   0  405.87   28.27
   7 -10   0  419.99   26.54
   7 -10   0  407.55   24.87
  -3  10   0  416.71   28.64
  -7  10   0  430.00   30.12
 -10   7   0  429.42   28.10
 -10   7  -1  131.68   13.02
  -3  10   1  136.20   13.71
  -7  10   1  128.85   14.61
 -10   7   1  147.60   13.98
   7 -10   1  141.42   11.68
   7   3   1  123.18   13.10
   7 -10  -1  150.28   12.33
  10  -3   1  140.33   15.34
  10  -3  -1  131.55   13.24
   7 -10   1  122.61   10.99
  -3  10  -1  139.44   13.96
  -7  10  -1  127.88   14.56
   7 -10   2   43.99    7.23
 -10   7   2   48.67   10.21
   7   3   2   44.06    9.21
   7 -10   2   45.09    6.74
  10  -3  -2   56.47    8.40
 -10   7  -2   42.42    8.19
   7 -10   3  130.31   11.50
   7   3   3  145.85   14.78
 -10   7   3   94.75   16.05
 -10   7  -3  143.25   14.48
  10  -2   0 1291.49   74.80
   8 -10   0 1327.26   72.44
   8 -10   0 1203.90   70.75
  -2  10   0 1288.60   73.71
  -8  10   0 1294.15   76.06
 -10   8   0 1351.22   74.80
 -10   8  -1   42.75    8.80
   8 -10   1   28.60    6.03
 -10   8   1   41.62    9.20
  10  -2   1   20.70    8.32
  10  -2  -1   32.13    7.46
   8 -10   1   34.00    6.51
   8 -10  -1   29.08    6.63
 -10   8   2    3.41    8.35
   8   2   2    6.51    7.05
   8 -10   2   -1.22    5.04
  10  -2  -2    2.70    5.27
 -10   8  -2   15.84    7.45
   8 -10   3   34.71    6.93
 -10   8   3   37.44   12.42
 -10   8  -3   28.10    9.27
   1   9   0   79.93    9.55
 -10   9   0   78.07   12.12
  10  -1   0   65.20   10.44
 -10   9  -1  189.59   18.51
 -10   9   1  220.38   19.47
   9   1   1  202.98   17.91
  10  -1  -1  191.64   16.23
  10  -9  -1  176.81   19.12
   9 -10   1  157.44   15.28
 -10   9   2    2.49    8.33
 -10   9  -2   15.31    9.24
   7 -11   0   45.80    6.97
   7 -11   1  400.06   25.33
   7 -11  -1  384.73   25.92
   8 -11   0    8.07    5.54
   8 -11   1   82.10    9.45
   0   0   0    0.00    0.00


TITL exp_354_auto in P6(3)/mmc
REM P6(3)/mmc (#194 in standard setting)
CELL 0.71073   8.274539   8.274539   5.434539  90.0000  90.0000 120.0000
ZERR    4.00   0.000396   0.000396   0.000381   0.0000   0.0000   0.0000
LATT  1
SYMM -y, x-y, z
SYMM -x+y,-x, z
SYMM -x,-y, z+1/2
SYMM  y,-x+y, z+1/2
SYMM  x-y, x, z+1/2
SYMM  y, x,-z
SYMM  x-y,-y,-z
SYMM -x,-x+y,-z
SYMM -y,-x,-z+1/2
SYMM -x+y, y,-z+1/2
SYMM  x, x-y,-z+1/2
SFAC Ni Pt Bi
UNIT 4.00 4.00 8.00
REM  CrysAlisPro recorded range (K): Min=100.0; max=100.0; aver:100.0
TEMP -173
TREF
HKLF 4
END
_computing_structure_solution     'SHELXT 2018/2 (Sheldrick, 2018)'
;
_shelx_hkl_checksum                58462
_olex2_submission_special_instructions  'No special instructions were received'
_oxdiff_exptl_absorpt_empirical_details
;
Empirical correction (ABSPACK) includes:
- Absorption correction using spherical harmonics
- Frame scaling
;
_oxdiff_exptl_absorpt_empirical_full_max  4.177
_oxdiff_exptl_absorpt_empirical_full_min  0.561
# start Validation Reply Form
_vrf_PLAT972_Ni06Pt04Bi
;
PROBLEM: Check Calcd Resid. Dens.  0.26Ang From Bi02           -4.15 eA-3  
RESPONSE: This alert is due to the absorption associated with the corresponding
Bi atom.  Due to the small crystal dimensions, face indexing was not possible 
and only a standard multi-scan absorption correction was applied.
;
_vrf_PLAT971_Ni06Pt04Bi
;
PROBLEM: Check Calcd Resid. Dens.  0.54Ang From Bi01            3.05 eA-3  
RESPONSE: This alert is due to the absorption associated with the corresponding
Bi atom.  Due to the small crystal dimensions, face indexing was not possible 
and only a standard multi-scan absorption correction was applied.
;
# end Validation Reply Form
