# Supplementary material for: Control of Polarity in Kagome‐NiAs Bismuthides
Source: Angew Chem Int Ed Engl. 2024 Apr 3;63(23):e202403670. doi: 10.1002/anie.202403670 (PMC11497289; doi:10.1002/anie.202403670)
Supplement: Supplementary file 4 — Supporting Information [file ANIE-63-e202403670-s002.cif]

data_Ni079Pd008Bi
_audit_creation_date               2023-09-08
_audit_creation_method
;
Olex2 1.3-ac4
(compiled 2019.04.23 svn.r3594 for Rigaku Oxford Diffraction, GUI svn.r5739)
;
_shelx_SHELXL_version_number       '2018/3'
_audit_contact_author_address      ?
_audit_contact_author_email        ?
_audit_contact_author_name         ''
_audit_contact_author_phone        ?
_publ_contact_author_id_orcid      ?
_publ_section_references
;
Dolomanov, O.V., Bourhis, L.J., Gildea, R.J, Howard, J.A.K. & Puschmann, H.
 (2009), J. Appl. Cryst. 42, 339-341.

Sheldrick, G.M. (2015). Acta Cryst. A71, 3-8.

Sheldrick, G.M. (2015). Acta Cryst. C71, 3-8.
;
_chemical_name_common              ?
_chemical_name_systematic          ?
_chemical_formula_moiety           '0.03(Bi64 Ni50.42 Pd5.16)'
_chemical_formula_sum              'Bi2.21 Ni1.74 Pd0.18'
_chemical_formula_weight           582.15
_chemical_absolute_configuration   ?
_chemical_melting_point            ?
_chemical_oxdiff_formula           NiBi
_chemical_oxdiff_usercomment       'Pd doped NiBi (Ni17Pd3)'
loop_
  _atom_type_symbol
  _atom_type_description
  _atom_type_scat_dispersion_real
  _atom_type_scat_dispersion_imag
  _atom_type_scat_source
 'Bi' 'Bi' -4.1077 10.2566
 'International Tables Vol C Tables 4.2.6.8 and 6.1.1.4'
 'Ni' 'Ni' 0.3393 1.1124 'International Tables Vol C Tables 4.2.6.8 and 6.1.1.4'
 'Pd' 'Pd' -0.9988 1.0072
 'International Tables Vol C Tables 4.2.6.8 and 6.1.1.4'

_shelx_space_group_comment
;
The symmetry employed for this shelxl refinement is uniquely defined
by the following loop, which should always be used as a source of
symmetry information in preference to the above space-group names.
They are only intended as comments.
;
_space_group_crystal_system        'orthorhombic'
_space_group_IT_number             42
_space_group_name_H-M_alt          'F m m 2'
_space_group_name_Hall             'F 2 -2'
loop_
  _space_group_symop_operation_xyz
 'x, y, z'
 '-x, -y, z'
 'x, -y, z'
 '-x, y, z'
 'x, y+1/2, z+1/2'
 '-x, -y+1/2, z+1/2'
 'x, -y+1/2, z+1/2'
 '-x, y+1/2, z+1/2'
 'x+1/2, y, z+1/2'
 '-x+1/2, -y, z+1/2'
 'x+1/2, -y, z+1/2'
 '-x+1/2, y, z+1/2'
 'x+1/2, y+1/2, z'
 '-x+1/2, -y+1/2, z'
 'x+1/2, -y+1/2, z'
 '-x+1/2, y+1/2, z'

_cell_length_a                     21.3794(8)
_cell_length_b                     8.1218(2)
_cell_length_c                     14.0620(4)
_cell_angle_alpha                  90
_cell_angle_beta                   90
_cell_angle_gamma                  90
_cell_volume                       2441.72(13)
_cell_formula_units_Z              29
_cell_measurement_reflns_used      4344
_cell_measurement_temperature      100.01(10)
_cell_measurement_theta_max        30.0530
_cell_measurement_theta_min        2.8870
_shelx_estimated_absorpt_T_max     0.015
_shelx_estimated_absorpt_T_min     0.015
_exptl_absorpt_coefficient_mu      125.159
_exptl_absorpt_correction_T_max    1.00000
_exptl_absorpt_correction_T_min    0.35891
_exptl_absorpt_correction_type     multi-scan
_exptl_absorpt_process_details
;
CrysAlisPro 1.171.41.122a (Rigaku Oxford Diffraction, 2021)
Empirical absorption correction using spherical harmonics,
implemented in SCALE3 ABSPACK scaling algorithm.
;
_exptl_absorpt_special_details     ?
_exptl_crystal_colour              black
_exptl_crystal_colour_primary      black
_exptl_crystal_density_diffrn      11.481
_exptl_crystal_density_meas        ?
_exptl_crystal_density_method      ?
_exptl_crystal_description         block
_exptl_crystal_F_000               6960
_exptl_crystal_size_max            0.2
_exptl_crystal_size_mid            0.2
_exptl_crystal_size_min            0.2
_exptl_transmission_factor_max     ?
_exptl_transmission_factor_min     ?
_diffrn_reflns_av_R_equivalents    0.0261
_diffrn_reflns_av_unetI/netI       0.0192
_diffrn_reflns_Laue_measured_fraction_full  1.000
_diffrn_reflns_Laue_measured_fraction_max  0.839
_diffrn_reflns_limit_h_max         28
_diffrn_reflns_limit_h_min         -28
_diffrn_reflns_limit_k_max         8
_diffrn_reflns_limit_k_min         -10
_diffrn_reflns_limit_l_max         17
_diffrn_reflns_limit_l_min         -17
_diffrn_reflns_number              6791
_diffrn_reflns_point_group_measured_fraction_full  0.999
_diffrn_reflns_point_group_measured_fraction_max  0.788
_diffrn_reflns_theta_full          25.242
_diffrn_reflns_theta_max           30.391
_diffrn_reflns_theta_min           1.905
_diffrn_ambient_environment        N~2~
_diffrn_ambient_temperature        100.01(10)
_diffrn_detector                   'Hybrid Pixel Array Detector'
_diffrn_detector_area_resol_mean   10.0000
_diffrn_detector_type              'Rigaku Saturn724+'
_diffrn_measured_fraction_theta_full  1.000
_diffrn_measured_fraction_theta_max  0.839
_diffrn_measurement_details
;
List of Runs (angles in degrees, time in seconds):

  # Type    Start    End  Width  t~exp~   \w     \q     \k     \f   Frames
--------------------------------------------------------------------------
  1  \w    -98.00  33.00   0.50   17.09    --   -8.90 -43.00-103.00  262
  2  \w    -30.00  94.00   0.50   17.09    --    5.00  57.00-120.00  248
  3  \w    -98.00  26.00   0.50   17.09    --   -8.90 -68.00  90.00  248
;
_diffrn_measurement_device         'four-circle diffractometer'
_diffrn_measurement_device_type    'XtaLAB AFC12 (RCD3): Kappa single'
_diffrn_measurement_method         '\w scans'
_diffrn_measurement_specimen_support  'Mitegen 50um'
_diffrn_orient_matrix_type        
 'CrysAlisPro convention (1999,Acta A55,543-557)'
_diffrn_orient_matrix_UB_11        -0.0415071000
_diffrn_orient_matrix_UB_12        0.0295790000
_diffrn_orient_matrix_UB_13        0.0217424000
_diffrn_orient_matrix_UB_21        0.0212322000
_diffrn_orient_matrix_UB_22        -0.0317136000
_diffrn_orient_matrix_UB_23        0.0245305000
_diffrn_orient_matrix_UB_31        0.0738283000
_diffrn_orient_matrix_UB_32        0.0257555000
_diffrn_orient_matrix_UB_33        0.0051702000
_diffrn_radiation_collimation      0.3
_diffrn_radiation_monochromator    mirror
_diffrn_radiation_probe            x-ray
_diffrn_radiation_type             'Mo K\a'
_diffrn_radiation_wavelength       0.71073
_diffrn_source                     'Rotating-anode X-ray tube'
_diffrn_source_current             24.0
_diffrn_source_power               1.2
_diffrn_source_target              Mo
_diffrn_source_type                'Rigaku (Mo) X-ray Source'
_diffrn_source_voltage             50.0
_reflns_Friedel_coverage           0.807
_reflns_Friedel_fraction_full      0.998
_reflns_Friedel_fraction_max       0.732
_reflns_number_gt                  1567
_reflns_number_total               1596
_reflns_odcompleteness_completeness  100.00
_reflns_odcompleteness_iscentric   1
_reflns_odcompleteness_theta       26.32
_reflns_special_details
;
 Reflections were merged by SHELXL according to the crystal
 class for the calculation of statistics and refinement.
 
 _reflns_Friedel_fraction is defined as the number of unique
 Friedel pairs measured divided by the number that would be
 possible theoretically, ignoring centric projections and
 systematic absences. Completness statistics refer to single and
 composite reflections containing twin component 1 only.
;
_reflns_threshold_expression       'I > 2\s(I)'
_computing_cell_refinement         'CrysAlisPro 1.171.41.122a (Rigaku OD, 2021)'
_computing_data_collection         'CrysAlisPro 1.171.41.122a (Rigaku OD, 2021)'
_computing_data_reduction          'CrysAlisPro 1.171.41.122a (Rigaku OD, 2021)'
_computing_molecular_graphics      'Olex2 (Dolomanov et al., 2009)'
_computing_publication_material    'Olex2 (Dolomanov et al., 2009)'
_computing_structure_refinement    'ShelXL (Sheldrick, 2015)'
_computing_structure_solution      'ShelXT (Sheldrick, 2015)'
_refine_diff_density_max           3.743
_refine_diff_density_min           -2.985
_refine_diff_density_rms           0.574
_refine_ls_abs_structure_details
;
 Refined as an inversion twin.
;
_refine_ls_abs_structure_Flack     0.51(2)
_refine_ls_extinction_coef         0.000029(2)
_refine_ls_extinction_expression  
 'Fc^*^=kFc[1+0.001xFc^2^\l^3^/sin(2\q)]^-1/4^'
_refine_ls_extinction_method       'SHELXL-2018/3 (Sheldrick 2018)'
_refine_ls_goodness_of_fit_ref     1.147
_refine_ls_hydrogen_treatment      undef
_refine_ls_matrix_type             full
_refine_ls_number_parameters       76
_refine_ls_number_reflns           1596
_refine_ls_number_restraints       13
_refine_ls_R_factor_all            0.0219
_refine_ls_R_factor_gt             0.0213
_refine_ls_restrained_S_all        1.182
_refine_ls_shift/su_max            0.001
_refine_ls_shift/su_mean           0.000
_refine_ls_structure_factor_coef   Fsqd
_refine_ls_weighting_details      
 'w=1/[\s^2^(Fo^2^)+(0.0237P)^2^+107.6384P] where P=(Fo^2^+2Fc^2^)/3'
_refine_ls_weighting_scheme        calc
_refine_ls_wR_factor_gt            0.0530
_refine_ls_wR_factor_ref           0.0531
_refine_special_details
;
 Refined as a 2-component inversion twin.
;
_olex2_refinement_description
;
1. Twinned data refinement
 Scales: 0.49(2)
 0.51(2)
2. Uiso/Uaniso restraints and constraints
Uanis(Bi02) \\sim Ueq: with sigma of 0.0005 and sigma for terminal atoms of
0.0002
Uanis(Pd0E) \\sim Ueq: with sigma of 0.001 and sigma for terminal atoms of 0.002
;
_atom_sites_solution_hydrogens     .
_atom_sites_solution_primary       dual
_atom_sites_solution_secondary     ?
loop_
  _atom_site_label
  _atom_site_type_symbol
  _atom_site_fract_x
  _atom_site_fract_y
  _atom_site_fract_z
  _atom_site_U_iso_or_equiv
  _atom_site_adp_type
  _atom_site_occupancy
  _atom_site_site_symmetry_order
  _atom_site_calc_flag
  _atom_site_refinement_flags_posn
  _atom_site_refinement_flags_adp
  _atom_site_refinement_flags_occupancy
  _atom_site_disorder_assembly
  _atom_site_disorder_group
 Bi01 Bi 0.37323(3) 0.500000 0.70060(6) 0.0005(3) Uiso 1 2 d S T P . .
 Bi02 Bi 0.37173(4) 0.500000 0.18472(8) 0.0054(3) Uani 1 2 d S TU P A .
 Bi03 Bi 0.37492(2) 0.77090(10) 0.45798(4) 0.0054(2) Uani 1 1 d . . . . .
 Bi04 Bi 0.500000 0.22441(11) 0.60875(6) 0.0010(2) Uani 1 2 d S T P . .
 Bi05 Bi 0.250000 0.750000 0.11535(7) 0.0020(2) Uani 1 2 d S T P A .
 Bi06 Bi 0.500000 0.500000 0.88376(9) 0.0022(3) Uani 1 4 d S T P . .
 Bi07 Bi 0.24906(4) 0.500000 0.36994(6) 0.0019(2) Uiso 1 2 d S T P A .
 Bi08 Bi 0.500000 0.500000 0.36622(10) 0.0021(3) Uiso 1 4 d S T P A .
 Ni09 Ni 0.500000 0.500000 0.7008(3) 0.0023(8) Uiso 1 4 d S T P A .
 Ni0A Ni 0.43773(15) 0.500000 0.5335(3) 0.0037(4) Uani 1 2 d S T P A .
 Ni0B Ni 0.31268(12) 0.7422(3) 0.2843(2) 0.0020(3) Uani 1 1 d . . . . .
 Ni0C Ni 0.43725(12) 0.7507(6) 0.2833(2) 0.0016(3) Uiso 1 1 d . . . . .
 Pd0E Pd 0.31366(11) 0.500000 0.5308(2) 0.0020(7) Uani 0.645(7) 2 d S TU P A 2
 Ni1 Ni 0.37699(13) 0.500000 0.3670(3) 0.0037(11) Uani 0.802(13) 2 d S T P A .

loop_
  _atom_site_aniso_label
  _atom_site_aniso_U_11
  _atom_site_aniso_U_22
  _atom_site_aniso_U_33
  _atom_site_aniso_U_23
  _atom_site_aniso_U_13
  _atom_site_aniso_U_12
 Bi02 0.0041(4) 0.0026(4) 0.0096(5) 0.000 0.0011(3) 0.000
 Bi03 0.0028(4) 0.0073(4) 0.0059(4) 0.0031(3) -0.00010(18) 0.0000(2)
 Bi04 0.0011(5) 0.0010(5) 0.0008(5) 0.0001(4) 0.000 0.000
 Bi05 0.0006(4) 0.0030(3) 0.0024(4) 0.000 0.000 -0.0007(3)
 Bi06 0.0010(5) 0.0009(6) 0.0049(8) 0.000 0.000 0.000
 Ni0A 0.0026(10) 0.0046(10) 0.0041(9) 0.000 -0.0002(8) 0.000
 Ni0B 0.0011(7) 0.0019(7) 0.0031(7) 0.0005(8) -0.0004(5) 0.0005(9)
 Pd0E 0.0032(11) 0.0016(10) 0.0011(10) 0.000 0.0009(7) 0.000
 Ni1 0.0038(17) 0.0009(18) 0.0063(17) 0.000 -0.0005(10) 0.000

_geom_special_details
;
 All esds (except the esd in the dihedral angle between two l.s. planes)
 are estimated using the full covariance matrix.  The cell esds are taken
 into account individually in the estimation of esds in distances, angles
 and torsion angles; correlations between esds in cell parameters are only
 used when they are defined by crystal symmetry.  An approximate (isotropic)
 treatment of cell esds is used for estimating esds involving l.s. planes.
;
loop_
  _geom_bond_atom_site_label_1
  _geom_bond_atom_site_label_2
  _geom_bond_distance
  _geom_bond_site_symmetry_2
  _geom_bond_publ_flag
 Bi01 Bi05 3.5357(8) 7_565 ?
 Bi01 Bi05 3.5357(8) 5_545 ?
 Bi01 Bi07 3.5364(10) 10_565 ?
 Bi01 Ni09 2.7103(7) . ?
 Bi01 Ni0A 2.724(4) . ?
 Bi01 Ni0B 2.729(3) 7_565 ?
 Bi01 Ni0B 2.729(3) 5_545 ?
 Bi01 Ni0C 2.707(4) 5_545 ?
 Bi01 Ni0C 2.707(4) 7_565 ?
 Bi01 Pd0E 2.707(3) . ?
 Bi02 Bi03 3.6923(12) 5_544 ?
 Bi02 Bi03 3.6923(12) 7_564 ?
 Bi02 Bi04 3.4618(9) 5_554 ?
 Bi02 Bi04 3.4618(9) 6_654 ?
 Bi02 Bi05 3.4420(8) . ?
 Bi02 Bi05 3.4420(8) 3_565 ?
 Bi02 Bi07 3.6961(11) . ?
 Bi02 Ni0B 2.725(3) . ?
 Bi02 Ni0B 2.724(3) 3_565 ?
 Bi02 Ni0C 2.834(4) . ?
 Bi02 Ni0C 2.834(4) 3_565 ?
 Bi02 Ni1 2.565(5) . ?
 Bi03 Bi04 3.4129(6) 2_665 ?
 Bi03 Bi05 3.4725(7) 7_565 ?
 Bi03 Bi06 3.4209(8) 5_554 ?
 Bi03 Bi07 3.4671(10) 14_565 ?
 Bi03 Bi07 3.6896(10) . ?
 Bi03 Bi08 3.6956(9) . ?
 Bi03 Ni0A 2.788(3) . ?
 Bi03 Ni0B 2.791(3) . ?
 Bi03 Ni0C 2.799(3) . ?
 Bi03 Pd0E 2.7574(17) . ?
 Bi03 Ni1 2.546(2) . ?
 Bi04 Bi04 3.6453(18) 2_655 ?
 Bi04 Bi06 3.6512(12) 5_544 ?
 Bi04 Ni09 2.586(2) . ?
 Bi04 Ni0A 2.811(3) 2_665 ?
 Bi04 Ni0A 2.811(3) . ?
 Bi04 Ni0C 2.806(3) 5_545 ?
 Bi04 Ni0C 2.806(3) 8_645 ?
 Bi05 Ni0B 2.728(3) 14_565 ?
 Bi05 Ni0B 2.728(3) . ?
 Bi05 Pd0E 2.7185(18) 10_564 ?
 Bi05 Pd0E 2.7185(18) 5_554 ?
 Bi06 Ni09 2.573(5) . ?
 Bi06 Ni0C 2.809(4) 7_565 ?
 Bi06 Ni0C 2.809(4) 8_645 ?
 Bi06 Ni0C 2.809(4) 6_665 ?
 Bi06 Ni0C 2.809(4) 5_545 ?
 Bi07 Ni0B 2.678(3) . ?
 Bi07 Ni0B 2.753(3) 14_565 ?
 Bi07 Ni0B 2.678(3) 3_565 ?
 Bi07 Ni0B 2.753(3) 16_545 ?
 Bi07 Pd0E 2.650(3) . ?
 Bi07 Ni1 2.735(3) . ?
 Bi08 Ni0A 2.703(5) . ?
 Bi08 Ni0A 2.703(5) 2_665 ?
 Bi08 Ni0C 2.703(4) 3_565 ?
 Bi08 Ni0C 2.703(4) 4_655 ?
 Bi08 Ni0C 2.703(4) . ?
 Bi08 Ni0C 2.703(4) 2_665 ?
 Bi08 Ni1 2.630(3) . ?
 Bi08 Ni1 2.630(3) 2_665 ?
 Ni09 Ni0A 2.703(6) 2_665 ?
 Ni09 Ni0A 2.703(6) . ?
 Ni09 Ni0C 2.692(4) 6_665 ?
 Ni09 Ni0C 2.692(4) 8_645 ?
 Ni09 Ni0C 2.692(4) 5_545 ?
 Ni09 Ni0C 2.692(4) 7_565 ?
 Ni0A Ni0A 2.663(7) 2_665 ?
 Ni0A Pd0E 2.653(5) . ?
 Ni0A Ni1 2.678(6) . ?
 Ni0B Ni0B 2.683(5) 14_565 ?
 Ni0B Ni0C 2.664(4) . ?
 Ni0B Ni1 2.667(3) . ?
 Ni0C Ni0C 2.683(5) 4_655 ?
 Ni0C Ni1 2.681(5) . ?
 Pd0E Ni1 2.672(5) . ?

loop_
  _geom_angle_atom_site_label_1
  _geom_angle_atom_site_label_2
  _geom_angle_atom_site_label_3
  _geom_angle
  _geom_angle_site_symmetry_1
  _geom_angle_site_symmetry_3
  _geom_angle_publ_flag
 Bi05 Bi01 Bi05 70.098(17) 5_545 7_565 ?
 Bi05 Bi01 Bi07 71.181(18) 5_545 10_565 ?
 Bi05 Bi01 Bi07 71.181(18) 7_565 10_565 ?
 Ni09 Bi01 Bi05 138.20(5) . 5_545 ?
 Ni09 Bi01 Bi05 138.20(5) . 7_565 ?
 Ni09 Bi01 Bi07 137.62(10) . 10_565 ?
 Ni09 Bi01 Ni0A 59.65(13) . . ?
 Ni09 Bi01 Ni0B 118.29(7) . 7_565 ?
 Ni09 Bi01 Ni0B 118.29(7) . 5_545 ?
 Ni0A Bi01 Bi05 94.86(7) . 5_545 ?
 Ni0A Bi01 Bi05 94.86(7) . 7_565 ?
 Ni0A Bi01 Bi07 162.74(8) . 10_565 ?
 Ni0A Bi01 Ni0B 127.74(7) . 5_545 ?
 Ni0A Bi01 Ni0B 127.74(7) . 7_565 ?
 Ni0B Bi01 Bi05 49.61(7) 5_545 5_545 ?
 Ni0B Bi01 Bi05 103.50(6) 5_545 7_565 ?
 Ni0B Bi01 Bi05 49.61(7) 7_565 7_565 ?
 Ni0B Bi01 Bi05 103.50(6) 7_565 5_545 ?
 Ni0B Bi01 Bi07 50.12(6) 7_565 10_565 ?
 Ni0B Bi01 Bi07 50.12(6) 5_545 10_565 ?
 Ni0B Bi01 Ni0B 100.25(11) 5_545 7_565 ?
 Ni0C Bi01 Bi05 162.20(7) 5_545 7_565 ?
 Ni0C Bi01 Bi05 95.34(8) 7_565 7_565 ?
 Ni0C Bi01 Bi05 95.34(8) 5_545 5_545 ?
 Ni0C Bi01 Bi05 162.20(7) 7_565 5_545 ?
 Ni0C Bi01 Bi07 94.84(6) 7_565 10_565 ?
 Ni0C Bi01 Bi07 94.84(6) 5_545 10_565 ?
 Ni0C Bi01 Ni09 59.59(8) 5_545 . ?
 Ni0C Bi01 Ni09 59.59(8) 7_565 . ?
 Ni0C Bi01 Ni0A 96.59(8) 7_565 . ?
 Ni0C Bi01 Ni0A 96.59(8) 5_545 . ?
 Ni0C Bi01 Ni0B 58.70(11) 7_565 7_565 ?
 Ni0C Bi01 Ni0B 128.94(12) 7_565 5_545 ?
 Ni0C Bi01 Ni0B 128.94(12) 5_545 7_565 ?
 Ni0C Bi01 Ni0B 58.70(11) 5_545 5_545 ?
 Ni0C Bi01 Ni0C 96.83(16) 7_565 5_545 ?
 Ni0C Bi01 Pd0E 128.12(8) 7_565 . ?
 Ni0C Bi01 Pd0E 128.12(8) 5_545 . ?
 Pd0E Bi01 Ni09 118.13(11) . . ?
 Pd0E Bi01 Ni0A 58.48(12) . . ?
 Bi03 Bi02 Bi03 60.52(3) 5_544 7_564 ?
 Bi03 Bi02 Bi07 128.44(2) 7_564 . ?
 Bi03 Bi02 Bi07 128.44(2) 5_544 . ?
 Bi04 Bi02 Bi03 56.875(18) 6_654 5_544 ?
 Bi04 Bi02 Bi03 56.875(18) 5_554 7_564 ?
 Bi04 Bi02 Bi03 89.09(3) 6_654 7_564 ?
 Bi04 Bi02 Bi03 89.09(3) 5_554 5_544 ?
 Bi04 Bi02 Bi04 63.54(3) 5_554 6_654 ?
 Bi04 Bi02 Bi07 141.22(2) 5_554 . ?
 Bi04 Bi02 Bi07 141.22(2) 6_654 . ?
 Bi05 Bi02 Bi03 93.81(3) 3_565 7_564 ?
 Bi05 Bi02 Bi03 93.81(3) . 5_544 ?
 Bi05 Bi02 Bi03 58.13(2) . 7_564 ?
 Bi05 Bi02 Bi03 58.13(2) 3_565 5_544 ?
 Bi05 Bi02 Bi04 101.59(2) 3_565 6_654 ?
 Bi05 Bi02 Bi04 145.30(4) 3_565 5_554 ?
 Bi05 Bi02 Bi04 145.30(4) . 6_654 ?
 Bi05 Bi02 Bi04 101.59(2) . 5_554 ?
 Bi05 Bi02 Bi05 72.301(19) 3_565 . ?
 Bi05 Bi02 Bi07 70.32(2) . . ?
 Bi05 Bi02 Bi07 70.32(2) 3_565 . ?
 Ni0B Bi02 Bi03 144.70(7) . 5_544 ?
 Ni0B Bi02 Bi03 95.08(6) 3_565 5_544 ?
 Ni0B Bi02 Bi03 144.70(7) 3_565 7_564 ?
 Ni0B Bi02 Bi03 95.08(6) . 7_564 ?
 Ni0B Bi02 Bi04 154.92(6) . 6_654 ?
 Ni0B Bi02 Bi04 98.37(6) . 5_554 ?
 Ni0B Bi02 Bi04 154.92(6) 3_565 5_554 ?
 Ni0B Bi02 Bi04 98.37(6) 3_565 6_654 ?
 Ni0B Bi02 Bi05 102.78(6) . 3_565 ?
 Ni0B Bi02 Bi05 50.91(7) . . ?
 Ni0B Bi02 Bi05 102.78(6) 3_565 . ?
 Ni0B Bi02 Bi05 50.91(7) 3_565 3_565 ?
 Ni0B Bi02 Bi07 46.30(6) 3_565 . ?
 Ni0B Bi02 Bi07 46.30(6) . . ?
 Ni0B Bi02 Ni0B 92.43(11) 3_565 . ?
 Ni0B Bi02 Ni0C 119.75(13) 3_565 . ?
 Ni0B Bi02 Ni0C 57.23(10) . . ?
 Ni0B Bi02 Ni0C 57.23(10) 3_565 3_565 ?
 Ni0B Bi02 Ni0C 119.75(13) . 3_565 ?
 Ni0C Bi02 Bi03 140.85(6) 3_565 7_564 ?
 Ni0C Bi02 Bi03 92.94(7) 3_565 5_544 ?
 Ni0C Bi02 Bi03 140.85(6) . 5_544 ?
 Ni0C Bi02 Bi03 92.94(7) . 7_564 ?
 Ni0C Bi02 Bi04 51.77(6) . 5_554 ?
 Ni0C Bi02 Bi04 97.92(7) . 6_654 ?
 Ni0C Bi02 Bi04 51.77(6) 3_565 6_654 ?
 Ni0C Bi02 Bi04 97.92(7) 3_565 5_554 ?
 Ni0C Bi02 Bi05 159.43(6) 3_565 . ?
 Ni0C Bi02 Bi05 159.43(6) . 3_565 ?
 Ni0C Bi02 Bi05 95.08(7) . . ?
 Ni0C Bi02 Bi05 95.08(7) 3_565 3_565 ?
 Ni0C Bi02 Bi07 90.34(6) 3_565 . ?
 Ni0C Bi02 Bi07 90.34(6) . . ?
 Ni0C Bi02 Ni0C 91.87(15) 3_565 . ?
 Ni1 Bi02 Bi03 149.530(17) . 7_564 ?
 Ni1 Bi02 Bi03 149.530(17) . 5_544 ?
 Ni1 Bi02 Bi04 105.87(6) . 6_654 ?
 Ni1 Bi02 Bi04 105.87(6) . 5_554 ?
 Ni1 Bi02 Bi05 108.44(5) . 3_565 ?
 Ni1 Bi02 Bi05 108.44(5) . . ?
 Ni1 Bi02 Bi07 47.71(6) . . ?
 Ni1 Bi02 Ni0B 60.46(7) . 3_565 ?
 Ni1 Bi02 Ni0B 60.46(7) . . ?
 Ni1 Bi02 Ni0C 59.30(8) . 3_565 ?
 Ni1 Bi02 Ni0C 59.30(8) . . ?
 Bi02 Bi03 Bi08 127.95(2) 5 . ?
 Bi04 Bi03 Bi02 58.16(2) 2_665 5 ?
 Bi04 Bi03 Bi05 101.96(2) 2_665 7_565 ?
 Bi04 Bi03 Bi06 64.59(2) 2_665 5_554 ?
 Bi04 Bi03 Bi07 144.57(4) 2_665 14_565 ?
 Bi04 Bi03 Bi07 141.86(3) 2_665 . ?
 Bi04 Bi03 Bi08 69.91(3) 2_665 . ?
 Bi05 Bi03 Bi02 57.325(16) 7_565 5 ?
 Bi05 Bi03 Bi07 67.902(18) 7_565 . ?
 Bi05 Bi03 Bi08 138.58(3) 7_565 . ?
 Bi06 Bi03 Bi02 90.22(2) 5_554 5 ?
 Bi06 Bi03 Bi05 145.31(3) 5_554 7_565 ?
 Bi06 Bi03 Bi07 101.35(3) 5_554 14_565 ?
 Bi06 Bi03 Bi07 142.38(3) 5_554 . ?
 Bi06 Bi03 Bi08 69.613(11) 5_554 . ?
 Bi07 Bi03 Bi02 91.36(2) 14_565 5 ?
 Bi07 Bi03 Bi02 125.23(2) . 5 ?
 Bi07 Bi03 Bi05 70.476(18) 14_565 7_565 ?
 Bi07 Bi03 Bi07 69.065(12) 14_565 . ?
 Bi07 Bi03 Bi08 138.42(4) 14_565 . ?
 Bi07 Bi03 Bi08 93.18(2) . . ?
 Ni0A Bi03 Bi02 94.45(9) . 5 ?
 Ni0A Bi03 Bi04 52.75(7) . 2_665 ?
 Ni0A Bi03 Bi05 95.11(8) . 7_565 ?
 Ni0A Bi03 Bi06 99.73(6) . 5_554 ?
 Ni0A Bi03 Bi07 90.49(7) . . ?
 Ni0A Bi03 Bi07 158.10(6) . 14_565 ?
 Ni0A Bi03 Bi08 46.73(9) . . ?
 Ni0A Bi03 Ni0B 119.81(10) . . ?
 Ni0A Bi03 Ni0C 93.37(11) . . ?
 Ni0B Bi03 Bi02 142.09(5) . 5 ?
 Ni0B Bi03 Bi04 156.65(6) . 2_665 ?
 Ni0B Bi03 Bi05 100.77(6) . 7_565 ?
 Ni0B Bi03 Bi06 98.69(6) . 5_554 ?
 Ni0B Bi03 Bi07 46.28(5) . . ?
 Ni0B Bi03 Bi07 50.80(5) . 14_565 ?
 Ni0B Bi03 Bi08 89.41(6) . . ?
 Ni0B Bi03 Ni0C 56.93(10) . . ?
 Ni0C Bi03 Bi02 142.75(8) . 5 ?
 Ni0C Bi03 Bi04 99.94(6) . 2_665 ?
 Ni0C Bi03 Bi05 157.29(6) . 7_565 ?
 Ni0C Bi03 Bi06 52.55(8) . 5_554 ?
 Ni0C Bi03 Bi07 94.71(7) . 14_565 ?
 Ni0C Bi03 Bi07 91.03(8) . . ?
 Ni0C Bi03 Bi08 46.71(8) . . ?
 Pd0E Bi03 Bi07 45.76(6) . . ?
 Pd0E Bi03 Bi08 89.90(5) . . ?
 Pd0E Bi03 Ni0A 57.16(9) . . ?
 Pd0E Bi03 Ni0B 91.81(8) . . ?
 Pd0E Bi03 Ni0C 120.34(11) . . ?
 Ni1 Bi03 Bi02 150.46(9) . 5 ?
 Ni1 Bi03 Bi04 107.96(8) . 2_665 ?
 Ni1 Bi03 Bi05 106.95(7) . 7_565 ?
 Ni1 Bi03 Bi06 107.64(7) . 5_554 ?
 Ni1 Bi03 Bi07 47.83(6) . . ?
 Ni1 Bi03 Bi07 107.31(8) . 14_565 ?
 Ni1 Bi03 Bi08 45.36(6) . . ?
 Ni1 Bi03 Ni0A 60.08(12) . . ?
 Ni1 Bi03 Ni0B 59.74(10) . . ?
 Ni1 Bi03 Ni0C 60.00(12) . . ?
 Ni1 Bi03 Pd0E 60.35(9) . . ?
 Bi02 Bi04 Bi02 104.78(4) 5_545 6_655 ?
 Bi02 Bi04 Bi04 58.231(14) 5_545 2_655 ?
 Bi02 Bi04 Bi04 58.231(14) 6_655 2_655 ?
 Bi02 Bi04 Bi06 90.262(19) 5_545 5_544 ?
 Bi02 Bi04 Bi06 90.262(19) 6_655 5_544 ?
 Bi03 Bi04 Bi02 64.97(2) 3_565 5_545 ?
 Bi03 Bi04 Bi02 144.92(3) 2_665 5_545 ?
 Bi03 Bi04 Bi02 144.92(3) 3_565 6_655 ?
 Bi03 Bi04 Bi02 64.97(2) 2_665 6_655 ?
 Bi03 Bi04 Bi03 103.17(2) 3_565 2_665 ?
 Bi03 Bi04 Bi04 90.64(3) 2_665 2_655 ?
 Bi03 Bi04 Bi04 90.64(3) 3_565 2_655 ?
 Bi03 Bi04 Bi06 57.810(14) 2_665 5_544 ?
 Bi03 Bi04 Bi06 57.810(14) 3_565 5_544 ?
 Bi04 Bi04 Bi06 60.054(18) 2_655 5_544 ?
 Ni09 Bi04 Bi02 107.53(5) . 5_545 ?
 Ni09 Bi04 Bi02 107.53(5) . 6_655 ?
 Ni09 Bi04 Bi03 107.54(6) . 3_565 ?
 Ni09 Bi04 Bi03 107.54(6) . 2_665 ?
 Ni09 Bi04 Bi04 149.96(9) . 2_655 ?
 Ni09 Bi04 Bi06 149.99(9) . 5_544 ?
 Ni09 Bi04 Ni0A 59.94(11) . 2_665 ?
 Ni09 Bi04 Ni0A 59.94(11) . . ?
 Ni09 Bi04 Ni0C 59.74(12) . 5_545 ?
 Ni09 Bi04 Ni0C 59.74(12) . 8_645 ?
 Ni0A Bi04 Bi02 99.22(6) 2_665 6_655 ?
 Ni0A Bi04 Bi02 155.58(6) . 6_655 ?
 Ni0A Bi04 Bi02 99.22(6) . 5_545 ?
 Ni0A Bi04 Bi02 155.58(6) 2_665 5_545 ?
 Ni0A Bi04 Bi03 97.38(9) 2_665 3_565 ?
 Ni0A Bi04 Bi03 97.38(9) . 2_665 ?
 Ni0A Bi04 Bi03 52.14(7) . 3_565 ?
 Ni0A Bi04 Bi03 52.14(7) 2_665 2_665 ?
 Ni0A Bi04 Bi04 142.78(7) . 2_655 ?
 Ni0A Bi04 Bi04 142.78(7) 2_665 2_655 ?
 Ni0A Bi04 Bi06 94.09(9) 2_665 5_544 ?
 Ni0A Bi04 Bi06 94.09(9) . 5_544 ?
 Ni0A Bi04 Ni0A 56.54(12) . 2_665 ?
 Ni0C Bi04 Bi02 52.51(8) 5_545 5_545 ?
 Ni0C Bi04 Bi02 98.56(8) 5_545 6_655 ?
 Ni0C Bi04 Bi02 98.56(8) 8_645 5_545 ?
 Ni0C Bi04 Bi02 52.51(8) 8_645 6_655 ?
 Ni0C Bi04 Bi03 156.54(6) 8_645 3_565 ?
 Ni0C Bi04 Bi03 156.54(6) 5_545 2_665 ?
 Ni0C Bi04 Bi03 99.68(6) 8_645 2_665 ?
 Ni0C Bi04 Bi03 99.68(6) 5_545 3_565 ?
 Ni0C Bi04 Bi04 94.37(9) 8_645 2_655 ?
 Ni0C Bi04 Bi04 94.37(9) 5_545 2_655 ?
 Ni0C Bi04 Bi06 142.77(8) 8_645 5_544 ?
 Ni0C Bi04 Bi06 142.77(8) 5_545 5_544 ?
 Ni0C Bi04 Ni0A 119.67(13) 8_645 . ?
 Ni0C Bi04 Ni0A 119.68(13) 5_545 2_665 ?
 Ni0C Bi04 Ni0A 92.42(12) 8_645 2_665 ?
 Ni0C Bi04 Ni0A 92.42(12) 5_545 . ?
 Ni0C Bi04 Ni0C 57.13(11) 8_645 5_545 ?
 Bi01 Bi05 Bi01 140.36(4) 5_554 10_564 ?
 Bi02 Bi05 Bi01 97.384(18) 14_565 5_554 ?
 Bi02 Bi05 Bi01 97.384(18) . 10_564 ?
 Bi02 Bi05 Bi01 71.293(13) 14_565 10_564 ?
 Bi02 Bi05 Bi01 71.293(13) . 5_554 ?
 Bi02 Bi05 Bi02 147.07(5) 14_565 . ?
 Bi02 Bi05 Bi03 142.28(3) . 12_554 ?
 Bi02 Bi05 Bi03 142.28(3) 14_565 7_564 ?
 Bi02 Bi05 Bi03 64.55(2) . 7_564 ?
 Bi02 Bi05 Bi03 64.55(2) 14_565 12_554 ?
 Bi03 Bi05 Bi01 139.56(2) 12_554 5_554 ?
 Bi03 Bi05 Bi01 70.796(18) 7_564 5_554 ?
 Bi03 Bi05 Bi01 139.56(2) 7_564 10_564 ?
 Bi03 Bi05 Bi01 70.796(18) 12_554 10_564 ?
 Bi03 Bi05 Bi03 100.82(3) 12_554 7_564 ?
 Ni0B Bi05 Bi01 93.29(7) 14_565 5_554 ?
 Ni0B Bi05 Bi01 49.62(5) 14_565 10_564 ?
 Ni0B Bi05 Bi01 49.62(5) . 5_554 ?
 Ni0B Bi05 Bi01 93.29(7) . 10_564 ?
 Ni0B Bi05 Bi02 97.95(7) . 14_565 ?
 Ni0B Bi05 Bi02 97.95(7) 14_565 . ?
 Ni0B Bi05 Bi02 50.81(6) . . ?
 Ni0B Bi05 Bi02 50.81(6) 14_565 14_565 ?
 Ni0B Bi05 Bi03 159.04(7) 14_565 7_564 ?
 Ni0B Bi05 Bi03 100.14(6) . 7_564 ?
 Ni0B Bi05 Bi03 100.13(6) 14_565 12_554 ?
 Ni0B Bi05 Bi03 159.03(7) . 12_554 ?
 Ni0B Bi05 Ni0B 58.91(12) 14_565 . ?
 Pd0E Bi05 Bi02 100.73(5) 5_554 . ?
 Pd0E Bi05 Bi02 93.55(4) 10_564 . ?
 Pd0E Bi05 Ni0B 127.56(8) 10_564 . ?
 Pd0E Bi05 Ni0B 98.77(8) 5_554 . ?
 Bi03 Bi06 Bi03 102.83(3) 5_545 8_645 ?
 Bi03 Bi06 Bi03 102.83(3) 6_665 7_565 ?
 Bi03 Bi06 Bi03 144.47(4) 6_665 5_545 ?
 Bi03 Bi06 Bi03 65.90(3) 6_665 8_645 ?
 Bi03 Bi06 Bi03 65.90(3) 5_545 7_565 ?
 Bi03 Bi06 Bi03 144.47(4) 8_645 7_565 ?
 Bi03 Bi06 Bi04 57.597(17) 8_645 6_655 ?
 Bi03 Bi06 Bi04 57.597(17) 5_545 6_655 ?
 Bi03 Bi06 Bi04 90.41(3) 5_545 5 ?
 Bi03 Bi06 Bi04 57.597(17) 7_565 5 ?
 Bi03 Bi06 Bi04 90.41(3) 7_565 6_655 ?
 Bi03 Bi06 Bi04 90.41(3) 8_645 5 ?
 Bi03 Bi06 Bi04 90.41(3) 6_665 6_655 ?
 Bi03 Bi06 Bi04 57.597(17) 6_665 5 ?
 Bi04 Bi06 Bi04 59.89(4) 5 6_655 ?
 Ni09 Bi06 Bi03 107.76(2) . 6_665 ?
 Ni09 Bi06 Bi03 107.76(2) . 5_545 ?
 Ni09 Bi06 Bi03 107.76(2) . 7_565 ?
 Ni09 Bi06 Bi03 107.76(2) . 8_645 ?
 Ni09 Bi06 Bi04 150.054(18) . 5 ?
 Ni09 Bi06 Bi04 150.054(18) . 6_655 ?
 Ni09 Bi06 Ni0C 59.83(7) . 6_665 ?
 Ni09 Bi06 Ni0C 59.83(7) . 7_565 ?
 Ni09 Bi06 Ni0C 59.83(7) . 5_545 ?
 Ni09 Bi06 Ni0C 59.83(7) . 8_645 ?
 Ni0C Bi06 Bi03 52.27(6) 6_665 6_665 ?
 Ni0C Bi06 Bi03 99.90(7) 8_645 6_665 ?
 Ni0C Bi06 Bi03 97.74(8) 5_545 8_645 ?
 Ni0C Bi06 Bi03 99.90(6) 5_545 7_565 ?
 Ni0C Bi06 Bi03 156.72(6) 7_565 8_645 ?
 Ni0C Bi06 Bi03 52.27(6) 8_645 8_645 ?
 Ni0C Bi06 Bi03 97.74(8) 8_645 5_545 ?
 Ni0C Bi06 Bi03 156.72(6) 8_645 7_565 ?
 Ni0C Bi06 Bi03 99.90(6) 6_665 8_645 ?
 Ni0C Bi06 Bi03 156.72(6) 5_545 6_665 ?
 Ni0C Bi06 Bi03 52.27(6) 5_545 5_545 ?
 Ni0C Bi06 Bi03 97.74(8) 6_665 7_565 ?
 Ni0C Bi06 Bi03 52.27(6) 7_565 7_565 ?
 Ni0C Bi06 Bi03 99.90(7) 7_565 5_545 ?
 Ni0C Bi06 Bi03 97.74(8) 7_565 6_665 ?
 Ni0C Bi06 Bi03 156.72(6) 6_665 5_545 ?
 Ni0C Bi06 Bi04 94.35(8) 5_545 6_655 ?
 Ni0C Bi06 Bi04 94.35(8) 7_565 5 ?
 Ni0C Bi06 Bi04 94.35(8) 8_645 6_655 ?
 Ni0C Bi06 Bi04 142.68(7) 6_665 6_655 ?
 Ni0C Bi06 Bi04 94.35(8) 6_665 5 ?
 Ni0C Bi06 Bi04 142.68(7) 7_565 6_655 ?
 Ni0C Bi06 Bi04 142.68(7) 8_645 5 ?
 Ni0C Bi06 Bi04 142.68(7) 5_545 5 ?
 Ni0C Bi06 Ni0C 92.21(16) 8_645 6_665 ?
 Ni0C Bi06 Ni0C 57.05(12) 5_545 8_645 ?
 Ni0C Bi06 Ni0C 57.05(12) 6_665 7_565 ?
 Ni0C Bi06 Ni0C 119.65(15) 8_645 7_565 ?
 Ni0C Bi06 Ni0C 119.65(15) 5_545 6_665 ?
 Ni0C Bi06 Ni0C 92.21(16) 5_545 7_565 ?
 Bi01 Bi07 Bi02 92.87(3) 10_564 . ?
 Bi01 Bi07 Bi03 139.915(19) 10_564 3_565 ?
 Bi01 Bi07 Bi03 139.915(19) 10_564 . ?
 Bi03 Bi07 Bi01 71.05(2) 16_545 10_564 ?
 Bi03 Bi07 Bi01 71.05(2) 14_565 10_564 ?
 Bi03 Bi07 Bi02 142.57(2) 16_545 . ?
 Bi03 Bi07 Bi02 142.57(2) 14_565 . ?
 Bi03 Bi07 Bi02 73.68(2) . . ?
 Bi03 Bi07 Bi02 73.68(2) 3_565 . ?
 Bi03 Bi07 Bi03 96.761(17) 16_545 3_565 ?
 Bi03 Bi07 Bi03 73.21(3) . 3_565 ?
 Bi03 Bi07 Bi03 96.760(17) 14_565 . ?
 Bi03 Bi07 Bi03 139.27(4) 16_545 . ?
 Bi03 Bi07 Bi03 64.91(3) 16_545 14_565 ?
 Bi03 Bi07 Bi03 139.27(4) 14_565 3_565 ?
 Ni0B Bi07 Bi01 94.17(7) . 10_564 ?
 Ni0B Bi07 Bi01 94.17(7) 3_565 10_564 ?
 Ni0B Bi07 Bi01 49.52(6) 14_565 10_564 ?
 Ni0B Bi07 Bi01 49.52(6) 16_545 10_564 ?
 Ni0B Bi07 Bi02 91.83(6) 16_545 . ?
 Ni0B Bi07 Bi02 91.83(6) 14_565 . ?
 Ni0B Bi07 Bi02 47.36(6) 3_565 . ?
 Ni0B Bi07 Bi02 47.36(6) . . ?
 Ni0B Bi07 Bi03 101.41(6) 14_565 16_545 ?
 Ni0B Bi07 Bi03 102.62(6) . 3_565 ?
 Ni0B Bi07 Bi03 92.46(5) 16_545 3_565 ?
 Ni0B Bi07 Bi03 161.83(6) 14_565 3_565 ?
 Ni0B Bi07 Bi03 51.78(6) 16_545 16_545 ?
 Ni0B Bi07 Bi03 48.88(7) . . ?
 Ni0B Bi07 Bi03 161.83(6) 16_545 . ?
 Ni0B Bi07 Bi03 101.41(6) 16_545 14_565 ?
 Ni0B Bi07 Bi03 92.46(5) 14_565 . ?
 Ni0B Bi07 Bi03 51.78(6) 14_565 14_565 ?
 Ni0B Bi07 Bi03 98.90(5) . 14_565 ?
 Ni0B Bi07 Bi03 98.90(5) 3_565 16_545 ?
 Ni0B Bi07 Bi03 48.88(7) 3_565 3_565 ?
 Ni0B Bi07 Bi03 102.62(6) 3_565 . ?
 Ni0B Bi07 Bi03 160.60(6) . 16_545 ?
 Ni0B Bi07 Bi03 160.60(6) 3_565 14_565 ?
 Ni0B Bi07 Ni0B 127.27(13) . 16_545 ?
 Ni0B Bi07 Ni0B 59.21(10) 3_565 16_545 ?
 Ni0B Bi07 Ni0B 59.21(10) . 14_565 ?
 Ni0B Bi07 Ni0B 99.04(11) 16_545 14_565 ?
 Ni0B Bi07 Ni0B 127.27(13) 3_565 14_565 ?
 Ni0B Bi07 Ni0B 94.55(12) . 3_565 ?
 Ni0B Bi07 Ni1 59.01(7) . . ?
 Ni0B Bi07 Ni1 59.01(7) 3_565 . ?
 Pd0E Bi07 Bi02 103.39(6) . . ?
 Pd0E Bi07 Bi03 48.21(3) . . ?
 Pd0E Bi07 Ni0B 96.84(7) . . ?
 Pd0E Bi07 Ni1 59.47(11) . . ?
 Ni1 Bi07 Bi01 136.79(10) . 10_564 ?
 Ni1 Bi07 Bi02 43.92(10) . . ?
 Ni1 Bi07 Bi03 140.35(6) . 16_545 ?
 Ni1 Bi07 Bi03 43.61(5) . 3_565 ?
 Ni1 Bi07 Bi03 43.61(5) . . ?
 Ni1 Bi07 Bi03 140.35(6) . 14_565 ?
 Ni1 Bi07 Ni0B 118.22(8) . 14_565 ?
 Ni1 Bi07 Ni0B 118.22(8) . 16_545 ?
 Bi03 Bi08 Bi03 73.08(2) 3_565 . ?
 Bi03 Bi08 Bi03 139.13(5) 2_665 . ?
 Bi03 Bi08 Bi03 92.71(3) 3_565 2_665 ?
 Bi03 Bi08 Bi03 92.71(3) 4_655 . ?
 Bi03 Bi08 Bi03 139.13(5) 4_655 3_565 ?
 Bi03 Bi08 Bi03 73.08(2) 4_655 2_665 ?
 Ni0A Bi08 Bi03 93.01(7) . 4_655 ?
 Ni0A Bi08 Bi03 93.01(7) 2_665 . ?
 Ni0A Bi08 Bi03 48.68(5) 2_665 4_655 ?
 Ni0A Bi08 Bi03 48.68(5) . 3_565 ?
 Ni0A Bi08 Bi03 93.01(7) . 2_665 ?
 Ni0A Bi08 Bi03 93.01(7) 2_665 3_565 ?
 Ni0A Bi08 Bi03 48.68(5) 2_665 2_665 ?
 Ni0A Bi08 Bi03 48.68(5) . . ?
 Ni0A Bi08 Ni0A 59.01(17) . 2_665 ?
 Ni0C Bi08 Bi03 103.88(7) . 3_565 ?
 Ni0C Bi08 Bi03 163.40(7) 2_665 . ?
 Ni0C Bi08 Bi03 163.40(7) 3_565 4_655 ?
 Ni0C Bi08 Bi03 48.91(7) 2_665 2_665 ?
 Ni0C Bi08 Bi03 93.51(8) . 4_655 ?
 Ni0C Bi08 Bi03 48.91(7) 4_655 4_655 ?
 Ni0C Bi08 Bi03 93.51(8) 4_655 . ?
 Ni0C Bi08 Bi03 48.91(7) . . ?
 Ni0C Bi08 Bi03 163.40(7) 4_655 3_565 ?
 Ni0C Bi08 Bi03 103.88(7) 4_655 2_665 ?
 Ni0C Bi08 Bi03 93.51(8) 2_665 3_565 ?
 Ni0C Bi08 Bi03 163.40(7) . 2_665 ?
 Ni0C Bi08 Bi03 103.88(7) 3_565 . ?
 Ni0C Bi08 Bi03 93.51(8) 3_565 2_665 ?
 Ni0C Bi08 Bi03 103.88(7) 2_665 4_655 ?
 Ni0C Bi08 Bi03 48.91(7) 3_565 3_565 ?
 Ni0C Bi08 Ni0A 97.52(8) 3_565 . ?
 Ni0C Bi08 Ni0A 97.52(8) . . ?
 Ni0C Bi08 Ni0A 128.30(9) 4_655 . ?
 Ni0C Bi08 Ni0A 128.30(9) 2_665 . ?
 Ni0C Bi08 Ni0A 128.30(9) 3_565 2_665 ?
 Ni0C Bi08 Ni0A 128.30(9) . 2_665 ?
 Ni0C Bi08 Ni0A 97.52(8) 2_665 2_665 ?
 Ni0C Bi08 Ni0A 97.52(8) 4_655 2_665 ?
 Ni0C Bi08 Ni0C 97.78(16) 4_655 2_665 ?
 Ni0C Bi08 Ni0C 97.78(16) . 3_565 ?
 Ni0C Bi08 Ni0C 128.91(15) 3_565 4_655 ?
 Ni0C Bi08 Ni0C 128.91(15) . 2_665 ?
 Ni0C Bi08 Ni0C 59.52(13) . 4_655 ?
 Ni0C Bi08 Ni0C 59.52(13) 3_565 2_665 ?
 Ni1 Bi08 Bi03 43.53(5) 2_665 2_665 ?
 Ni1 Bi08 Bi03 136.24(6) . 2_665 ?
 Ni1 Bi08 Bi03 43.53(5) 2_665 4_655 ?
 Ni1 Bi08 Bi03 43.53(5) . . ?
 Ni1 Bi08 Bi03 136.24(6) 2_665 . ?
 Ni1 Bi08 Bi03 43.53(5) . 3_565 ?
 Ni1 Bi08 Bi03 136.24(6) 2_665 3_565 ?
 Ni1 Bi08 Bi03 136.24(6) . 4_655 ?
 Ni1 Bi08 Ni0A 60.27(13) 2_665 2_665 ?
 Ni1 Bi08 Ni0A 119.28(14) 2_665 . ?
 Ni1 Bi08 Ni0A 60.27(13) . . ?
 Ni1 Bi08 Ni0A 119.28(14) . 2_665 ?
 Ni1 Bi08 Ni0C 119.87(9) . 4_655 ?
 Ni1 Bi08 Ni0C 60.35(8) . . ?
 Ni1 Bi08 Ni0C 119.87(9) 2_665 . ?
 Ni1 Bi08 Ni0C 119.87(9) 2_665 3_565 ?
 Ni1 Bi08 Ni0C 60.35(8) . 3_565 ?
 Ni1 Bi08 Ni0C 60.35(8) 2_665 2_665 ?
 Ni1 Bi08 Ni0C 60.35(8) 2_665 4_655 ?
 Ni1 Bi08 Ni0C 119.87(9) . 2_665 ?
 Ni1 Bi08 Ni1 179.6(2) 2_665 . ?
 Bi01 Ni09 Bi01 179.88(19) 2_665 . ?
 Bi04 Ni09 Bi01 89.97(5) 2_665 2_665 ?
 Bi04 Ni09 Bi01 89.97(5) . 2_665 ?
 Bi04 Ni09 Bi01 89.97(5) 2_665 . ?
 Bi04 Ni09 Bi01 89.97(5) . . ?
 Bi04 Ni09 Bi04 119.92(17) 2_665 . ?
 Bi04 Ni09 Ni0A 64.17(8) 2_665 2_665 ?
 Bi04 Ni09 Ni0A 64.17(8) . 2_665 ?
 Bi04 Ni09 Ni0A 64.17(8) 2_665 . ?
 Bi04 Ni09 Ni0A 64.17(8) . . ?
 Bi04 Ni09 Ni0C 150.10(7) . 7_565 ?
 Bi04 Ni09 Ni0C 64.20(9) 2_665 6_665 ?
 Bi04 Ni09 Ni0C 150.10(7) . 6_665 ?
 Bi04 Ni09 Ni0C 64.20(9) . 5_545 ?
 Bi04 Ni09 Ni0C 150.10(7) 2_665 5_545 ?
 Bi04 Ni09 Ni0C 64.20(9) . 8_645 ?
 Bi04 Ni09 Ni0C 64.20(9) 2_665 7_565 ?
 Bi04 Ni09 Ni0C 150.10(7) 2_665 8_645 ?
 Bi06 Ni09 Bi01 90.06(9) . . ?
 Bi06 Ni09 Bi01 90.06(10) . 2_665 ?
 Bi06 Ni09 Bi04 120.04(9) . . ?
 Bi06 Ni09 Bi04 120.04(9) . 2_665 ?
 Bi06 Ni09 Ni0A 150.49(9) . . ?
 Bi06 Ni09 Ni0A 150.49(9) . 2_665 ?
 Bi06 Ni09 Ni0C 64.46(10) . 8_645 ?
 Bi06 Ni09 Ni0C 64.46(10) . 5_545 ?
 Bi06 Ni09 Ni0C 64.46(10) . 6_665 ?
 Bi06 Ni09 Ni0C 64.46(10) . 7_565 ?
 Ni0A Ni09 Bi01 119.45(15) 2_665 . ?
 Ni0A Ni09 Bi01 60.43(9) 2_665 2_665 ?
 Ni0A Ni09 Bi01 119.45(15) . 2_665 ?
 Ni0A Ni09 Bi01 60.43(9) . . ?
 Ni0A Ni09 Ni0A 59.01(17) . 2_665 ?
 Ni0C Ni09 Bi01 119.92(10) 8_645 . ?
 Ni0C Ni09 Bi01 60.13(7) 7_565 . ?
 Ni0C Ni09 Bi01 60.13(7) 5_545 . ?
 Ni0C Ni09 Bi01 60.13(7) 6_665 2_665 ?
 Ni0C Ni09 Bi01 119.92(10) 6_665 . ?
 Ni0C Ni09 Bi01 60.13(7) 8_645 2_665 ?
 Ni0C Ni09 Bi01 119.92(10) 7_565 2_665 ?
 Ni0C Ni09 Bi01 119.92(10) 5_545 2_665 ?
 Ni0C Ni09 Ni0A 97.46(9) 6_665 2_665 ?
 Ni0C Ni09 Ni0A 97.46(9) 5_545 . ?
 Ni0C Ni09 Ni0A 128.37(11) 5_545 2_665 ?
 Ni0C Ni09 Ni0A 128.37(11) 7_565 2_665 ?
 Ni0C Ni09 Ni0A 97.46(9) 8_645 2_665 ?
 Ni0C Ni09 Ni0A 97.46(9) 7_565 . ?
 Ni0C Ni09 Ni0A 128.37(11) 6_665 . ?
 Ni0C Ni09 Ni0A 128.37(11) 8_645 . ?
 Ni0C Ni09 Ni0C 128.9(2) 7_565 8_645 ?
 Ni0C Ni09 Ni0C 128.9(2) 6_665 5_545 ?
 Ni0C Ni09 Ni0C 97.54(18) 5_545 7_565 ?
 Ni0C Ni09 Ni0C 97.54(18) 6_665 8_645 ?
 Ni0C Ni09 Ni0C 59.79(14) 6_665 7_565 ?
 Ni0C Ni09 Ni0C 59.79(14) 5_545 8_645 ?
 Bi01 Ni0A Bi03 94.86(9) . 3_565 ?
 Bi01 Ni0A Bi03 94.86(9) . . ?
 Bi01 Ni0A Bi04 85.13(11) . . ?
 Bi01 Ni0A Bi04 85.13(11) . 2_665 ?
 Bi03 Ni0A Bi03 104.22(14) 3_565 . ?
 Bi03 Ni0A Bi04 179.33(14) 3_565 2_665 ?
 Bi03 Ni0A Bi04 179.33(14) . . ?
 Bi03 Ni0A Bi04 75.114(15) 3_565 . ?
 Bi03 Ni0A Bi04 75.115(15) . 2_665 ?
 Bi04 Ni0A Bi04 105.55(14) 2_665 . ?
 Bi08 Ni0A Bi01 179.09(16) . . ?
 Bi08 Ni0A Bi03 84.58(11) . 3_565 ?
 Bi08 Ni0A Bi03 84.59(11) . . ?
 Bi08 Ni0A Bi04 95.41(9) . . ?
 Bi08 Ni0A Bi04 95.41(9) . 2_665 ?
 Bi08 Ni0A Ni09 120.99(13) . . ?
 Ni09 Ni0A Bi01 59.92(11) . . ?
 Ni09 Ni0A Bi03 124.67(9) . 3_565 ?
 Ni09 Ni0A Bi03 124.67(9) . . ?
 Ni09 Ni0A Bi04 55.89(8) . 2_665 ?
 Ni09 Ni0A Bi04 55.89(8) . . ?
 Ni0A Ni0A Bi01 120.41(8) 2_665 . ?
 Ni0A Ni0A Bi03 118.80(6) 2_665 . ?
 Ni0A Ni0A Bi03 118.79(6) 2_665 3_565 ?
 Ni0A Ni0A Bi04 61.73(6) 2_665 2_665 ?
 Ni0A Ni0A Bi04 61.73(6) 2_665 . ?
 Ni0A Ni0A Bi08 60.50(8) 2_665 . ?
 Ni0A Ni0A Ni09 60.49(9) 2_665 . ?
 Ni0A Ni0A Ni1 119.00(10) 2_665 . ?
 Pd0E Ni0A Bi01 60.43(8) . . ?
 Pd0E Ni0A Bi03 60.84(6) . . ?
 Pd0E Ni0A Bi04 118.62(7) . . ?
 Pd0E Ni0A Bi08 118.66(13) . . ?
 Pd0E Ni0A Ni09 120.35(13) . . ?
 Pd0E Ni0A Ni1 60.16(10) . . ?
 Ni1 Ni0A Bi01 120.59(14) . . ?
 Ni1 Ni0A Bi03 55.47(8) . 3_565 ?
 Ni1 Ni0A Bi03 55.47(8) . . ?
 Ni1 Ni0A Bi04 123.97(10) . . ?
 Ni1 Ni0A Bi04 123.97(10) . 2_665 ?
 Ni1 Ni0A Bi08 58.51(12) . . ?
 Ni1 Ni0A Ni09 179.50(17) . . ?
 Bi01 Ni0B Bi03 95.00(8) 5_554 . ?
 Bi01 Ni0B Bi07 80.36(6) 5_554 14_565 ?
 Bi02 Ni0B Bi01 96.46(9) . 5_554 ?
 Bi02 Ni0B Bi03 106.81(8) . . ?
 Bi02 Ni0B Bi05 78.28(9) . . ?
 Bi02 Ni0B Bi07 175.00(13) . 14_565 ?
 Bi05 Ni0B Bi01 80.77(8) . 5_554 ?
 Bi05 Ni0B Bi03 173.81(9) . . ?
 Bi05 Ni0B Bi07 97.34(8) . 14_565 ?
 Bi07 Ni0B Bi01 177.11(11) . 5_554 ?
 Bi07 Ni0B Bi02 86.34(7) . . ?
 Bi07 Ni0B Bi03 77.42(8) 14_565 . ?
 Bi07 Ni0B Bi03 84.83(9) . . ?
 Bi07 Ni0B Bi05 99.16(8) . . ?
 Bi07 Ni0B Bi07 96.80(9) . 14_565 ?
 Bi07 Ni0B Ni0B 61.80(8) . 14_565 ?
 Ni0B Ni0B Bi01 115.95(12) 14_565 5_554 ?
 Ni0B Ni0B Bi02 119.80(11) 14_565 . ?
 Ni0B Ni0B Bi03 118.18(6) 14_565 . ?
 Ni0B Ni0B Bi05 60.54(6) 14_565 . ?
 Ni0B Ni0B Bi07 59.00(8) 14_565 14_565 ?
 Ni0C Ni0B Bi01 60.24(9) . 5_554 ?
 Ni0C Ni0B Bi02 63.45(9) . . ?
 Ni0C Ni0B Bi03 61.68(6) . . ?
 Ni0C Ni0B Bi05 119.08(8) . . ?
 Ni0C Ni0B Bi07 121.95(8) . . ?
 Ni0C Ni0B Bi07 117.50(8) . 14_565 ?
 Ni0C Ni0B Ni0B 175.78(9) . 14_565 ?
 Ni0C Ni0B Ni1 60.39(10) . . ?
 Ni1 Ni0B Bi01 120.63(11) . 5_554 ?
 Ni1 Ni0B Bi02 56.81(10) . . ?
 Ni1 Ni0B Bi03 55.56(9) . . ?
 Ni1 Ni0B Bi05 130.54(12) . . ?
 Ni1 Ni0B Bi07 128.15(14) . 14_565 ?
 Ni1 Ni0B Bi07 61.57(8) . . ?
 Ni1 Ni0B Ni0B 123.37(13) . 14_565 ?
 Bi01 Ni0C Bi02 94.43(8) 5_554 . ?
 Bi01 Ni0C Bi03 95.32(10) 5_554 . ?
 Bi01 Ni0C Bi04 85.56(10) 5_554 5_554 ?
 Bi01 Ni0C Bi06 85.33(13) 5_554 5_554 ?
 Bi03 Ni0C Bi02 103.66(10) . . ?
 Bi03 Ni0C Bi04 178.97(18) . 5_554 ?
 Bi03 Ni0C Bi06 75.18(10) . 5_554 ?
 Bi04 Ni0C Bi02 75.72(9) 5_554 . ?
 Bi04 Ni0C Bi06 105.45(11) 5_554 5_554 ?
 Bi06 Ni0C Bi02 178.77(12) 5_554 . ?
 Bi08 Ni0C Bi01 179.38(14) . 5_554 ?
 Bi08 Ni0C Bi02 85.12(13) . . ?
 Bi08 Ni0C Bi03 84.38(10) . . ?
 Bi08 Ni0C Bi04 94.73(10) . 5_554 ?
 Bi08 Ni0C Bi06 95.12(9) . 5_554 ?
 Ni09 Ni0C Bi01 60.27(9) 5_554 5_554 ?
 Ni09 Ni0C Bi02 125.15(13) 5_554 . ?
 Ni09 Ni0C Bi03 124.87(17) 5_554 . ?
 Ni09 Ni0C Bi04 56.06(9) 5_554 5_554 ?
 Ni09 Ni0C Bi06 55.72(12) 5_554 5_554 ?
 Ni09 Ni0C Bi08 120.34(10) 5_554 . ?
 Ni0B Ni0C Bi01 61.06(6) . 5_554 ?
 Ni0B Ni0C Bi02 59.31(6) . . ?
 Ni0B Ni0C Bi03 61.39(6) . . ?
 Ni0B Ni0C Bi04 118.71(8) . 5_554 ?
 Ni0B Ni0C Bi06 119.58(11) . 5_554 ?
 Ni0B Ni0C Bi08 118.32(11) . . ?
 Ni0B Ni0C Ni09 121.33(11) . 5_554 ?
 Ni0B Ni0C Ni0C 178.48(7) . 4_655 ?
 Ni0B Ni0C Ni1 59.85(8) . . ?
 Ni0C Ni0C Bi01 120.38(7) 4_655 5_554 ?
 Ni0C Ni0C Bi02 119.62(6) 4_655 . ?
 Ni0C Ni0C Bi03 118.43(6) 4_655 . ?
 Ni0C Ni0C Bi04 61.44(6) 4_655 5_554 ?
 Ni0C Ni0C Bi06 61.47(6) 4_655 5_554 ?
 Ni0C Ni0C Bi08 60.24(6) 4_655 . ?
 Ni0C Ni0C Ni09 60.10(7) 4_655 5_554 ?
 Ni1 Ni0C Bi01 120.91(11) . 5_554 ?
 Ni1 Ni0C Bi02 55.35(12) . . ?
 Ni1 Ni0C Bi03 55.32(9) . . ?
 Ni1 Ni0C Bi04 123.75(17) . 5_554 ?
 Ni1 Ni0C Bi06 123.80(14) . 5_554 ?
 Ni1 Ni0C Bi08 58.48(11) . . ?
 Ni1 Ni0C Ni09 178.81(15) . 5_554 ?
 Ni1 Ni0C Ni0C 118.72(9) . 4_655 ?
 Bi01 Pd0E Bi03 95.97(6) . 3_565 ?
 Bi01 Pd0E Bi03 95.97(6) . . ?
 Bi01 Pd0E Bi05 81.34(7) . 7_565 ?
 Bi01 Pd0E Bi05 81.34(7) . 5_545 ?
 Bi03 Pd0E Bi03 105.86(9) . 3_565 ?
 Bi05 Pd0E Bi03 174.98(10) 5_545 . ?
 Bi05 Pd0E Bi03 78.709(17) 7_565 . ?
 Bi05 Pd0E Bi03 78.711(17) 5_545 3_565 ?
 Bi05 Pd0E Bi03 174.98(10) 7_565 3_565 ?
 Bi05 Pd0E Bi05 96.65(8) 5_545 7_565 ?
 Bi07 Pd0E Bi01 176.66(11) . . ?
 Bi07 Pd0E Bi03 86.03(8) . . ?
 Bi07 Pd0E Bi03 86.03(8) . 3_565 ?
 Bi07 Pd0E Bi05 96.46(7) . 7_565 ?
 Bi07 Pd0E Bi05 96.46(7) . 5_545 ?
 Bi07 Pd0E Ni0A 122.25(9) . . ?
 Bi07 Pd0E Ni1 61.86(10) . . ?
 Ni0A Pd0E Bi01 61.09(9) . . ?
 Ni0A Pd0E Bi03 62.00(6) . 3_565 ?
 Ni0A Pd0E Bi03 62.00(6) . . ?
 Ni0A Pd0E Bi05 119.62(5) . 7_565 ?
 Ni0A Pd0E Bi05 119.62(5) . 5_545 ?
 Ni0A Pd0E Ni1 60.39(12) . . ?
 Ni1 Pd0E Bi01 121.48(11) . . ?
 Ni1 Pd0E Bi03 55.90(5) . 3_565 ?
 Ni1 Pd0E Bi03 55.90(5) . . ?
 Ni1 Pd0E Bi05 129.12(6) . 5_545 ?
 Ni1 Pd0E Bi05 129.12(6) . 7_565 ?
 Bi02 Ni1 Bi07 88.37(11) . . ?
 Bi02 Ni1 Bi08 92.29(12) . . ?
 Bi02 Ni1 Ni0A 153.51(14) . . ?
 Bi02 Ni1 Ni0B 62.73(10) . 3_565 ?
 Bi02 Ni1 Ni0B 62.73(10) . . ?
 Bi02 Ni1 Ni0C 65.36(11) . 3_565 ?
 Bi02 Ni1 Ni0C 65.36(11) . . ?
 Bi02 Ni1 Pd0E 147.03(13) . . ?
 Bi03 Ni1 Bi02 120.10(9) 3_565 . ?
 Bi03 Ni1 Bi02 120.10(9) . . ?
 Bi03 Ni1 Bi03 119.59(17) 3_565 . ?
 Bi03 Ni1 Bi07 88.56(8) 3_565 . ?
 Bi03 Ni1 Bi07 88.56(8) . . ?
 Bi03 Ni1 Bi08 91.11(8) 3_565 . ?
 Bi03 Ni1 Bi08 91.11(9) . . ?
 Bi03 Ni1 Ni0A 64.45(9) . . ?
 Bi03 Ni1 Ni0A 64.45(9) 3_565 . ?
 Bi03 Ni1 Ni0B 147.96(12) 3_565 . ?
 Bi03 Ni1 Ni0B 64.70(7) . . ?
 Bi03 Ni1 Ni0B 147.96(12) . 3_565 ?
 Bi03 Ni1 Ni0B 64.70(7) 3_565 3_565 ?
 Bi03 Ni1 Ni0C 64.69(9) 3_565 3_565 ?
 Bi03 Ni1 Ni0C 152.28(13) . 3_565 ?
 Bi03 Ni1 Ni0C 152.28(13) 3_565 . ?
 Bi03 Ni1 Ni0C 64.69(9) . . ?
 Bi03 Ni1 Pd0E 63.75(9) . . ?
 Bi03 Ni1 Pd0E 63.75(9) 3_565 . ?
 Bi08 Ni1 Bi07 179.3(2) . . ?
 Bi08 Ni1 Ni0A 61.22(12) . . ?
 Bi08 Ni1 Ni0B 120.93(11) . . ?
 Bi08 Ni1 Ni0B 120.92(11) . 3_565 ?
 Bi08 Ni1 Ni0C 61.17(9) . . ?
 Bi08 Ni1 Ni0C 61.17(9) . 3_565 ?
 Bi08 Ni1 Pd0E 120.67(17) . . ?
 Ni0A Ni1 Bi07 118.12(16) . . ?
 Ni0A Ni1 Ni0C 98.66(11) . . ?
 Ni0A Ni1 Ni0C 98.66(11) . 3_565 ?
 Ni0B Ni1 Bi07 59.41(8) 3_565 . ?
 Ni0B Ni1 Bi07 59.41(8) . . ?
 Ni0B Ni1 Ni0A 129.14(10) . . ?
 Ni0B Ni1 Ni0A 129.14(10) 3_565 . ?
 Ni0B Ni1 Ni0B 95.06(15) 3_565 . ?
 Ni0B Ni1 Ni0C 128.1(2) 3_565 . ?
 Ni0B Ni1 Ni0C 128.1(2) . 3_565 ?
 Ni0B Ni1 Ni0C 59.76(12) . . ?
 Ni0B Ni1 Ni0C 59.76(12) 3_565 3_565 ?
 Ni0B Ni1 Pd0E 96.57(10) . . ?
 Ni0B Ni1 Pd0E 96.57(10) 3_565 . ?
 Ni0C Ni1 Bi07 119.15(11) 3_565 . ?
 Ni0C Ni1 Bi07 119.15(11) . . ?
 Ni0C Ni1 Ni0C 98.85(19) . 3_565 ?
 Pd0E Ni1 Bi07 58.67(9) . . ?
 Pd0E Ni1 Ni0A 59.45(15) . . ?
 Pd0E Ni1 Ni0C 128.43(11) . . ?

_shelx_res_file
;
TITL w0200_auto_a.res in Fmm2
    w0200_auto.res
    created by SHELXL-2018/3 at 09:47:16 on 08-Sep-2023
REM Old TITL W0200_auto in Fmmm
REM SHELXT solution in Fmm2: R1 0.091, Rweak 0.004, Alpha 0.029
REM <I/s> 0.000 for 0 systematic absences, Orientation a'=c, b'=a, c'=b
REM Flack x = 0.492 ( 0.008 ) from 628 Parsons' quotients
REM Formula found by SHELXT: Ni13 Bi16
CELL 0.71073 21.3794 8.1218 14.062 90 90 90
ZERR 29 0.0008 0.0002 0.0004 0 0 0
LATT -4
SYMM -X,-Y,+Z
SYMM +X,-Y,+Z
SYMM -X,+Y,+Z
SFAC Bi Ni Pd
UNIT 64 50.41 5.15
ISOR 0.0005 0.0002 Bi02
ISOR 0.001 0.002 Pd0E

L.S. 25
PLAN  2
SIZE 0.2 0.2 0.2
TEMP -173
list 4
fmap 2
acta
TWIN -1 0 0 0 -1 0 0 0 -1 2
REM <olex2.extras>
REM <HklSrc "%.\\W0200_auto.hkl">
REM </olex2.extras>

WGHT    0.023700  107.638397
EXTI    0.000029
BASF   0.50736
FVAR       0.02338
BI01  1    0.373228    0.500000    0.700602    10.50000    0.00046
BI02  1    0.371728    0.500000    0.184719    10.50000    0.00410    0.00262 =
         0.00955    0.00000    0.00109    0.00000
BI03  1    0.374917    0.770900    0.457979    11.00000    0.00283    0.00730 =
         0.00594    0.00307   -0.00010   -0.00003
BI04  1    0.500000    0.224412    0.608749    10.50000    0.00111    0.00100 =
         0.00081    0.00009    0.00000    0.00000
BI05  1    0.250000    0.750000    0.115345    10.50000    0.00063    0.00297 =
         0.00244    0.00000    0.00000   -0.00074
BI06  1    0.500000    0.500000    0.883761    10.25000    0.00097    0.00085 =
         0.00487    0.00000    0.00000    0.00000
BI07  1    0.249064    0.500000    0.369941    10.50000    0.00186
BI08  1    0.500000    0.500000    0.366219    10.25000    0.00213
NI09  2    0.500000    0.500000    0.700798    10.25000    0.00226
NI0A  2    0.437733    0.500000    0.533517    10.50000    0.00255    0.00457 =
         0.00406    0.00000   -0.00023    0.00000
NI0B  2    0.312683    0.742180    0.284293    11.00000    0.00115    0.00192 =
         0.00308    0.00053   -0.00037    0.00055
NI0C  2    0.437247    0.750735    0.283343    11.00000    0.00159
PART 2
PD0E  3    0.313659    0.500000    0.530753     0.32227    0.00324    0.00156 =
         0.00112    0.00000    0.00091    0.00000
PART 0
NI1   2    0.376994    0.500000    0.366950     0.40122    0.00380    0.00087 =
         0.00634    0.00000   -0.00055    0.00000
HKLF 4


REM  w0200_auto_a.res in Fmm2
REM wR2 = 0.0531, GooF = S = 1.147, Restrained GooF = 1.182 for all data
REM R1 = 0.0213 for 1567 Fo > 4sig(Fo) and 0.0219 for all 1596 data
REM 76 parameters refined using 13 restraints

END

WGHT      0.0223    108.8687

REM Highest difference peak  3.743,  deepest hole -2.985,  1-sigma level  0.574
Q1    1   0.2490  0.5000  0.3434  10.50000  0.05    3.74
Q2    1   0.2493  0.5000  0.3976  10.50000  0.05    3.12
;
_shelx_res_checksum                77410
_shelx_hkl_file
;
  -2   0   0    1.44    0.42
   2   0   0    1.27    0.27
   2   0   0    2.01    0.24
   4   0   0    3.33    0.47
   4   0   0    5.26    0.58
  -4   0   0    5.51    0.57
  -4   0   0    3.08    0.81
  -4   0   0    6.58    0.55
   4   0   0    3.47    0.73
  -6   0   0   29.19    1.29
  -6   0   0   29.89    1.25
   6   0   0   23.41    1.28
  -6   0   0   22.24    1.63
  -8   0   0 5156.05  108.48
  -8   0   0 5227.72  108.64
 -10   0   0    3.39    0.95
 -10   0   0    3.68    0.84
 -10   0   0    1.17    1.49
 -12   0   0    0.71    0.94
 -12   0   0   -0.11    0.85
 -12   0   0    1.13    1.79
  14   0   0   28.63    1.87
 -14   0   0   33.27    3.04
  14   0   0   28.28    1.81
 -14   0   0   30.06    2.01
 -14   0   0   30.26    1.87
 -16   0   0 8069.44  188.81
  16   0   0 8411.22  188.54
  16   0   0 8673.39  188.48
 -16   0   0 9051.88  191.13
 -16   0   0 8765.81  188.62
 -18   0   0   13.82    1.70
  18   0   0   12.21    1.78
 -18   0   0   11.85    1.88
  18   0   0   12.95    1.61
 -20   0   0    1.08    1.54
 -20   0   0    1.12    1.63
  20   0   0    0.48    1.44
 -22   0   0   46.51    3.24
  22   0   0   43.16    2.80
  24   0   0 2449.92   56.30
 -24   0   0 2471.16   57.00
  26   0   0   23.04    2.56
   0   0   2   32.53    1.09
   0   0  -2   28.99    1.07
   2   0  -2    1.51    0.41
   2   0  -2    0.58    0.47
  -2   0   2    0.71    0.35
  -2   0  -2    0.72    0.48
   2   0  -2    1.12    0.38
  -2   0   2    1.34    0.40
  -2   0   2    0.55    0.54
  -4   0   2    2.74    0.55
   4   0  -2    4.73    1.01
  -4   0  -2    2.43    0.39
   4   0  -2    2.72    0.57
  -4   0   2    3.99    1.19
  -4   0   2    2.42    0.57
  -4   0  -2    3.67    0.40
   6   0  -2   12.33    1.65
   6   0   2    9.82    0.70
   6   0  -2   11.76    0.99
  -6   0  -2   10.76    0.76
  -6   0   2   12.08    1.78
   6   0  -2   11.77    0.91
  -6   0   2   12.57    0.96
  -6   0   2   11.46    0.95
  -6   0  -2   12.54    0.76
  -8   0   2  178.61    4.80
   8   0   2  167.11    4.51
  -8   0  -2  174.04    4.46
  -8   0  -2  164.35    4.52
   8   0  -2  141.10    5.63
   8   0   2  159.99    4.39
  -8   0   2  160.96    5.93
   8   0  -2  178.20    4.75
   8   0  -2  178.00    4.81
  -8   0   2  167.39    4.82
  10   0   2   13.42    1.03
 -10   0   2   12.33    1.24
  10   0  -2   13.07    1.28
 -10   0  -2   14.24    1.09
  10   0  -2   14.87    2.17
 -10   0   2   12.84    1.28
  10   0   2   13.06    1.16
  10   0  -2   13.53    1.18
 -10   0  -2   14.76    1.21
 -10   0   2   10.65    2.05
  12   0  -2    2.27    1.07
 -12   0  -2    2.47    0.91
 -12   0   2    2.40    1.08
  12   0   2    4.08    1.07
  12   0   2    2.84    0.82
 -12   0   2    2.10    1.09
 -12   0  -2    1.63    0.87
 -12   0  -2    3.54    1.87
 -12   0   2    3.74    1.91
  12   0  -2    1.73    1.71
  14   0   2   30.99    1.79
  14   0  -2   28.30    2.01
  14   0  -2   26.77    3.10
  14   0   2   30.82    1.89
 -14   0   2   30.34    2.02
 -14   0  -2   27.93    1.81
 -14   0   2   33.42    2.22
 -14   0  -2   28.73    3.11
 -14   0   2   26.12    2.97
 -14   0  -2   32.20    1.96
 -16   0   2    5.58    2.39
 -16   0  -2    5.53    2.57
 -16   0  -2    6.39    1.44
  16   0  -2    9.05    2.69
  16   0   2    5.60    1.42
 -16   0   2   10.78    1.68
 -16   0   2    5.19    1.45
  16   0   2    6.73    1.20
  16   0  -2    5.98    1.31
 -16   0  -2    6.53    1.31
  18   0  -2   21.94    2.03
 -18   0  -2   22.41    2.06
  18   0   2   24.76    1.93
  18   0   2   24.61    2.06
 -18   0   2   24.12    2.18
 -18   0   2   24.07    2.36
 -18   0  -2   22.98    1.95
  20   0   2    2.62    1.41
  20   0  -2    8.05    1.66
 -20   0   2    2.40    1.73
 -20   0  -2    1.58    1.61
 -20   0   2    3.43    1.88
 -20   0  -2    6.84    1.81
 -22   0  -2   29.93    2.73
  22   0  -2   36.15    2.67
  22   0   2   31.79    2.44
 -22   0  -2   33.04    2.63
 -22   0   2   32.47    2.96
  24   0  -2   56.55    3.40
 -24   0   2   57.04    3.87
  24   0   2   57.27    3.34
  26   0   2   33.26    2.89
 -26   0   2   35.50    3.42
   0   0   4  723.60   15.61
   0   0  -4  744.88   15.56
   0   0   4  736.93   16.20
   0   0  -4  684.93   16.16
  -2   0   4    3.05    0.85
  -2   0  -4    1.79    0.74
   2   0  -4    3.04    0.72
   2   0   4    2.84    0.77
   2   0  -4    3.08    0.50
   2   0  -4    3.14    0.53
   4   0  -4 5611.49  122.93
   4   0   4 5626.48  122.35
   4   0  -4 5577.14  122.94
  -4   0   4 5466.77  123.39
   4   0   4 5600.06  122.41
  -4   0  -4 5460.58  123.45
   4   0  -4 5631.26  123.41
   6   0  -4   20.55    1.66
   6   0   4   19.09    0.88
  -6   0   4   18.53    1.80
   6   0  -4   21.37    1.26
  -6   0  -4   17.48    0.89
   6   0   4   17.31    0.78
   6   0  -4   20.17    1.23
   8   0  -4 4549.85  104.08
  -8   0   4 4564.91  102.91
   8   0   4 4749.10  102.35
  -8   0  -4 4760.15  102.30
  -8   0  -4 4496.61  102.26
   8   0  -4 4697.09  102.84
  -8   0   4 4774.79  104.17
   8   0  -4 4644.67  102.88
   8   0   4 4636.28  102.19
  10   0  -4    7.50    1.17
 -10   0   4    4.48    1.97
  10   0  -4    5.57    1.04
 -10   0  -4    5.91    0.85
 -10   0  -4    5.86    0.81
  10   0   4    6.92    0.74
 -10   0   4    6.62    1.17
 -10   0   4    7.78    1.18
  10   0   4    7.00    0.90
  10   0  -4    8.79    1.82
 -12   0   4 4553.00  100.00
 -12   0  -4 4360.84   97.45
  12   0   4 4468.50   97.23
  12   0  -4 4350.30   97.90
 -12   0   4 4260.54   97.99
  12   0   4 4573.23   97.49
  12   0  -4 4383.97   97.89
  12   0  -4 4379.62   99.73
 -12   0  -4 4400.39   97.38
 -12   0   4 4283.03   98.20
  14   0   4   37.22    2.10
 -14   0  -4   39.07    2.06
  14   0  -4   38.68    2.31
 -14   0   4   41.08    2.57
 -14   0   4   39.60    2.42
  14   0  -4   39.13    3.35
 -14   0   4   42.75    3.47
 -14   0  -4   40.50    2.04
  14   0  -4   38.53    2.36
  14   0   4   37.10    1.87
  16   0   4  463.40   11.77
 -16   0   4  503.29   12.91
 -16   0   4  491.56   12.56
  16   0  -4  451.50   12.33
 -16   0   4  473.70   14.25
  16   0  -4  473.31   14.47
 -16   0  -4  532.15   12.14
  16   0  -4  432.18   12.24
 -16   0  -4  438.75   11.98
  16   0   4  476.84   12.05
 -16   0  -4  515.10   14.44
 -18   0   4   20.72    2.18
  18   0   4   17.49    1.68
 -18   0   4   19.25    2.32
  18   0  -4   17.94    3.16
  18   0   4   21.44    2.01
 -18   0  -4   22.72    1.88
  20   0   4 2984.22   67.10
  20   0  -4 3162.32   70.77
 -20   0  -4 2935.79   67.07
  20   0   4 2933.14   66.81
 -20   0   4 2969.01   68.08
  22   0   4   37.59    2.58
 -22   0   4   40.86    3.31
 -22   0  -4   40.70    2.70
  22   0  -4   38.36    2.85
  24   0  -4 1763.09   42.33
  24   0   4 1805.71   41.79
 -24   0   4 1865.10   43.30
  26   0   4   21.31    2.52
 -26   0   4   25.00    3.22
  28   0   4 1844.23   43.04
   0   0   6   38.34    1.43
   0   0   6   40.64    1.95
   0   0  -6   36.72    1.83
   0   0   6   37.36    1.26
   0   0  -6   41.11    1.19
   2   0  -6   35.11    1.83
  -2   0  -6   37.05    1.83
   2   0  -6   35.06    1.41
   2   0   6   34.48    1.16
   2   0   6   36.87    1.85
  -2   0   6   36.18    1.93
   2   0  -6   38.36    1.34
  -2   0   6   35.53    1.50
  -2   0   6   31.49    1.37
   4   0   6  481.62   11.13
   4   0  -6  487.17   12.27
   4   0   6  495.68   12.27
   4   0  -6  508.50   11.66
  -4   0   6  467.24   12.22
   4   0  -6  513.82   11.60
  -4   0   6  480.40   11.74
  -4   0  -6  487.90   12.30
  -4   0   6  488.53   11.68
   6   0  -6   27.46    1.49
   6   0   6   22.78    0.83
  -6   0  -6   20.70    1.74
   6   0  -6   26.01    1.47
   6   0   6   23.34    0.89
  -6   0   6   29.83    1.62
   6   0  -6   22.02    1.83
  -6   0   6   21.28    1.85
  -6   0   6   25.64    1.51
  -8   0   6  108.06    3.73
  -8   0   6  109.69    4.41
  -8   0  -6  104.86    3.11
   8   0   6  107.09    2.94
   8   0  -6  111.20    3.63
   8   0  -6  100.22    4.37
   8   0   6  102.69    2.80
  -8   0  -6  105.16    4.33
   8   0  -6  117.11    3.63
  10   0  -6   28.47    1.86
 -10   0  -6   27.01    2.57
  10   0   6   29.54    1.24
  10   0  -6   23.24    2.40
  10   0  -6   33.80    1.94
 -10   0   6   29.84    1.99
 -10   0  -6   27.14    1.43
 -10   0   6   30.18    2.73
  10   0   6   31.17    1.42
  12   0  -6  364.56    9.31
  12   0  -6  323.01   10.52
  12   0  -6  353.16    9.35
  12   0   6  356.95    8.67
 -12   0  -6  329.19    8.63
  12   0   6  339.51    8.36
 -12   0   6  336.96   10.92
  14   0  -6   20.19    1.90
  14   0  -6   21.53    2.78
  14   0  -6   21.99    1.97
 -14   0   6   22.93    2.07
  14   0   6   23.09    1.61
  14   0   6   20.57    1.34
 -14   0  -6   21.64    1.56
 -14   0   6   23.04    3.04
  16   0   6   24.49    1.61
  16   0  -6   25.71    2.16
 -16   0   6   24.48    2.19
  16   0   6   23.26    1.77
  16   0  -6   21.60    2.94
 -16   0  -6   22.51    1.72
  18   0   6   44.03    2.49
 -18   0  -6   45.99    2.45
  18   0   6   37.28    2.12
  18   0  -6   40.13    2.75
  18   0  -6   33.74    3.64
  20   0  -6  219.30    7.26
  20   0   6  207.50    6.41
 -20   0   6  223.03    7.76
 -20   0  -6  231.17    6.80
  20   0   6  220.55    6.78
  20   0  -6  229.32    9.15
  22   0   6   25.27    2.12
  22   0  -6   30.26    4.09
 -22   0   6   27.40    3.10
  24   0  -6   24.99    4.09
 -24   0   6   21.73    3.08
  24   0   6   23.36    2.27
  26   0   6   31.79    2.67
   0   0   8  543.18   12.75
   0   0  -8  447.14   12.46
   0   0   8  491.28   11.67
   0   0  -8  493.23   11.24
   0   0   8  504.91   11.39
   2   0   8   13.37    1.50
   2   0  -8   15.08    1.46
   2   0  -8   15.65    0.88
   2   0   8   13.81    0.87
  -2   0   8   15.37    1.60
  -2   0   8   18.41    1.22
  -2   0   8   16.54    1.09
  -2   0  -8   17.24    1.59
   4   0   8 3804.34   83.59
   4   0   8 3877.78   85.16
   4   0  -8 3714.51   84.09
   4   0  -8 3844.64   84.26
  -4   0  -8 3724.62   85.19
  -4   0   8 3914.83   85.17
   4   0   8 3833.87   83.75
  -4   0   8 3736.94   84.37
   4   0  -8 3908.19   85.22
  -4   0   8 3810.08   84.45
  -6   0   8   37.83    2.00
   6   0  -8   38.11    1.89
  -6   0   8   38.67    1.96
  -6   0   8   33.09    2.34
  -6   0  -8   37.35    2.44
   6   0  -8   36.80    2.37
   6   0   8   35.68    1.09
   6   0   8   36.03    1.15
   6   0  -8   41.26    1.84
  -8   0   8 3408.37   76.44
  -8   0   8 3435.15   76.38
  -8   0  -8 3383.50   77.34
  -8   0   8 3383.57   77.19
   8   0  -8 3461.09   76.20
   8   0  -8 3421.32   76.00
   8   0  -8 3440.84   77.31
   8   0   8 3408.31   74.90
 -10   0   8    2.32    1.74
  10   0   8    1.97    0.48
 -10   0   8    0.80    1.18
  10   0   8    1.43    0.56
 -10   0   8    1.55    1.20
  10   0  -8    2.43    1.20
  10   0  -8    2.02    1.73
 -10   0  -8    1.30    1.63
  10   0  -8    0.90    1.11
 -12   0   8 3028.50   69.13
  12   0   8 3056.71   67.59
  12   0   8 3020.02   67.37
 -12   0   8 3159.33   70.49
  12   0  -8 3077.18   70.65
 -12   0   8 2980.43   68.89
  12   0  -8 2998.87   68.70
 -12   0  -8 3214.52   70.67
  12   0  -8 3154.27   68.64
  14   0   8   55.29    2.06
 -14   0  -8   55.98    2.47
 -14   0  -8   56.32    4.05
 -14   0   8   59.50    3.28
  14   0  -8   56.22    4.00
  14   0   8   56.42    2.29
  14   0  -8   55.75    3.00
  16   0  -8  353.95   10.11
 -16   0   8  359.94   10.54
  16   0   8  350.65    9.18
  16   0  -8  353.37   11.75
 -16   0  -8  371.20    9.43
  16   0   8  355.25    8.91
 -16   0  -8  357.59   11.80
  18   0   8    2.39    1.11
  18   0  -8    1.80    1.71
  18   0  -8    0.66    2.44
 -18   0  -8    0.80    2.44
  18   0   8    1.03    1.31
 -18   0   8    2.74    1.97
  20   0  -8 2231.63   51.36
  20   0  -8 2124.94   48.86
  20   0   8 2122.80   47.91
  20   0   8 2106.29   47.45
  22   0  -8   62.18    5.20
  22   0   8   58.19    2.81
  22   0   8   55.94    3.13
   0   0 -10  923.03   22.63
   0   0  10  913.18   21.36
   0   0 -10  950.55   20.80
   0   0  10  980.07   22.67
   0   0  10  903.77   20.97
  -2   0  10   46.38    2.80
   2   0  10   49.43    1.84
  -2   0  10   49.88    2.00
  -2   0 -10   50.77    2.85
   2   0 -10   50.77    2.82
  -2   0  10   49.01    2.18
   2   0  10   45.14    2.73
   2   0 -10   50.96    1.76
   4   0 -10  435.83   11.73
   4   0  10  417.83   10.09
  -4   0  10  429.71   10.73
   4   0  10  430.99    9.94
   4   0  10  427.68   11.65
  -4   0  10  433.96   10.89
  -4   0 -10  430.80   11.77
  -4   0  10  429.93   11.63
   4   0 -10  434.37   10.33
  -6   0 -10   86.83    3.89
   6   0  10   70.28    1.94
   6   0 -10   84.75    2.82
  -6   0  10   81.98    3.18
  -6   0  10   85.58    3.29
   6   0 -10   81.50    3.80
   6   0  10   72.14    1.97
  -6   0  10   77.18    3.73
  -8   0  10  337.96    9.15
   8   0 -10  334.55    8.83
  -8   0 -10  343.04   10.22
   8   0 -10  332.63    8.65
  -8   0  10  322.12    9.09
  -8   0  10  324.28    9.81
   8   0 -10  310.56    9.84
 -10   0 -10   27.11    2.87
  10   0 -10   29.54    2.91
  10   0 -10   27.12    2.05
  10   0 -10   29.80    2.02
 -10   0  10   28.14    2.21
 -10   0  10   28.05    2.24
  12   0 -10  341.84    8.91
  12   0  10  292.10    7.02
  12   0 -10  332.88   10.57
  12   0 -10  336.48    8.71
  12   0  10  305.39    7.17
 -12   0  10  352.90    9.28
 -12   0  10  363.12    9.50
 -12   0 -10  335.90   10.43
  14   0  10   77.24    2.17
  14   0 -10   88.86    3.80
 -14   0  10   94.27    4.15
 -14   0  10   88.65    4.25
  14   0 -10   92.26    5.30
 -14   0 -10   85.52    5.01
  14   0  10   81.04    2.44
  16   0 -10  550.54   16.13
  16   0 -10  568.84   14.24
 -16   0 -10  567.68   16.31
  16   0  10  517.34   12.28
 -16   0  10  586.21   14.96
  16   0  10  526.68   12.65
  18   0  10    5.24    0.93
 -18   0  10    5.48    2.28
  18   0 -10    4.31    1.93
  18   0 -10    6.27    2.96
  18   0  10    6.56    1.23
 -18   0 -10    5.24    3.00
  20   0 -10  250.47    9.57
  20   0  10  212.17    5.83
 -20   0 -10  245.44    9.61
 -20   0  10  233.49    8.33
 -22   0  10   78.84    4.84
   0   0 -12 5402.03  117.42
   0   0 -12 5271.93  119.77
   0   0  12 5269.96  118.24
  -2   0  12   15.17    1.55
  -2   0 -12   15.67    2.16
   2   0 -12   17.13    1.04
  -2   0  12   16.46    1.26
   2   0  12   15.95    1.23
   2   0 -12   16.31    2.06
   4   0 -12   25.31    2.43
  -4   0  12   20.30    1.67
   4   0 -12   16.29    1.29
  -4   0  12   14.04    1.70
   4   0  12   32.51    1.40
   4   0  12   36.81    1.32
  -4   0 -12   25.94    2.48
   6   0 -12   16.30    1.36
  -6   0 -12   12.43    2.21
   6   0 -12   16.92    2.26
  -6   0  12   13.35    1.77
  -6   0  12   13.36    1.71
  -8   0  12 1892.24   42.75
  -8   0  12 1875.34   42.75
   8   0 -12 1887.85   41.93
   8   0 -12 1743.42   43.61
  -8   0 -12 1787.51   43.82
  10   0 -12   18.99    1.78
 -10   0  12   20.00    2.27
 -10   0 -12   18.12    2.71
 -10   0  12   19.66    2.27
  10   0 -12   17.75    2.70
 -12   0 -12   22.73    3.25
 -12   0  12   24.66    2.70
 -14   0 -12   12.81    2.92
  14   0 -12   14.88    2.10
  14   0 -12   15.39    3.20
 -14   0  12   14.80    2.43
 -16   0  12 3920.66   89.21
  16   0 -12 3860.64   88.33
 -16   0 -12 4024.60   90.89
  16   0 -12 3938.37   90.90
 -18   0 -12   23.63    3.80
 -18   0  12   21.76    3.27
  18   0 -12   27.13    3.94
 -20   0  12   23.78    3.39
   0   0 -14  466.37   13.41
   0   0  14  475.39   11.78
  -2   0  14   24.77    1.97
   2   0  14   23.82    1.52
   2   0 -14   25.57    2.72
  -2   0 -14   24.45    2.80
  -4   0  14   70.81    3.27
   4   0  14   65.18    2.25
  -4   0 -14   77.90    4.29
   4   0  14   65.03    2.12
   4   0 -14   83.05    4.31
  -6   0 -14   42.94    3.55
   6   0 -14   34.25    3.17
  -6   0  14   35.55    2.66
  -8   0  14  864.53   20.67
  -8   0  14  812.37   20.38
  -8   0 -14  813.06   21.90
   8   0 -14  805.59   21.60
  10   0 -14   27.79    3.24
 -10   0 -14   29.11    3.41
 -10   0  14   29.39    2.69
  12   0 -14   63.48    4.70
 -12   0  14   74.23    4.12
  14   0 -14   34.23    4.13
 -14   0 -14   36.54    4.12
 -14   0  14   40.69    3.54
 -16   0  14  343.60   11.00
 -18   0  14   14.68    3.05
   0   0 -16   36.69    3.46
   0   0  16   40.38    2.20
   2   0  16   44.16    2.12
  -2   0 -16   47.47    3.78
  -2   0  16   44.74    2.58
   2   0 -16   47.11    3.88
  -4   0  16 1250.52   29.96
   4   0 -16 1306.67   31.83
  -4   0 -16 1269.94   31.81
  -6   0  16   43.15    2.96
  -6   0 -16   42.08    3.88
   6   0 -16   41.60    3.75
   8   0 -16  832.31   22.29
  -8   0 -16  826.98   22.45
  10   0 -16   55.58    4.43
 -10   0 -16   62.58    4.75
   1  -1   1   15.29    0.84
  -1   1  -1   14.92    0.79
  -1  -1  -1   15.10    0.60
   1   1  -1   13.99    0.67
  -1  -1  -1   13.71    0.65
   1  -1  -1   21.35    0.79
   1   1   1   14.01    0.62
  -1  -1   1   13.22    0.63
  -1   1   1   14.36    0.72
   1  -1  -1   13.55    0.59
  -1  -1  -1   15.45    0.60
  -1  -1   1   13.85    0.58
   3   1  -1    5.71    0.56
   3  -1  -1    7.08    0.66
  -3  -1  -1    7.32    0.46
  -3  -1   1    7.44    1.02
  -3  -1   1    6.44    0.58
   3  -1   1    6.40    0.65
  -3   1  -1    6.74    0.68
  -3   1   1    6.70    0.63
   3  -1  -1    5.35    0.86
   5   1  -1    3.30    0.56
  -5  -1   1    3.82    1.20
  -5  -1   1    5.41    0.63
   5  -1  -1    3.08    0.68
   5  -1  -1    5.94    0.77
  -5  -1   1    3.36    0.61
  -5   1  -1    3.89    0.70
  -5  -1  -1    3.47    0.55
  -5   1   1    3.38    0.67
  -5  -1  -1    4.03    0.51
   5   1  -1    4.24    0.69
   5  -1  -1    3.89    1.07
  -7  -1  -1   81.73    2.36
  -7  -1  -1   78.49    2.49
  -7  -1   1   75.41    3.19
   7  -1  -1   85.81    2.66
  -7   1   1   80.02    2.66
   7  -1  -1   69.49    3.15
  -7  -1  -1   66.97    3.09
  -7  -1   1   78.02    2.48
   7  -1  -1   75.48    2.58
  -7  -1   1   79.50    2.61
   7   1   1   67.04    2.27
   7   1  -1   84.78    2.63
  -7   1   1   79.70    2.64
  -7   1  -1   75.63    2.55
  -9  -1   1   64.56    3.20
  -9  -1  -1   69.47    2.48
   9  -1  -1   66.00    2.53
   9   1   1   55.63    2.31
  -9  -1   1   71.48    2.47
  -9  -1  -1   58.93    3.19
   9   1   1   69.12    2.32
  -9  -1   1   69.44    2.59
  -9  -1  -1   70.49    2.33
   9   1  -1   74.26    2.57
   9  -1  -1   71.26    2.56
  -9   1   1   73.83    2.68
   9  -1  -1   57.88    3.19
  -9   1  -1   68.40    2.52
  -9   1   1   68.36    2.65
  11   1   1    9.25    1.00
  11  -1  -1    9.13    1.18
 -11  -1   1    9.96    1.13
 -11  -1  -1    7.48    1.79
 -11   1  -1   10.19    1.20
  11  -1   1    9.43    1.12
  11   1   1    9.81    1.13
  11  -1  -1    7.64    1.76
 -11   1   1    9.21    1.23
 -11  -1  -1    7.88    0.99
 -11  -1  -1    9.15    1.10
 -11  -1   1    8.47    1.12
 -11  -1   1    9.54    1.92
 -11   1   1    8.95    1.24
  11  -1   1    8.27    1.08
 -13   1  -1   10.77    1.35
  13   1   1   10.96    1.17
 -13  -1   1   10.61    1.99
  13   1   1    7.25    1.28
  13  -1   1   11.07    1.27
  13  -1   1    9.85    1.30
 -13   1   1   10.19    1.35
 -13  -1   1   10.35    1.30
 -13   1   1   19.28    1.67
 -13  -1  -1   11.88    1.26
 -13  -1  -1   10.02    1.25
 -13  -1  -1    8.02    2.05
 -13  -1   1   10.41    1.26
  13   1  -1   11.70    1.28
 -15  -1   1    3.63    1.30
  15  -1  -1    2.68    1.15
  15   1   1    3.02    1.05
  15   1  -1    4.03    1.18
 -15   1  -1    2.92    1.16
  15   1   1    2.67    1.18
 -15  -1  -1    3.35    1.25
 -15  -1  -1    3.67    1.09
 -15  -1  -1    0.86    2.17
 -15  -1   1    3.83    2.02
 -15   1   1    3.04    1.24
  15  -1   1    2.95    1.21
  15  -1   1    2.28    1.08
 -15   1   1    3.16    1.36
 -15  -1   1    4.38    1.20
  17  -1   1   13.17    1.72
 -17  -1  -1   13.26    1.74
  17   1  -1   10.07    1.61
  17  -1  -1   10.27    1.54
  17   1   1    9.60    1.43
  17   1   1   11.81    1.57
 -17   1  -1   12.49    1.69
 -17   1   1    8.92    1.64
 -17  -1   1   11.67    1.72
 -17  -1   1   10.30    1.56
 -17   1   1   10.39    1.74
  17   1  -1   11.23    1.52
 -17  -1   1   11.41    2.73
  17  -1   1   11.16    1.53
  17  -1  -1    8.34    1.66
 -17  -1  -1   12.16    2.81
 -17  -1  -1    9.08    1.47
 -19  -1  -1    1.10    1.27
 -19  -1   1    2.15    1.43
 -19  -1   1    1.30    1.56
  19   1   1    1.43    1.34
  19  -1   1    1.29    1.37
 -19   1  -1    1.38    1.50
  19   1  -1    0.86    1.37
 -19  -1  -1    0.93    1.54
 -19   1   1    3.09    1.66
  19  -1  -1    1.08    1.41
  21  -1  -1    2.14    1.65
 -21   1  -1    2.64    1.73
 -21  -1   1   -0.08    1.74
  21   1  -1    1.00    1.53
  21  -1   1    1.04    1.63
 -21  -1  -1    4.58    1.75
  21   1   1    0.70    1.44
 -21  -1  -1    2.83    1.55
 -21  -1   1    1.77    1.73
  23  -1  -1   21.42    2.51
 -23  -1   1   27.06    2.77
  23   1   1   22.16    2.22
  23  -1   1   22.31    2.38
  23   1  -1   22.98    2.33
 -23  -1  -1   24.86    2.62
 -25  -1   1   23.76    2.98
 -25  -1  -1   28.42    3.03
  25   1   1   25.43    2.45
  25  -1  -1   26.63    2.80
  25   1  -1   25.91    2.53
  25  -1   1   26.07    2.66
 -27  -1  -1    5.98    2.54
 -27  -1   1    8.48    2.72
   1  -1  -3    0.38    0.48
  -1  -1  -3    0.83    0.33
   1   1  -3    0.53    0.37
  -1  -1  -3    0.48    0.26
  -1  -1   3    0.18    0.52
   1  -1  -3    0.94    0.42
  -1  -1  -3    1.14    0.54
   1  -1   3    0.69    0.57
  -1   1  -3    0.72    0.37
   3   1   3    5.11    0.41
  -3  -1  -3    4.95    0.35
   3  -1  -3    5.71    0.66
   3  -1  -3    6.60    0.80
  -3  -1  -3    3.64    0.75
  -3  -1   3    5.04    0.64
   3   1  -3    4.53    0.60
  -3  -1   3    6.03    0.83
   3  -1  -3    5.01    0.68
  -5  -1  -3   11.51    0.68
   5  -1  -3   12.99    0.98
   5   1  -3   12.76    0.96
   5  -1   3   12.79    0.90
  -5  -1   3   12.51    0.97
   5   1   3   13.15    0.67
   5  -1  -3   13.04    1.01
  -5   1   3   13.00    1.02
  -5  -1   3   11.45    1.33
  -5   1  -3   11.26    0.99
   5   1  -3   13.64    0.96
  -5  -1  -3   13.05    0.55
  -5  -1   3   13.39    0.96
   5  -1  -3   12.91    1.33
   7   1  -3  126.42    3.69
  -7  -1   3  116.85    3.77
   7   1  -3  135.45    3.77
   7  -1  -3  127.74    3.76
   7  -1  -3  126.08    3.72
   7   1   3  123.37    3.33
   7   1   3  123.32    3.16
   7  -1   3  118.27    3.54
  -7   1  -3  115.04    3.57
  -7  -1  -3  120.95    3.39
  -7   1   3  128.32    3.81
   7  -1   3  122.08    3.49
  -7  -1   3  126.69    4.54
   7  -1  -3  124.04    4.49
  -7  -1  -3  123.35    3.19
  -7  -1   3  125.64    3.67
  -7   1   3  122.02    3.78
   9  -1  -3  126.09    4.03
  -9   1  -3  113.64    3.80
  -9  -1   3  139.30    4.07
  -9  -1  -3  132.49    3.73
  -9   1   3  134.29    4.17
   9   1   3  125.38    3.70
   9   1  -3  136.37    4.07
  -9   1   3  134.18    4.24
   9   1   3  129.05    3.53
  -9  -1  -3  133.96    3.57
   9  -1  -3  125.63    4.95
  -9  -1   3  138.72    5.31
  -9  -1   3  132.55    4.16
   9  -1   3  125.39    3.82
   9  -1  -3  127.20    4.03
   9   1  -3  141.44    4.11
   9  -1   3  135.67    3.86
  11   1   3    3.86    0.92
  11   1   3    2.18    0.70
 -11   1  -3    1.38    0.85
  11   1  -3    1.96    1.01
  11  -1   3    2.03    0.88
 -11  -1  -3    2.36    0.70
  11  -1   3    2.10    0.85
  11  -1  -3    3.10    1.00
 -11   1   3    0.95    1.04
  11   1  -3    2.89    1.03
 -11   1   3    1.03    0.95
 -11  -1   3    0.22    0.90
 -11  -1  -3    1.66    0.77
  11  -1  -3    1.50    0.97
  11  -1  -3    0.93    1.38
 -11  -1   3    4.44    0.99
 -11  -1   3    2.80    1.87
  13   1   3    2.38    0.85
 -13   1  -3    4.23    1.05
 -13  -1   3    1.78    1.17
  13  -1  -3    2.45    1.18
 -13  -1   3    5.41    2.13
  13  -1   3    2.45    1.00
  13  -1  -3    2.85    1.11
 -13  -1  -3    1.84    0.99
  13   1  -3    2.27    1.18
  13   1   3    3.14    0.99
 -13  -1   3    3.60    1.20
  13  -1   3    2.72    0.99
 -13  -1  -3    2.95    0.83
 -13   1   3    2.12    1.20
  13  -1  -3    2.17    1.70
 -13   1   3    3.50    1.22
 -15   1   3    3.59    1.39
  15  -1   3    0.70    1.07
 -15  -1   3    0.94    1.20
 -15   1   3    1.32    1.41
  15   1  -3    1.50    1.26
 -15  -1  -3    1.67    1.11
  15  -1  -3   -0.45    2.07
 -15   1  -3    2.45    1.09
  15  -1   3    2.01    1.17
 -15  -1  -3    0.58    0.97
  15   1   3    2.18    1.17
 -15  -1   3    2.89    2.15
  15   1   3    0.91    0.93
 -15  -1   3    1.55    1.23
 -15  -1  -3    2.20    2.35
  15  -1  -3    3.05    1.36
  17   1  -3    0.91    1.28
 -17   1   3    2.28    1.43
 -17  -1  -3    0.27    1.20
  17   1   3    1.57    1.03
 -17  -1   3    1.64    1.43
  17  -1   3    0.49    1.33
  17  -1  -3    1.90    2.22
 -17  -1   3    1.62    1.42
  17   1   3    2.14    1.32
  17  -1   3    1.07    1.16
 -17   1   3    1.63    1.52
 -17  -1  -3    1.82    1.11
 -17   1  -3    0.48    1.28
  19  -1   3    7.57    1.75
  19  -1   3    8.79    1.63
 -19  -1   3    7.84    1.76
 -19   1   3    8.56    1.97
 -19  -1  -3    7.86    1.56
 -19   1   3    7.55    1.81
 -19  -1   3    9.54    1.92
  19   1   3    7.68    1.39
  19   1  -3    9.10    1.70
  19   1   3    8.52    1.61
 -19  -1  -3    6.49    1.55
 -19   1  -3    7.42    1.71
 -21   1   3   16.89    2.44
  21   1  -3   22.21    2.25
  21  -1   3   18.55    2.12
  21   1   3   21.19    1.99
 -21   1  -3   21.30    2.20
  21  -1  -3   19.50    2.30
 -21  -1  -3   23.29    2.33
 -21  -1   3   20.13    2.54
 -21  -1  -3   21.04    2.18
  23  -1  -3   31.30    2.78
 -23  -1  -3   37.35    2.86
  23   1   3   37.96    2.58
  23  -1   3   32.81    2.73
  23   1  -3   32.59    2.75
 -23  -1   3   34.65    3.08
 -23  -1  -3   36.57    2.71
  25   1   3   42.58    2.82
  25  -1   3   43.23    3.17
 -25  -1  -3   38.95    3.20
 -25  -1   3   46.78    3.69
  27  -1   3    2.60    2.11
  27   1   3    1.89    1.99
   1  -1   5  340.28    7.97
   1  -1  -5  322.76    8.52
  -1   1  -5  350.36    7.98
  -1  -1  -5  340.87    8.60
   1  -1  -5  346.23    8.08
  -1  -1  -5  334.52    7.82
   1   1   5  344.50    7.87
   1  -1   5  351.12    8.58
   1   1  -5  340.41    8.03
   1  -1  -5  359.14    8.04
  -1  -1  -5  356.42    7.80
  -1  -1   5  335.11    8.54
  -1   1   5  333.02    8.09
  -1  -1   5  336.55    8.12
  -3  -1   5   77.12    2.74
   3  -1  -5   75.36    2.37
   3   1  -5   77.96    2.27
   3  -1   5   74.80    2.72
  -3  -1   5   68.89    2.34
   3  -1   5   66.98    2.33
   3  -1   5   69.59    2.03
  -3   1   5   72.09    2.35
   3  -1  -5   73.79    2.30
  -3  -1  -5   76.37    2.76
   3  -1  -5   71.97    2.67
   5  -1  -5   79.78    3.10
   5   1  -5   89.32    2.72
  -5  -1   5   89.07    3.20
   5  -1   5   85.06    2.67
  -5  -1  -5   87.92    3.23
   5  -1  -5   87.10    2.75
   5  -1  -5   88.66    2.80
  -5   1   5   88.29    2.84
  -5   1   5   67.78    2.69
   5   1   5   82.89    2.13
  -5  -1  -5   86.54    2.15
  -7  -1  -5   54.33    1.54
   7  -1   5   56.86    2.05
  -7  -1  -5   55.72    1.75
   7   1   5   57.28    1.72
   7  -1  -5   60.17    2.36
   7   1  -5   59.63    2.32
  -7  -1  -5   62.58    2.98
   7   1  -5   61.87    2.32
   7  -1   5   56.50    1.96
  -7  -1   5   60.29    2.86
   7  -1  -5   60.82    2.91
   7  -1  -5   63.79    2.34
  -7   1  -5   55.86    2.25
   9   1  -5   37.44    1.95
   9  -1   5   35.32    1.62
   9  -1   5   36.57    1.62
   9  -1  -5   37.86    1.94
  -9  -1   5   38.47    1.99
  -9  -1  -5   38.56    1.47
   9   1   5   33.60    1.40
  -9  -1   5   39.29    2.73
   9  -1  -5   33.90    2.59
   9   1   5   31.93    1.18
   9   1  -5   36.59    1.92
   9  -1  -5   32.82    1.87
  -9  -1  -5   35.16    1.29
  -9   1  -5   32.23    1.76
 -11  -1   5   68.32    3.72
 -11   1  -5   59.55    2.51
  11  -1   5   57.67    2.33
  11  -1  -5   57.11    3.42
 -11  -1  -5   60.65    2.28
  11  -1  -5   62.05    2.76
  11   1   5   61.16    2.01
  11   1  -5   58.97    2.64
  11   1   5   61.36    2.24
  11   1  -5   63.68    2.76
  11  -1  -5   59.77    2.68
  11  -1   5   64.79    2.35
 -11  -1  -5   61.49    2.09
 -11  -1   5   65.26    2.77
 -13  -1   5   45.32    3.40
 -13   1   5   41.89    2.53
 -13  -1  -5   39.64    1.85
  13   1   5   42.35    1.80
  13  -1   5   43.44    2.09
  13   1  -5   48.47    2.51
 -13  -1   5   47.09    2.48
  13  -1  -5   45.48    2.48
 -13  -1  -5   50.70    2.13
  13  -1  -5   36.50    3.05
  13  -1   5   44.33    2.07
  13   1  -5   42.97    2.42
  13  -1  -5   43.96    2.47
  13   1   5   45.05    2.06
 -13   1  -5   38.13    2.13
  15  -1   5  191.87    5.61
  15   1   5  192.12    5.61
  15   1  -5  195.57    6.07
 -15  -1  -5  187.13    5.42
  15  -1  -5  177.38    6.05
 -15  -1   5  200.79    6.18
 -15  -1   5  213.79    7.71
  15  -1  -5  196.49    6.22
  15  -1   5  191.42    5.74
 -15  -1  -5  181.88    5.60
 -15  -1   5  185.80    6.32
  15  -1  -5  190.59    7.42
 -15   1   5  204.10    6.42
  15   1   5  192.49    5.32
  15   1  -5  192.22    6.09
 -15   1  -5  194.42    5.85
  17  -1   5  153.82    4.88
 -17  -1  -5  148.21    4.98
 -17   1   5  155.19    5.61
  17   1   5  155.85    4.99
  17  -1  -5  161.46    6.88
 -17  -1   5  160.20    5.46
  17   1   5  150.56    4.64
  17  -1   5  152.73    5.09
 -17  -1  -5  154.80    4.81
  17   1  -5  153.22    5.38
 -17   1   5  155.29    5.87
  17  -1  -5  147.36    5.43
 -17  -1   5  149.54    5.61
 -17   1  -5  146.57    5.08
 -19  -1   5   22.65    2.56
  19   1   5   29.67    2.25
 -19  -1  -5   21.12    2.11
  19  -1   5   26.51    2.21
 -19  -1  -5   24.67    1.99
  19  -1   5   27.23    2.09
  19  -1  -5   27.50    2.51
 -19   1  -5   24.78    2.25
  19  -1  -5   25.18    3.32
  19   1   5   24.95    1.83
 -19   1   5   25.40    2.66
 -21  -1  -5   28.25    2.41
  21  -1   5   27.52    2.29
 -21  -1   5   27.16    2.84
  21  -1  -5   25.94    3.65
 -21   1  -5   30.08    2.52
 -21  -1  -5   30.22    2.28
  21   1   5   26.59    2.09
 -21   1   5   30.40    3.00
 -23  -1   5   43.49    3.47
  23  -1   5   43.98    2.90
  23   1   5   38.26    2.53
  23   1  -5   38.79    2.95
 -23  -1  -5   40.15    2.93
  25  -1   5   19.36    2.37
 -25  -1   5   16.34    2.84
  25   1   5   17.21    2.18
  27  -1   5   11.93    2.38
  -1  -1  -7   26.05    1.70
  -1  -1   7   22.63    1.66
  -1  -1  -7   25.71    0.94
   1  -1   7   25.02    1.08
   1  -1  -7   26.83    1.12
  -1  -1   7   24.99    1.21
   1   1   7   23.68    1.02
  -1   1   7   23.34    1.19
   1  -1   7   26.88    1.72
   1  -1  -7   23.11    1.60
  -1  -1   7   24.72    1.30
   1  -1  -7   25.96    1.15
  -1  -1  -7   24.84    0.86
  -1   1  -7   27.18    1.08
   1   1  -7   27.13    1.14
  -3  -1   7   18.16    1.24
   3   1  -7   17.04    1.02
  -3   1   7   17.76    1.20
   3  -1   7   16.09    0.77
   3  -1  -7   17.65    1.11
  -3  -1  -7   16.55    1.49
  -3  -1   7   15.82    1.14
  -3  -1   7   16.56    1.52
   3  -1  -7   17.59    1.07
   3  -1   7   15.37    1.50
   3  -1  -7   16.57    1.46
  -5  -1   7   13.39    1.56
   5  -1   7   12.67    0.75
  -5  -1   7   14.45    1.23
  -5   1   7   12.57    1.19
   5  -1  -7   13.01    1.13
  -5  -1   7   13.50    1.18
  -5  -1  -7   13.20    1.50
   5  -1  -7   14.16    1.54
  -5   1   7   15.90    1.14
   5  -1   7   13.15    1.08
   5   1  -7   15.61    1.14
   5  -1  -7   13.21    1.08
   7  -1  -7   27.53    2.11
   7  -1   7   24.88    1.20
   7  -1   7   26.13    1.34
  -7  -1   7   25.31    1.98
  -7  -1   7   25.70    1.71
   7  -1  -7   26.78    1.63
  -7   1   7   27.13    1.73
   7  -1   7   26.46    1.17
  -7  -1  -7   26.47    2.10
  -7   1   7   24.11    1.69
   7  -1  -7   27.42    1.64
   7   1  -7   28.80    1.62
  -7  -1   7   25.99    1.69
   9  -1   7   17.82    1.19
  -9  -1   7   17.48    1.56
   9   1  -7   20.06    1.58
   9  -1   7   17.95    1.12
  -9   1   7   21.20    1.76
   9   1  -7   19.15    1.55
   9  -1  -7   18.98    2.15
  -9   1   7   20.06    1.74
   9   1   7   18.32    0.87
   9  -1  -7   17.22    1.57
  -9  -1  -7   15.26    2.02
   9  -1  -7   22.06    1.61
  -9  -1   7   20.11    2.14
  11  -1  -7   32.14    2.07
 -11   1   7   29.34    2.12
 -11  -1   7   33.84    2.21
  11   1  -7   32.11    2.04
  11  -1  -7   27.51    2.76
  11   1   7   29.11    1.32
 -11  -1   7   31.04    2.79
  11   1  -7   29.58    2.00
  11  -1  -7   31.79    2.08
  11  -1   7   28.94    1.53
  11  -1   7   33.44    1.57
 -11  -1  -7   26.99    1.34
 -11  -1  -7   29.81    2.76
 -11   1   7   31.37    2.19
 -11   1  -7   31.19    1.88
 -11  -1  -7   23.84    1.25
  13  -1   7   13.38    1.26
  13  -1  -7   14.61    2.38
 -13   1   7   16.58    2.02
  13  -1   7   13.77    1.34
 -13  -1  -7   12.08    2.52
  13   1  -7   13.60    1.63
  13   1   7   13.84    1.16
  13   1  -7   14.03    1.72
  13  -1  -7   13.19    1.62
 -13  -1   7   13.68    1.79
  13  -1  -7   14.63    1.76
 -13  -1   7   16.05    2.52
 -13  -1  -7   13.72    1.09
 -13   1  -7   15.70    1.62
 -13  -1  -7   13.92    1.13
  15   1  -7    6.16    1.56
  15  -1   7    7.83    1.18
  15  -1  -7    7.59    2.30
 -15   1  -7    6.38    1.42
 -15  -1   7    5.84    1.63
  15  -1   7    6.83    1.36
  15  -1  -7   12.21    1.76
  15   1   7    7.85    1.18
  15   1   7    5.41    0.86
 -15   1   7    9.00    1.94
 -15  -1  -7    5.42    1.08
 -15  -1  -7    7.21    1.07
 -17   1  -7   21.86    2.07
 -17   1   7   16.16    2.34
  17  -1   7   24.85    1.97
  17   1  -7   23.89    2.27
 -17  -1  -7   23.91    1.66
  17   1   7   22.31    1.49
  17  -1  -7   20.90    2.99
  17  -1   7   21.91    1.71
  17  -1  -7   22.28    2.30
  17   1   7   23.18    1.76
  19  -1  -7   22.70    2.47
 -19   1  -7   22.02    2.23
  19   1   7   22.04    1.62
  19   1   7   21.14    1.91
  19   1  -7   21.55    2.35
  19  -1  -7   25.60    3.38
  19  -1   7   20.74    2.11
  19  -1   7   19.34    1.81
  21  -1  -7    5.78    2.93
  21  -1  -7    8.52    2.17
  21   1   7    6.21    1.69
  21  -1   7    7.67    1.67
  21   1   7    5.51    1.38
  21   1  -7    6.58    1.99
  23  -1   7   10.91    2.02
  23  -1  -7   13.66    3.67
  25  -1   7    5.13    2.01
  -1   1   9    8.62    0.94
   1   1   9    9.04    0.78
   1  -1  -9    8.96    1.39
  -1  -1   9   10.37    1.01
  -1  -1  -9   10.99    0.49
   1   1  -9    9.95    0.82
  -1   1  -9    9.93    0.76
   1  -1   9   10.21    1.00
   1  -1   9    8.22    1.41
   1  -1   9    8.58    0.81
  -1  -1   9    8.16    1.47
  -1  -1   9   10.73    1.10
   1  -1  -9    9.83    0.83
   1  -1  -9    8.37    0.70
  -1  -1  -9    9.83    1.45
  -3  -1  -9  201.25    6.31
  -3  -1   9  204.78    5.60
   3   1  -9  200.75    5.23
   3   1   9  190.34    4.69
   3  -1  -9  209.99    5.25
   3  -1   9  194.83    5.18
   3  -1  -9  192.25    6.19
  -3  -1   9  208.55    5.69
  -3   1   9  205.59    5.56
   3  -1   9  206.24    4.87
  -3  -1   9  202.43    6.19
   3  -1  -9  187.19    5.34
   3  -1   9  199.49    6.25
   5  -1   9  134.19    4.06
  -5  -1  -9  139.35    5.06
  -5  -1   9  141.01    4.96
   5  -1   9  136.41    3.39
   5  -1  -9  134.40    4.94
   5   1  -9  137.06    4.07
  -5  -1   9  148.87    4.52
   5  -1   9  146.10    5.05
   5  -1  -9  145.03    4.18
  -5   1   9  141.60    4.46
  -5  -1   9  139.02    4.41
   5  -1  -9  141.07    4.24
   7  -1   9  118.91    3.07
   7  -1   9  121.10    3.06
  -7  -1   9  122.80    4.78
   7  -1  -9  125.98    3.95
   7   1  -9  116.42    3.84
  -7   1   9  124.84    4.26
  -7  -1   9  117.56    4.16
  -7   1   9  116.74    4.12
   7  -1   9  115.76    3.53
   7  -1  -9  126.30    4.02
  -7  -1  -9  128.36    4.98
  -7  -1   9  133.72    4.30
   7  -1  -9  113.62    4.65
  -9  -1   9  112.61    4.14
  -9  -1   9  109.22    4.66
  -9  -1  -9  107.43    4.80
   9  -1  -9  105.98    4.72
  -9   1   9  112.23    4.15
   9  -1  -9  109.22    3.82
   9  -1   9  108.77    2.96
   9  -1  -9  109.43    3.87
   9  -1   9  108.75    3.24
  -9   1   9  104.65    4.06
   9   1  -9  103.43    3.72
   9  -1   9  105.02    3.04
  -9  -1   9  107.45    4.01
  11  -1  -9  150.97    4.85
 -11  -1  -9  136.85    5.84
 -11  -1   9  143.48    5.06
 -11   1   9  143.49    5.07
  11  -1   9  136.04    3.88
  11  -1  -9  142.47    4.82
 -11  -1   9  144.55    4.96
  11   1  -9  138.35    4.67
  11   1   9  132.24    3.43
  11  -1   9  145.05    3.98
 -11   1   9  144.73    5.12
  11  -1  -9  153.61    6.11
 -13  -1   9  118.91    4.51
 -13   1   9  106.56    4.61
 -13   1   9  121.14    4.65
  13   1   9  106.61    3.08
 -13  -1   9  108.71    4.53
  13  -1  -9  118.61    5.65
  13  -1  -9  104.93    4.28
  13  -1   9  111.84    3.52
  13  -1  -9  116.89    4.34
 -13  -1  -9  103.43    5.43
  13  -1   9  112.36    3.44
 -15  -1   9   20.50    2.41
 -15   1   9   19.20    2.31
 -15  -1  -9   16.14    2.99
  15  -1   9   16.69    1.40
  15  -1  -9   18.28    2.05
  15  -1   9   16.41    1.51
 -15   1   9   13.29    2.28
  15   1  -9   16.41    2.03
  15  -1  -9   19.02    2.89
  15   1   9   16.44    1.23
  17  -1  -9    5.07    1.85
 -17  -1   9    3.26    1.93
 -17  -1  -9    4.63    2.69
  17  -1   9    6.85    1.26
  17  -1  -9    3.04    2.49
  17  -1   9    4.52    1.40
  17   1   9    3.91    1.08
 -17   1   9    6.07    2.20
  17   1  -9    4.82    1.74
  19  -1   9  132.10    4.27
  19  -1  -9  123.26    5.22
  19  -1   9  128.98    4.46
  19   1  -9  128.34    5.20
  19   1   9  123.24    4.14
 -19  -1   9  129.04    5.65
  19  -1  -9  131.42    6.65
 -19  -1  -9  122.02    6.58
 -19   1   9  125.31    5.69
  21  -1  -9   59.89    4.90
 -21  -1  -9   55.29    4.91
  21  -1   9   58.35    2.84
 -21  -1   9   50.41    3.86
  -1   1 -11  251.31    6.20
   1  -1  11  266.22    7.81
   1  -1 -11  258.52    6.13
  -1  -1  11  268.99    7.92
  -1  -1 -11  248.90    7.88
   1   1  11  257.15    6.41
   1  -1  11  243.67    6.31
   1   1 -11  258.09    6.36
   1  -1  11  263.87    6.80
   1  -1 -11  260.62    7.90
  -1   1  11  249.05    6.65
  -1  -1  11  258.24    6.96
  -1  -1  11  239.65    6.60
   3  -1 -11   10.76    1.85
   3   1  11   12.83    0.74
   3  -1  11   13.34    2.01
   3   1 -11   13.81    1.10
   3  -1 -11   11.81    1.00
   3  -1  11   10.56    1.10
   3  -1  11    9.30    0.67
  -3  -1  11   15.85    2.01
  -3   1  11   13.30    1.36
  -3  -1 -11   16.52    1.98
  -3  -1  11   12.95    1.34
  -3  -1  11   12.85    1.48
   5  -1  11    2.03    0.76
   5   1 -11    1.06    0.89
  -5  -1  11    1.12    1.19
   5  -1 -11    0.52    1.54
   5  -1  11    1.81    0.93
   5  -1 -11    1.20    0.89
  -5   1  11    2.70    1.28
  -5  -1 -11    3.77    1.66
  -5  -1  11    1.54    1.53
   5  -1  11    1.93    1.58
  -5  -1  11    1.06    1.13
   5  -1 -11    2.02    0.98
  -7   1  11   79.84    3.48
   7  -1  11   79.25    2.72
  -7  -1  11   88.15    3.57
  -7  -1  11   88.02    3.53
   7   1 -11   85.46    3.07
   7  -1 -11   85.89    3.09
  -7  -1 -11   84.64    4.18
   7  -1  11   82.33    2.56
   7  -1 -11   85.50    3.28
   7  -1 -11   82.48    4.06
  -9  -1 -11   50.72    3.52
   9  -1 -11   45.38    3.24
  -9   1  11   46.50    2.78
   9   1 -11   50.30    2.46
  -9  -1  11   47.62    2.84
   9  -1 -11   51.85    2.49
   9  -1  11   46.07    1.81
   9  -1 -11   46.39    2.55
  -9  -1  11   49.38    2.77
  11  -1 -11    5.99    1.52
 -11  -1 -11    5.34    2.15
  11   1 -11    2.44    1.37
 -11  -1  11    3.68    1.67
 -11   1  11    3.34    1.68
 -11  -1  11    2.34    1.50
  11  -1  11    4.32    0.80
  11  -1 -11    4.71    2.08
  11  -1 -11    4.05    1.49
  13  -1 -11    3.53    2.41
  13  -1  11    2.68    0.80
  13  -1 -11    4.83    1.69
  13  -1  11    2.88    0.67
  13  -1  11    4.14    0.83
 -13  -1  11    4.99    1.95
 -13   1  11    5.56    1.90
 -13  -1 -11    3.32    2.31
 -13   1  11    2.63    1.76
  15  -1  11  182.42    4.91
  15  -1 -11  199.49    8.09
 -15  -1  11  206.68    7.12
  15  -1  11  180.10    5.17
  15  -1  11  185.02    4.94
  15  -1 -11  198.11    6.50
 -15  -1 -11  192.55    8.01
  17  -1 -11  128.18    6.45
  17  -1  11  108.55    3.62
  17  -1  11  120.76    3.59
 -17  -1  11  123.57    5.50
  17  -1 -11  123.04    5.04
 -17  -1 -11  118.75    6.40
  19  -1 -11   14.35    3.45
 -19  -1 -11   13.65    3.46
 -19  -1  11   14.85    2.85
 -21  -1  11    3.69    2.47
   1   1 -13    8.99    0.95
   1  -1 -13    8.64    1.99
  -1  -1 -13   10.63    2.05
   1   1  13    8.67    1.04
  -1  -1  13    9.64    1.50
   1  -1  13    7.76    0.87
   1  -1  13    9.13    1.32
  -1   1  13    8.85    1.25
  -1  -1  13    8.72    1.13
   1  -1 -13    8.41    0.70
   3  -1 -13   72.41    2.46
   3  -1 -13   74.66    4.02
  -3  -1  13   78.60    3.12
  -3  -1 -13   75.61    4.08
   3   1 -13   76.03    2.64
   3  -1  13   74.66    2.91
  -3  -1  13   86.09    3.42
   3   1  13   75.89    2.14
  -3   1  13   74.29    3.11
   3  -1  13   82.15    2.88
  -5   1  13   87.87    3.56
   5   1 -13   85.48    2.99
   5  -1  13   79.99    2.99
   5  -1 -13   85.78    2.93
  -5  -1 -13   89.48    4.51
  -5  -1  13   89.69    3.59
   5  -1 -13   81.61    4.27
  -5  -1  13   83.74    3.56
   5  -1  13   82.46    2.82
  -7  -1 -13   81.57    4.44
  -7  -1  13   87.15    3.79
   7  -1 -13   77.66    3.01
  -7  -1  13   81.07    3.70
   7   1 -13   81.90    3.06
   7  -1  13   76.85    2.55
  -7   1  13   81.32    3.60
   7  -1 -13   72.36    4.18
   7  -1  13   75.77    2.50
  -9  -1  13   75.32    3.64
  -9  -1 -13   63.84    4.17
  -9   1  13   64.66    3.49
   9  -1  13   68.91    2.09
   9  -1 -13   70.63    4.27
   9   1 -13   66.04    2.91
   9  -1 -13   68.40    3.22
  -9  -1  13   72.36    3.69
   9  -1  13   63.28    2.04
   9  -1 -13   73.58    3.04
 -11  -1 -13  128.55    6.19
 -11   1  13  117.07    5.01
  11  -1 -13  124.32    5.96
  11  -1 -13  125.84    4.72
 -11  -1  13  126.33    5.24
 -13  -1 -13   39.18    4.03
  13  -1 -13   40.45    4.02
 -13  -1  13   38.54    3.25
  13  -1 -13   39.00    2.75
 -15  -1 -13   22.80    3.61
  15  -1 -13   13.09    3.34
  15  -1 -13   17.90    2.30
 -15  -1  13   16.46    2.75
 -17  -1 -13    5.59    3.16
  17  -1 -13    2.87    2.84
 -17  -1  13    2.05    2.48
 -19  -1  13   82.52    4.97
  -1  -1  15  110.40    4.11
   1  -1  15  109.96    3.92
  -1   1  15  109.99    3.81
   1  -1 -15  113.18    5.31
  -1  -1 -15  105.77    5.21
   1   1  15  110.16    3.40
  -3  -1  15   67.39    3.26
   3  -1  15   60.58    2.76
  -3  -1 -15   64.26    4.10
   3  -1 -15   63.77    4.04
  -3  -1  15   58.84    2.73
   3  -1  15   58.57    2.53
  -3   1  15   61.62    2.93
   5  -1 -15   40.56    3.50
  -5   1  15   45.19    2.74
  -5  -1  15   46.52    2.87
  -5  -1 -15   43.76    3.64
  -5  -1  15   45.30    2.64
   5  -1  15   39.70    2.00
   5  -1  15   39.78    1.87
   7  -1  15  241.06    5.93
  -7  -1  15  286.70    8.11
  -7  -1  15  263.98    7.73
  -7   1  15  266.26    7.85
  -7  -1 -15  273.72    9.20
   7  -1  15  226.30    5.91
   7  -1 -15  261.93    8.95
  -9  -1 -15  214.44    8.54
  -9  -1  15  218.61    7.36
   9  -1 -15  228.90    8.48
 -11  -1 -15   52.76    4.42
  11  -1 -15   53.64    4.28
 -11  -1  15   48.98    3.47
 -13  -1 -15   27.71    3.86
 -13  -1  15   36.37    3.42
  13  -1 -15   31.67    3.97
 -15  -1  15  123.29    5.90
 -17  -1  15   57.85    4.45
  -1  -1 -17  258.12    9.22
   1  -1 -17  247.38    9.12
  -3  -1 -17    8.60    2.75
   3  -1 -17    7.26    2.56
   5  -1 -17   -0.48    2.58
  -5  -1 -17    1.23    2.63
  -9  -1  17   80.75    4.10
 -11  -1  17    2.47    2.21
 -13  -1  17   -1.14    2.50
 -15  -1  17  227.32    8.44
   0  -2   0   12.57    0.86
   0  -2   0    4.09    0.83
   2   2   0    2.55    0.59
  -2   2   0    2.76    0.60
  -2  -2   0    3.33    0.52
  -2  -2   0    2.41    0.49
   2  -2   0    2.97    0.85
  -2   2   0    3.96    0.91
   4  -2   0    3.14    0.79
  -4  -2   0    3.71    0.61
   4   2   0    2.51    0.63
  -4   2   0    3.43    0.89
  -4   2   0    3.03    0.84
  -4  -2   0    1.78    0.78
  -6  -2   0   28.43    1.72
   6  -2   0   31.34    1.63
  -6  -2   0   30.30    1.29
  -6  -2   0   28.81    1.35
  -6   2   0   30.61    1.63
  -6   2   0   23.07    1.67
  -8  -2   0  183.89    5.91
   8  -2   0  206.22    5.65
   8  -2   0  218.78    5.64
  -8  -2   0  202.38    5.39
  -8  -2   0  208.85    5.23
  -8   2   0  200.43    5.63
 -10  -2   0    0.95    0.75
 -10  -2   0    0.31    1.36
 -10   2   0    3.32    1.02
 -10   2   0    0.18    1.30
 -10  -2   0    0.92    0.86
 -12   2   0    1.84    1.06
  12   2   0    1.84    0.99
 -12  -2   0    1.15    1.52
 -12  -2   0    2.84    0.90
 -12  -2   0    2.19    0.99
 -12   2   0    1.42    1.52
 -14   2   0   28.86    2.10
  14  -2   0   24.54    1.95
  14   2   0   27.42    1.80
 -14  -2   0   28.52    1.94
  14   2   0   29.07    1.89
 -14   2   0   27.85    2.71
 -14  -2   0   32.45    2.90
 -14  -2   0   28.20    1.79
 -16  -2   0    3.89    2.31
  16  -2   0    2.05    1.39
  16   2   0    2.94    1.19
 -16  -2   0    2.83    1.33
 -16  -2   0    2.61    1.19
 -16   2   0    2.09    2.10
 -16   2   0    3.43    1.40
  16   2   0    4.08    1.32
  16  -2   0    4.49    1.45
  18   2   0    7.63    1.52
 -18   2   0    9.83    1.81
 -18  -2   0    7.37    1.47
  18  -2   0    6.63    1.69
 -18  -2   0    7.57    1.61
 -20  -2   0    5.52    1.73
  20  -2   0    7.53    1.80
 -20   2   0    0.43    1.64
 -20  -2   0    0.90    1.45
  20   2   0    0.41    1.43
  22  -2   0   46.43    3.10
 -22  -2   0   45.53    3.18
 -24  -2   0   38.43    3.23
  24  -2   0   40.01    3.21
 -26  -2   0   13.88    2.60
   0  -2  -2  699.27   15.63
   0   2  -2  643.26   15.61
   0  -2  -2  727.72   16.09
   0   2  -2  720.73   15.95
   0  -2   2  651.21   15.92
   0  -2   2  724.48   15.64
   0   2   2  719.68   15.66
  -2  -2   2    5.28    0.64
  -2   2  -2    4.50    0.57
   2  -2  -2    4.68    0.59
  -2  -2   2    5.08    0.58
  -2  -2  -2    5.20    0.55
   2   2  -2    4.23    0.66
   2  -2   2    5.28    0.90
  -2  -2  -2    6.13    0.61
   2   2  -2    4.66    0.66
   2  -2  -2    5.30    0.78
  -2  -2  -2    5.39    0.73
  -2   2   2    5.04    0.61
   4   2  -2 5903.01  115.35
  -4  -2   2 5332.86  115.33
   4   2  -2 4691.51  115.95
  -4   2  -2 4947.11  115.64
  -4  -2  -2 5100.66  115.10
   4  -2  -2 5487.31  115.57
  -4   2   2 5426.36  115.69
   4  -2  -2 4990.85  115.70
  -4   2   2 5335.17  115.50
  -4  -2   2 4995.20  115.39
  -6   2   2   25.83    1.51
  -6   2  -2   26.32    1.60
  -6   2   2   28.34    2.22
   6   2   2   28.84    1.25
   6   2  -2   27.78    1.40
   6   2  -2   27.27    2.11
  -6  -2   2   27.57    1.35
   6  -2  -2   29.38    1.58
  -6  -2  -2   25.95    1.22
  -6  -2  -2   27.45    1.09
   6  -2  -2   27.10    1.84
  -6  -2   2   29.33    1.93
  -6  -2   2   26.97    1.41
   8  -2  -2 4426.76  104.78
   8   2   2 4700.52  103.65
  -8  -2   2 4603.77  103.96
  -8  -2   2 4712.44  105.05
   8  -2  -2 4965.95  104.18
  -8  -2  -2 4441.31  103.64
  -8   2   2 4906.17  104.26
   8   2  -2 4965.21  103.99
  -8  -2  -2 4482.71  103.43
   8   2  -2 4314.98  105.28
  -8  -2   2 4820.10  103.84
   8  -2  -2 5029.98  104.23
  -8   2  -2 4745.70  104.15
  -8   2   2 5041.91  105.76
 -10  -2   2    2.63    0.97
 -10  -2  -2    2.73    1.46
 -10   2   2    2.34    1.85
 -10  -2   2    2.76    0.92
 -10  -2   2    2.53    1.51
  10  -2  -2    1.85    1.29
 -10   2  -2    3.87    1.64
  10   2  -2    3.12    0.99
 -10   2   2    2.39    1.00
  10  -2  -2    2.73    0.96
  10   2   2    3.16    0.80
 -10   2  -2    2.79    1.03
 -10  -2  -2    2.46    0.82
 -10  -2  -2    2.83    0.69
  10  -2   2    2.20    1.02
  10  -2   2    3.51    1.00
  10  -2  -2    3.26    1.13
  10   2  -2    1.46    1.66
  12  -2  -2 4622.31   98.87
  12  -2   2 4559.78   98.59
  12  -2   2 4627.53   98.68
 -12   2  -2 4125.74   98.58
 -12   2   2 4532.41   98.85
 -12  -2   2 4710.13  100.29
 -12  -2  -2 4425.69   98.43
 -12   2   2 4312.78  100.24
 -12  -2  -2 4287.34  100.09
 -12   2  -2 4517.90  100.24
  12   2  -2 4465.35   98.56
  12  -2  -2 4418.89   98.76
  12  -2  -2 4415.90  100.13
  12   2  -2 4321.10  100.98
 -12  -2   2 4452.33   98.73
 -12  -2   2 4328.62   98.37
 -12  -2  -2 4331.25   98.06
  12   2   2 4515.66   98.33
 -14  -2  -2   50.56    2.24
  14  -2   2   49.07    2.58
 -14   2  -2   49.79    2.61
 -14   2   2   51.45    3.65
  14  -2   2   50.20    2.55
 -14  -2   2   49.04    2.63
  14   2   2   47.75    2.37
 -14  -2   2   53.13    3.74
  14   2  -2   52.17    4.13
  14   2  -2   52.48    2.55
 -14  -2  -2   48.34    2.41
  14  -2  -2   48.56    2.62
 -14   2   2   49.40    2.72
 -14   2  -2   52.83    3.60
  14  -2  -2   39.95    3.25
 -14  -2  -2   50.31    3.59
 -14  -2   2   50.75    2.45
 -16  -2  -2  475.68   11.76
  16  -2   2  450.09   12.10
 -16   2  -2  465.70   12.25
 -16  -2   2  534.42   14.31
 -16   2   2  478.61   12.48
 -16   2  -2  522.06   14.25
 -16  -2  -2  521.33   14.37
 -16   2   2  449.05   13.78
  16   2   2  448.52   11.90
 -16  -2  -2  455.13   12.00
 -16  -2   2  449.95   12.25
  16  -2   2  457.06   12.11
 -16  -2   2  449.51   11.93
  16   2  -2  456.93   12.01
  18   2  -2   13.09    1.74
 -18  -2  -2   15.23    1.89
  18  -2   2   16.05    1.90
 -18  -2  -2   13.12    1.66
 -18  -2   2   12.83    1.77
 -18   2   2   13.11    1.97
 -18  -2   2   13.04    1.88
  18   2   2   13.54    1.79
 -18   2  -2   12.67    1.85
  18  -2   2   13.77    1.87
 -20  -2   2 2999.59   65.48
 -20  -2  -2 2902.32   65.10
 -20   2  -2 2853.49   65.64
 -20  -2   2 2793.45   65.78
  20   2  -2 2798.30   65.30
 -20  -2  -2 2938.78   65.54
  20  -2  -2 2831.85   65.65
  20  -2   2 2956.02   65.53
  22  -2   2   45.21    3.12
 -22  -2   2   55.06    3.51
 -22  -2  -2   48.25    2.93
 -22  -2  -2   51.15    3.18
  22  -2  -2   47.55    3.29
 -24  -2  -2 1841.14   43.86
  24  -2   2 1934.73   43.87
 -24  -2   2 1900.93   44.30
  24  -2  -2 1814.59   43.95
 -26  -2  -2   24.58    2.94
 -26  -2   2   20.52    2.98
   0  -2   4  648.59   14.37
   0   2   4  639.63   14.27
   0   2  -4  636.31   14.26
   0  -2  -4  614.96   14.31
   0  -2  -4  635.58   14.19
   0   2   4  612.37   14.39
  -2   2  -4   23.39    1.29
   2  -2  -4   22.60    1.21
  -2   2   4   21.98    1.22
  -2  -2  -4   24.65    1.29
   2  -2   4   21.40    1.18
   2   2  -4   20.86    1.26
  -2   2   4   20.03    1.32
   2   2   4   25.38    1.06
   2   2  -4   24.17    1.20
  -2  -2  -4   21.86    0.99
   2  -2  -4   21.45    1.23
   2  -2   4   25.87    1.35
   2   2   4   24.51    1.37
  -2  -2   4   23.04    1.25
  -2  -2  -4   23.35    1.04
  -4  -2  -4  145.92    3.72
   4   2  -4  129.06    4.22
  -4  -2  -4  145.94    3.63
   4   2   4  136.89    3.66
   4  -2   4  135.12    4.30
  -4   2  -4  126.18    4.08
   4  -2  -4  137.89    4.19
   4   2  -4  142.62    3.94
   4  -2  -4  146.01    4.05
  -4   2   4  139.55    4.19
  -4  -2  -4  140.77    4.21
   4  -2   4  146.38    4.03
   4  -2  -4  147.76    4.10
  -4  -2   4  147.27    4.16
   6   2   4   48.22    1.69
   6  -2  -4   45.55    2.07
  -6  -2  -4   47.72    1.43
   6  -2  -4   48.50    2.44
   6   2  -4   50.24    1.99
  -6  -2   4   52.47    2.36
  -6  -2  -4   49.78    2.42
  -6  -2  -4   50.40    1.64
  -6   2  -4   45.16    2.28
   6   2  -4   44.67    2.56
  -6   2  -4   45.44    2.27
   6  -2  -4   50.89    2.13
  -6   2   4   49.40    2.48
   6  -2   4   45.94    2.15
  -6  -2   4   49.50    2.03
   8  -2  -4   67.17    2.68
  -8   2  -4   60.08    2.64
   8   2   4   65.78    2.17
   8  -2  -4   69.75    2.67
   8  -2  -4   55.60    2.99
  -8  -2   4   69.30    2.65
  -8  -2  -4   62.34    2.14
   8  -2   4   58.01    2.46
  -8   2   4   58.85    3.41
   8   2  -4   68.89    2.57
  -8  -2   4   68.68    2.55
   8   2  -4   58.04    3.27
  -8  -2   4   68.67    3.12
  -8  -2  -4   63.69    1.93
 -10  -2   4    0.88    0.92
  10  -2   4    1.37    0.86
  10  -2  -4    2.23    1.07
  10  -2  -4    1.96    1.39
 -10  -2   4    4.05    1.06
 -10   2   4    1.92    1.13
 -10   2  -4    2.62    1.08
  10  -2  -4    4.01    1.10
  10   2   4    2.22    0.75
  10   2  -4    1.46    1.04
  10   2  -4    0.53    1.54
 -10   2   4    1.07    1.78
 -10  -2  -4    2.04    0.61
 -10  -2  -4    2.09    0.69
  10  -2   4    2.45    1.01
 -10  -2   4    1.19    1.54
 -12  -2  -4   97.53    3.11
 -12   2   4  113.97    5.27
 -12  -2   4  104.24    4.67
  12  -2   4  104.18    3.68
  12   2  -4  101.67    3.75
  12  -2  -4  100.65    3.79
 -12   2  -4   97.98    3.77
  12   2   4  102.74    3.34
  12  -2  -4  103.23    3.90
 -12  -2   4  106.11    3.97
 -12  -2  -4   98.27    3.38
 -12   2   4  111.57    4.10
  12  -2   4  102.81    3.64
  12   2  -4  106.98    5.14
 -12  -2   4  102.68    3.69
  12  -2  -4   98.09    4.59
  14  -2  -4   66.17    3.19
 -14   2   4   69.00    4.34
 -14  -2   4   73.93    3.12
  14  -2   4   70.33    3.05
 -14  -2   4   72.12    4.15
 -14   2   4   74.87    3.48
  14  -2  -4   69.16    4.07
  14   2  -4   78.32    4.68
 -14  -2  -4   67.73    2.85
 -14   2  -4   74.10    3.21
  14   2  -4   75.54    3.22
  14  -2   4   71.23    3.07
 -14  -2   4   66.99    3.28
  14  -2  -4   62.48    3.12
 -14  -2  -4   70.57    2.61
  14   2   4   72.12    2.85
 -16  -2  -4  299.60    7.82
 -16   2   4  296.63   10.08
 -16  -2   4  303.62    9.91
  16  -2  -4  271.47    9.69
 -16   2   4  309.23    8.90
  16  -2  -4  277.55    8.56
  16  -2   4  303.51    8.33
  16   2  -4  329.08   10.99
 -16  -2   4  283.44    8.59
  16   2   4  292.61    8.06
  16  -2   4  291.66    8.27
 -16  -2  -4  279.61    8.05
 -16  -2  -4  295.01    9.97
 -16   2  -4  349.92   10.42
 -16   2  -4  284.93    8.42
 -16  -2   4  290.22    8.35
  18   2   4    4.10    1.53
  18  -2  -4    4.16    2.43
 -18  -2   4    3.33    1.56
 -18  -2   4    4.10    1.65
 -18  -2  -4    4.86    1.29
  18   2  -4    3.33    2.91
 -18   2   4    5.01    1.85
  18  -2   4    1.64    1.52
  18  -2   4    2.80    1.54
 -18   2  -4    3.41    1.56
  18  -2  -4    2.59    1.62
 -18  -2  -4    3.85    1.37
 -20  -2  -4   67.30    3.11
  20  -2   4   71.69    3.42
  20  -2  -4   67.42    4.81
 -20  -2   4   61.39    3.65
 -20  -2  -4   65.23    3.35
 -20   2  -4   64.04    3.56
  20   2  -4   72.16    5.48
 -22   2  -4   65.95    3.77
  22  -2   4   61.41    3.42
 -22  -2   4   61.50    3.83
 -22  -2  -4   58.53    3.40
  24  -2   4   23.68    2.61
 -24  -2   4   24.01    3.07
 -24  -2  -4   27.91    2.70
  26  -2   4    8.84    2.48
 -26  -2  -4    6.55    2.33
 -28  -2  -4   41.60    3.56
   0   2  -6 9684.66  205.80
   0  -2  -6 9564.78  205.60
   0   2   6 9999.00  205.73
   0   2   6 8614.69  206.24
   0   2  -6 8719.90  206.22
   0  -2  -6 9022.47  206.24
   0  -2   6 9117.39  205.79
   0  -2   6 9836.82  206.30
   2  -2   6    1.81    0.64
  -2  -2  -6    2.07    0.48
   2  -2  -6    2.47    0.66
   2   2   6    1.81    0.93
  -2  -2  -6    1.52    0.40
   2  -2  -6    2.21    0.90
   2   2  -6    1.95    0.88
  -2   2   6    1.83    0.75
  -2  -2   6    1.29    0.69
  -2   2  -6    1.67    0.85
   2   2   6    1.19    0.52
  -2  -2   6    3.01    0.93
  -2   2   6    3.30    1.02
   2  -2   6    1.36    0.87
   2   2  -6    1.56    0.63
   2  -2  -6    2.02    0.69
  -2  -2  -6    1.34    0.86
  -4  -2  -6    4.43    0.47
  -4   2   6    1.93    0.78
   4   2  -6    1.21    0.73
   4  -2  -6    1.59    0.71
   4   2  -6    1.17    0.86
  -4  -2   6    2.44    0.82
   4  -2   6    2.74    0.96
   4  -2  -6    1.38    0.88
   4  -2   6    1.66    0.67
   4  -2  -6    3.25    0.86
  -4   2   6   12.27    1.31
   6  -2   6    5.33    0.87
   6  -2  -6    5.85    1.01
   6  -2  -6    7.39    1.03
  -6  -2   6    6.27    1.18
  -6  -2  -6    5.75    1.17
   6  -2  -6    6.45    1.21
   6  -2   6    4.99    1.01
   6   2  -6    6.82    1.00
  -6   2  -6    4.20    1.13
   6   2   6    5.17    0.64
  -6   2   6    5.66    1.33
  -6  -2   6    5.02    0.97
  -6  -2  -6    6.39    0.53
   6   2  -6    5.86    1.29
  -6   2   6    5.88    1.04
   8  -2  -6 3770.04   82.63
  -8  -2  -6 3700.34   81.24
  -8   2   6 3774.69   82.75
  -8   2   6 3766.84   83.60
   8  -2  -6 3606.61   83.50
   8   2   6 3774.44   81.74
   8  -2  -6 3828.42   82.53
   8   2  -6 3431.05   83.64
  -8  -2  -6 3665.42   81.37
  -8  -2   6 3415.31   82.59
  -8  -2  -6 3743.99   81.70
  -8  -2   6 3830.10   83.17
  -8   2  -6 3680.00   83.30
  -8  -2  -6 3631.53   83.43
   8  -2   6 3797.57   82.46
   8   2  -6 3868.60   82.45
 -10  -2  -6    9.29    0.66
 -10  -2   6    9.29    1.38
 -10   2  -6    6.80    1.72
 -10  -2  -6    9.25    1.85
 -10  -2  -6    8.90    0.90
  10  -2  -6    8.55    1.86
  10   2   6    9.29    0.89
 -10   2   6    9.37    1.46
 -10  -2   6    8.53    1.79
  10   2  -6    8.61    1.32
  10  -2  -6    9.06    1.34
  10  -2   6   10.36    1.28
  10  -2  -6    8.62    1.34
 -10   2   6   10.32    2.13
  10   2  -6    9.93    2.00
  10  -2   6    8.27    1.16
 -10   2  -6    7.80    1.34
  12   2  -6    1.88    1.90
  12  -2   6    5.82    1.18
 -12  -2  -6   12.11    0.87
  12   2   6    2.68    0.87
 -12  -2   6    7.85    1.39
  12  -2  -6    0.72    1.29
  12   2  -6    0.59    1.19
  12  -2  -6    1.43    1.30
  12  -2  -6    5.93    1.92
 -12   2  -6    3.41    1.28
 -12  -2  -6    6.87    0.98
 -12   2   6    1.75    1.99
 -12  -2   6   10.00    2.03
 -14   2  -6    9.77    1.63
 -14  -2  -6   11.37    1.05
  14  -2  -6    9.73    1.67
  14   2   6    9.48    1.21
  14  -2  -6   12.35    2.19
  14   2  -6   11.00    1.66
 -14  -2  -6    9.71    1.20
  14  -2  -6    8.93    1.65
  14  -2   6    9.15    1.36
 -14  -2   6   10.03    1.63
  14  -2   6   12.31    1.52
  14   2  -6   10.27    2.38
 -14   2   6    9.88    2.68
 -14  -2   6    9.82    2.35
  16  -2  -6 6777.93  152.50
  16  -2   6 6952.74  150.40
  16   2   6 6815.73  150.01
 -16  -2  -6 6699.12  149.69
  16   2  -6 6897.53  153.22
  16  -2   6 6970.73  150.40
 -16  -2  -6 6657.99  150.07
  16  -2  -6 6543.26  150.96
 -16   2  -6 6953.29  150.88
 -16  -2   6 6825.23  150.76
  18  -2  -6   16.63    2.89
  18  -2  -6   17.29    2.28
  18   2   6   19.33    1.83
 -18  -2  -6   16.44    1.58
  18  -2   6   19.86    2.02
 -18  -2  -6   19.08    1.84
  18  -2   6   17.54    1.95
  18   2  -6   23.27    3.54
 -18   2  -6   19.95    2.21
 -18  -2   6   17.86    2.31
  20  -2  -6    1.86    1.87
  20  -2   6    5.72    1.71
 -20  -2   6    6.23    2.09
  20   2  -6    0.76    2.89
  20   2   6    4.83    1.60
  20  -2  -6    1.05    2.55
 -20   2  -6    2.81    1.92
  22   2  -6   22.29    3.92
  22  -2  -6   20.17    3.51
 -22  -2   6   18.92    2.78
 -22  -2  -6   22.82    2.31
  22  -2   6   24.28    2.35
 -24  -2  -6 1882.29   44.07
  24  -2   6 1917.15   44.11
 -24  -2   6 1889.70   45.24
  26  -2   6   27.21    2.87
   0   2   8  176.02    4.84
   0   2  -8  180.31    5.65
   0   2  -8  186.67    4.92
   0  -2   8  182.47    4.99
   0   2   8  184.46    5.71
   0  -2  -8  176.81    5.61
   0  -2  -8  189.07    4.76
   0  -2  -8  192.78    4.73
   0  -2   8  188.11    5.65
   2  -2   8   15.23    1.04
  -2   2   8   16.15    1.59
  -2  -2   8   15.45    1.49
   2  -2  -8   14.67    1.42
  -2  -2  -8   13.20    1.48
  -2   2  -8   13.06    1.48
  -2  -2  -8   15.54    0.74
  -2   2   8   13.03    1.12
   2   2  -8   13.07    1.07
   2  -2   8   13.24    1.50
  -2  -2  -8   14.01    0.72
  -2  -2   8   14.32    1.26
  -2  -2   8   14.38    1.17
   2   2  -8   13.74    1.48
   2   2   8   14.03    0.86
   2  -2  -8   16.52    1.05
   2   2   8   13.60    1.53
  -2  -2  -8   14.05    0.71
   2  -2  -8   14.27    1.09
  -4  -2  -8   57.47    2.81
  -4   2  -8   60.72    2.87
  -4   2   8   65.71    3.01
  -4  -2   8   67.30    2.95
  -4   2   8   64.26    2.53
   4  -2  -8   65.93    2.38
   4   2  -8   64.99    2.38
   4  -2  -8   66.86    2.97
   4  -2   8   70.55    2.27
   4  -2   8   69.48    2.72
  -4  -2   8   64.22    2.58
   4   2  -8   64.67    2.99
  -4  -2  -8   57.73    1.67
  -4  -2  -8   64.76    1.63
   4  -2   8   67.90    3.01
   4   2   8   63.68    3.02
  -4  -2   8   66.10    2.63
   4  -2  -8   67.42    2.50
  -6  -2  -8   19.22    0.70
  -6  -2   8   21.30    1.62
  -6  -2   8   23.76    1.67
  -6   2   8   19.89    1.90
   6  -2  -8   21.63    1.51
   6  -2   8   19.25    1.25
   6   2  -8   23.09    1.48
  -6   2   8   22.66    1.63
   6  -2   8   20.23    1.56
  -6  -2   8   18.40    1.79
   6   2  -8   20.57    1.97
   6  -2  -8   18.61    1.82
   6  -2  -8   23.34    1.60
  -6  -2  -8   23.02    2.00
  -6   2  -8   20.34    1.89
   8  -2  -8  564.51   15.26
   8   2  -8  606.19   15.61
  -8   2   8  602.09   14.68
  -8  -2   8  612.87   14.81
   8   2  -8  593.02   14.33
  -8  -2   8  610.98   15.17
   8  -2   8  569.44   14.24
   8  -2   8  559.92   14.03
  -8  -2  -8  597.41   15.42
   8  -2  -8  563.68   14.32
  -8   2   8  618.13   15.51
  -8  -2  -8  583.41   13.24
  -8   2  -8  579.33   15.21
  -8  -2   8  618.15   14.67
   8  -2  -8  607.68   14.57
 -10  -2  -8   30.49    1.31
  10  -2   8   33.26    1.91
  10   2   8   30.60    1.36
 -10   2   8   33.91    2.90
  10   2  -8   34.63    3.01
  10   2  -8   36.35    2.09
  10  -2  -8   33.56    2.09
  10  -2  -8   30.04    2.73
 -10   2   8   33.55    2.27
  10  -2  -8   32.37    2.19
 -10  -2   8   33.10    2.32
  10  -2   8   33.04    1.77
 -10  -2  -8   33.49    2.72
 -10   2  -8   33.87    2.71
 -10  -2   8   28.73    2.06
 -10  -2   8   33.61    2.62
 -12   2   8   54.79    2.99
  12  -2   8   50.32    2.39
  12   2  -8   55.21    2.76
  12   2   8   45.00    1.88
 -12   2   8   48.73    3.86
 -12  -2  -8   46.30    3.44
 -12  -2   8   49.90    3.33
 -12  -2   8   53.41    2.91
  12  -2  -8   48.63    2.72
  12  -2   8   48.47    2.30
 -12  -2  -8   50.20    1.90
  12  -2  -8   49.81    3.56
 -12   2  -8   48.50    3.37
  12   2  -8   54.99    3.91
  12  -2  -8   46.57    2.75
 -14   2  -8   20.65    2.14
  14  -2   8   23.28    1.77
 -14   2  -8   22.07    2.85
 -14  -2  -8   20.10    2.78
  14   2   8   18.77    1.35
  14   2  -8   23.33    3.02
  14  -2  -8   23.42    2.21
  14  -2  -8   21.46    2.77
  14  -2   8   21.30    1.73
 -14   2   8   23.87    2.42
 -14  -2  -8   20.77    1.38
 -14  -2   8   21.37    2.20
 -14  -2  -8   17.25    1.02
  16  -2   8  128.02    4.34
  16   2   8  123.57    3.95
 -16  -2  -8  116.92    3.57
  16  -2   8  127.90    4.37
 -16   2  -8  133.44    6.12
 -16  -2  -8  114.00    6.05
  16  -2  -8  117.37    5.84
 -16  -2   8  124.32    5.08
  16   2  -8  123.23    6.19
 -16   2  -8  132.02    4.95
 -16  -2  -8  131.10    4.05
  16  -2  -8  128.35    5.03
  18   2  -8   36.16    3.95
  18  -2   8   30.75    2.21
  18  -2  -8   29.77    3.42
  18   2   8   29.60    2.02
 -18  -2  -8   31.36    3.78
 -18   2  -8   30.83    2.65
  18  -2   8   33.04    2.41
 -18  -2   8   30.22    2.88
 -18  -2  -8   31.47    2.05
 -18   2  -8   33.12    3.66
  18  -2  -8   28.90    2.71
  20  -2   8   24.82    2.21
 -20  -2  -8   26.47    3.80
 -20   2  -8   32.68    3.79
  20   2  -8   33.17    4.03
  20   2   8   27.08    2.10
  20  -2   8   30.46    2.54
  20  -2  -8   24.77    3.52
  20  -2  -8   30.70    2.88
  22  -2  -8   25.91    3.81
  22   2  -8   25.49    4.11
 -22   2  -8   24.52    3.75
 -22  -2  -8   27.35    4.20
  22  -2   8   27.38    2.41
  24  -2   8  287.35    8.61
   0  -2 -10  274.69    6.63
   0  -2 -10  272.93    6.51
   0   2  10  269.01    7.96
   0  -2 -10  278.56    8.02
   0  -2  10  266.20    7.85
   0   2 -10  262.08    7.92
   0  -2  10  276.91    7.04
   0   2 -10  261.82    6.83
   0   2  10  251.85    6.75
   0  -2  10  276.91    7.25
  -2   2  10   22.05    2.07
  -2  -2  10   19.82    1.99
   2  -2 -10   20.03    1.94
  -2   2  10   20.82    1.45
  -2  -2 -10   19.83    1.91
  -2   2 -10   17.69    1.91
  -2  -2  10   21.01    1.55
   2   2 -10   20.70    1.32
   2   2 -10   20.58    1.96
   2   2  10   19.82    1.01
  -2  -2 -10   18.29    0.68
   2  -2  10   20.36    1.95
   2  -2  10   19.85    1.25
   2  -2 -10   18.51    1.18
   2  -2 -10   19.00    1.27
   2   2  10   20.63    2.04
  -2  -2  10   19.01    1.58
  -2  -2 -10   18.35    0.69
   4  -2 -10 2726.47   62.17
  -4   2  10 2751.45   63.38
  -4  -2  10 2904.48   63.28
  -4   2  10 2711.14   62.49
   4   2 -10 2822.42   62.20
  -4  -2  10 2769.19   62.71
  -4  -2 -10 2782.61   63.49
   4  -2  10 2886.84   62.74
   4  -2 -10 2748.89   63.40
   4   2 -10 2738.80   63.51
   4  -2  10 2963.34   63.49
   4   2  10 2891.03   63.54
  -4   2 -10 2690.33   63.38
  -4  -2  10 2803.97   62.72
   4  -2  10 2735.61   61.87
   4  -2 -10 2874.28   62.35
  -6  -2 -10   24.18    2.33
  -6   2 -10   22.03    2.19
  -6   2  10   24.71    2.37
  -6  -2  10   26.73    2.29
  -6   2  10   22.28    1.78
   6  -2  10   23.42    1.28
   6  -2  10   23.60    1.77
   6  -2 -10   24.48    1.70
  -6  -2  10   31.01    2.09
   6   2 -10   23.90    1.62
   6  -2 -10   21.97    2.23
   6   2 -10   24.47    2.34
  -6  -2  10   26.74    2.03
   6  -2 -10   22.62    1.70
   8  -2 -10 2295.08   54.25
   8   2 -10 2360.95   52.99
  -8  -2 -10 2328.57   54.49
  -8   2 -10 2339.66   54.34
  -8   2  10 2304.31   53.44
  -8  -2  10 2356.89   54.03
   8  -2  10 2377.55   52.96
  -8   2  10 2370.52   54.34
   8   2 -10 2348.89   54.53
   8  -2 -10 2240.58   53.06
  -8  -2  10 2426.66   53.69
   8  -2  10 2317.26   52.38
   8  -2  10 2418.45   52.35
   8  -2 -10 2384.69   53.26
  -8  -2  10 2413.62   53.53
  10  -2  10   21.44    1.40
  10   2 -10   23.85    1.86
  10  -2 -10   28.15    2.78
 -10   2  10   26.14    2.19
  10  -2  10   25.09    1.68
  10  -2  10   22.91    1.53
  10  -2 -10   25.94    2.06
 -10  -2  10   24.85    2.19
  10   2 -10   24.25    2.84
  10  -2 -10   24.52    2.04
 -10   2 -10   24.68    2.62
 -10  -2 -10   24.33    2.74
 -10  -2  10   24.44    2.27
 -12   2  10 2329.95   52.43
  12  -2  10 2288.39   51.24
  12  -2 -10 2261.58   53.63
  12  -2  10 2249.34   51.24
  12  -2 -10 2235.66   51.89
  12  -2  10 2268.03   50.92
 -12   2 -10 2254.12   53.31
 -12  -2  10 2275.11   52.39
  12   2 -10 2352.11   54.21
 -12  -2 -10 2256.95   53.58
  12  -2 -10 2269.19   52.05
 -12  -2  10 2343.92   52.21
  14  -2  10   21.35    1.68
  14  -2 -10   19.80    3.04
 -14   2 -10   22.86    2.98
  14  -2  10   21.99    1.86
 -14  -2 -10   20.13    2.99
  14  -2  10   19.01    1.60
  14   2 -10   20.38    3.18
 -14  -2  10   21.17    2.44
  14  -2 -10   24.12    2.38
  14   2  10   19.53    1.17
  16  -2  10  207.71    5.86
  16   2 -10  194.60    8.21
  16   2  10  168.96    5.08
 -16  -2  10  195.24    6.97
  16  -2  10  219.83    5.94
  16  -2 -10  198.35    7.94
 -16  -2 -10  189.99    8.05
 -16   2 -10  201.97    7.94
  16  -2 -10  200.90    6.78
  18  -2  10   27.64    2.10
 -18   2 -10   32.48    3.68
  18  -2  10   24.45    2.09
  18  -2 -10   25.73    3.54
  18   2 -10   28.46    3.78
 -18  -2  10   25.22    2.96
  18  -2 -10   29.66    2.85
 -18  -2 -10   26.55    3.73
  20   2 -10 1830.51   43.57
  20  -2 -10 1763.88   42.90
 -20   2 -10 1785.72   43.11
 -20  -2 -10 1632.37   43.20
 -20  -2  10 1768.17   41.78
  20  -2  10 1697.45   39.69
   0  -2  12   49.10    2.45
   0   2  12   47.76    1.96
   0   2 -12   42.65    1.90
   0  -2 -12   42.87    2.93
   0  -2  12   47.29    2.18
   0  -2 -12   44.59    1.45
   0   2 -12   39.98    2.88
   2  -2  12   46.59    2.29
  -2   2  12   47.12    2.26
   2  -2 -12   44.04    3.03
  -2  -2 -12   48.31    3.14
   2  -2 -12   50.65    2.04
   2  -2 -12   49.04    1.85
   2   2  12   46.74    1.66
   2   2 -12   47.64    3.14
   2  -2  12   51.47    2.08
  -2   2 -12   47.52    3.12
   2   2 -12   47.42    2.05
  -2  -2  12   48.84    2.40
  -2  -2  12   47.62    2.57
  -4  -2  12  768.35   18.13
  -4   2  12  744.32   17.87
  -4  -2 -12  734.75   19.02
  -4   2 -12  745.03   19.02
   4   2 -12  753.85   17.47
   4  -2  12  737.23   17.01
   4   2 -12  727.31   19.07
   4  -2 -12  763.71   17.38
   4  -2  12  696.32   17.49
   4  -2 -12  753.75   17.59
   4  -2  12  723.65   17.94
  -4  -2  12  773.80   18.26
   4  -2 -12  708.85   18.91
   6   2 -12   21.24    1.64
   6  -2  12   19.56    1.74
   6  -2  12   18.14    1.03
   6  -2 -12   19.64    1.59
  -6  -2 -12   16.31    2.37
  -6   2 -12   20.11    2.49
  -6  -2  12   18.66    1.93
  -6   2  12   18.61    1.89
   6  -2 -12   18.54    1.68
   6  -2 -12   17.30    2.33
  -6  -2  12   20.73    2.06
   6   2 -12   17.89    2.43
  -8  -2 -12   31.96    2.93
  -8   2 -12   34.26    2.94
  -8   2  12   30.54    2.41
   8  -2 -12   34.68    2.25
   8  -2  12   30.80    1.95
   8  -2 -12   39.36    2.21
   8  -2  12   30.59    1.23
  -8  -2  12   34.18    2.50
   8  -2  12   35.02    1.35
   8   2 -12   32.34    2.06
  -8  -2  12   37.74    2.55
   8  -2 -12   34.85    2.95
   8   2 -12   31.59    2.98
 -10  -2  12   41.10    2.90
 -10  -2 -12   43.51    3.53
 -10   2 -12   39.38    3.37
  10  -2 -12   40.40    3.35
  10   2 -12   46.91    3.64
 -10   2  12   42.07    2.85
  10  -2  12   38.06    2.04
  10  -2 -12   41.57    2.56
  10  -2  12   37.80    1.40
  10  -2 -12   42.82    2.50
  10  -2  12   35.56    1.44
 -10  -2  12   42.52    2.89
  12  -2  12  614.99   14.06
  12  -2 -12  639.49   16.97
  12   2 -12  630.29   17.31
  12  -2  12  544.87   13.36
  12  -2  12  552.70   13.37
 -12  -2  12  617.49   15.63
  12  -2 -12  595.70   15.04
 -12   2 -12  615.40   16.69
 -12  -2 -12  640.39   17.11
  14  -2  12   16.03    1.47
  14  -2 -12   15.26    2.22
  14  -2 -12   14.01    3.01
  14   2 -12   14.40    3.13
  14  -2  12   13.78    1.29
 -14   2 -12   14.98    3.03
  14  -2  12   13.62    1.23
 -14  -2 -12   15.58    3.05
 -14  -2  12   17.48    2.58
  16  -2  12   29.83    1.88
  16  -2  12   21.61    1.75
 -16  -2 -12   28.39    3.80
  16  -2 -12   24.77    3.44
  16   2 -12   28.81    3.81
 -16  -2  12   28.41    3.04
  16  -2 -12   27.17    2.71
 -16   2 -12   38.50    3.83
 -18  -2  12   63.93    4.26
  18  -2 -12   56.63    4.59
  18   2 -12   56.91    4.84
 -18  -2 -12   50.06    4.63
 -18   2 -12   58.35    4.73
 -20  -2  12  454.76   13.75
   0   2  14  233.80    6.07
   0  -2 -14  236.45    7.94
   0   2 -14  229.11    7.91
   0  -2  14  210.88    6.14
   0  -2  14  229.75    6.77
  -2   2  14   41.90    2.25
  -2   2 -14   45.45    3.33
   2   2  14   38.56    1.38
  -2  -2 -14   43.90    3.30
   2   2 -14   42.56    3.32
   2  -2 -14   47.72    3.43
  -2  -2  14   45.70    2.64
   2  -2  14   40.65    1.81
  -2  -2  14   45.20    2.36
   2  -2  14   45.93    2.42
  -4   2  14 1356.08   28.96
  -4  -2 -14 1367.30   30.75
   4  -2  14 1323.13   29.02
  -4  -2  14 1328.17   29.00
   4  -2 -14 1349.51   30.57
   4   2 -14 1355.21   30.69
   4  -2  14 1328.68   28.54
  -4  -2  14 1390.88   29.48
   6  -2  14   56.13    2.77
  -6   2  14   56.08    3.02
  -6  -2 -14   56.73    3.85
  -6   2 -14   58.33    3.83
   6  -2 -14   60.01    2.74
  -6  -2  14   56.20    3.08
   6  -2 -14   57.57    3.81
   6   2 -14   51.55    3.78
   6  -2  14   53.71    2.41
  -6  -2  14   56.81    3.22
  -8  -2 -14 1555.94   37.89
  -8   2 -14 1526.16   37.65
  -8   2  14 1607.04   36.56
   8  -2  14 1540.87   35.39
  -8  -2  14 1638.15   36.71
   8  -2 -14 1612.11   36.02
   8  -2  14 1501.83   35.11
   8  -2 -14 1524.79   37.61
   8   2 -14 1543.97   37.82
  10  -2 -14   23.28    3.00
  10  -2  14   19.16    1.54
  10   2 -14   25.17    3.17
 -10   2 -14   20.31    3.03
 -10  -2  14   26.69    2.73
 -10  -2 -14   24.19    3.23
  10  -2  14   22.25    1.43
  10  -2 -14   23.63    2.20
 -12  -2 -14 1111.45   29.13
  12  -2  14 1089.92   25.68
  12  -2 -14 1140.33   29.23
  12   2 -14 1194.37   29.80
 -12   2 -14 1116.68   28.88
 -12  -2  14 1188.70   28.04
  12  -2 -14 1175.31   27.26
 -14  -2 -14   69.54    5.18
 -14   2 -14   72.46    5.01
  14   2 -14   76.67    5.41
 -14  -2  14   73.15    4.49
  14  -2 -14   77.46    5.27
  14  -2 -14   70.77    3.85
 -16  -2  14  212.48    8.07
 -18  -2  14   14.94    3.18
   0  -2 -16  682.67   17.62
   0   2 -16  659.53   17.51
   0  -2  16  664.12   15.82
  -2  -2 -16   31.89    3.40
  -2  -2  16   29.29    2.02
  -2   2 -16   33.52    3.43
   2   2 -16   31.80    3.32
   2  -2 -16   32.28    3.37
   2  -2  16   29.94    2.45
   2  -2  16   35.54    2.34
  -2  -2  16   35.48    2.61
  -4   2 -16  337.98   11.27
  -4   2  16  356.54    9.73
   4   2 -16  364.23   11.51
   4  -2  16  355.36    9.77
  -4  -2 -16  366.52   11.49
  -4  -2  16  347.72    9.71
   4  -2 -16  358.45   11.45
  -4  -2  16  368.33   10.26
  -6  -2  16   51.09    3.08
  -6   2 -16   43.13    3.87
  -6  -2 -16   49.40    4.10
  -6   2  16   50.17    3.06
   6  -2 -16   50.19    4.03
   6   2 -16   47.82    3.98
  -8   2  16  330.51    9.52
  -8  -2 -16  312.41   10.77
  -8   2 -16  308.15   10.58
  -8  -2  16  315.60    9.54
   8  -2 -16  306.85   10.61
   8   2 -16  303.95   10.72
 -10   2 -16   34.73    3.79
  10   2 -16   30.95    3.77
  10  -2 -16   30.44    3.63
 -10  -2  16   30.14    2.96
 -10  -2 -16   30.63    3.79
 -12  -2  16  310.82    9.96
 -14  -2  16   51.62    4.06
 -16  -2  16  498.93   14.76
  -1  -3  -1  326.08    7.25
  -1  -3  -1  324.31    8.11
   1  -3   1  325.58    8.21
  -1  -3  -1  328.80    8.39
  -1  -3   1  314.29    8.09
   1  -3  -1  323.75    8.47
   1  -3  -1  333.24    8.21
   1  -3   1  330.91    8.53
   1  -3  -1  306.98    7.38
  -1   3   1  325.86    7.24
   1   3  -1  303.08    7.98
  -3  -3   1   57.00    2.13
   3   3  -1   57.20    2.13
   3  -3  -1   58.10    2.50
   3  -3  -1   55.23    1.87
   3   3  -1   51.97    1.92
   3  -3   1   60.23    2.61
  -3   3   1   58.77    2.44
  -3   3  -1   42.77    1.74
  -3   3  -1   58.79    2.55
  -3  -3  -1   62.18    2.15
  -3   3   1   58.22    1.87
  -3  -3   1   57.73    1.76
  -5  -3  -1   88.68    2.79
   5  -3   1   87.59    3.28
  -5   3   1   90.65    3.22
  -5  -3  -1   81.95    2.85
   5  -3  -1   79.77    3.09
   5   3  -1   69.43    2.87
   5   3  -1   85.87    2.80
  -5  -3   1   87.80    2.86
   5  -3  -1   77.01    2.83
  -5  -3   1   99.37    3.11
  -5   3  -1   68.79    2.71
  -5   3  -1   84.00    3.23
  -5   3   1   99.80    3.50
  -7   3  -1   29.13    1.89
   7  -3  -1   38.87    2.11
  -7  -3  -1   37.23    2.05
   7   3  -1   40.40    1.88
  -7  -3   1   44.27    1.94
   7   3   1   37.14    1.70
  -7  -3   1   45.59    2.30
  -7  -3  -1   40.41    1.81
   7  -3   1   37.80    2.16
   7   3  -1   34.12    2.12
  -7   3  -1   36.39    2.13
  -7   3   1   45.63    2.63
  -7   3   1   42.01    2.14
   7  -3  -1   35.71    2.03
  -9  -3   1   36.57    1.95
  -9   3   1   34.59    2.15
   9  -3  -1   36.01    2.13
  -9   3  -1   26.83    2.10
  -9   3  -1   36.56    2.18
  -9  -3  -1   35.91    2.33
  -9   3   1   34.57    2.46
  -9  -3   1   42.72    2.44
  -9  -3  -1   37.24    1.84
   9   3   1   34.27    1.76
  -9  -3   1   38.34    1.80
  -9  -3  -1   36.09    1.66
 -11  -3  -1   60.46    2.38
 -11   3   1   57.60    3.29
 -11   3  -1   56.38    3.10
  11  -3  -1   64.75    2.97
 -11  -3  -1   61.85    3.26
 -11  -3   1   68.94    3.36
  11   3   1   60.31    2.50
 -11  -3  -1   61.13    2.58
 -11   3  -1   60.82    2.88
 -11  -3   1   65.07    2.73
 -11   3   1   55.07    2.79
  11  -3  -1   61.31    2.90
 -11  -3   1   60.88    2.50
 -13   3  -1   38.24    2.87
 -13  -3  -1   47.43    3.24
  13  -3   1   48.29    2.66
  13   3   1   45.85    2.34
 -13   3   1   39.55    3.03
 -13  -3  -1   48.62    2.43
 -13   3  -1   42.85    2.56
 -13  -3   1   48.54    3.14
 -13  -3   1   52.62    2.61
 -13   3   1   43.08    2.59
 -13  -3   1   47.59    2.29
 -13  -3  -1   45.92    2.18
  13  -3   1   45.20    2.58
  15  -3   1  150.17    5.35
  15   3  -1  148.14    5.05
 -15   3  -1  139.51    5.26
  15   3   1  148.62    5.00
 -15   3   1  156.69    5.45
 -15  -3   1  168.36    6.36
 -15   3   1  148.66    6.11
 -15  -3   1  148.37    5.26
 -15  -3  -1  153.16    5.16
 -15   3  -1  151.20    6.15
  15  -3   1  161.20    5.39
 -15  -3  -1  164.07    6.43
 -15  -3   1  160.20    5.00
 -15  -3  -1  156.82    4.84
  17  -3   1  171.44    6.03
  17   3   1  177.76    5.70
 -17  -3  -1  194.20    7.51
 -17   3   1  171.64    6.97
 -17  -3   1  212.33    7.62
 -17  -3  -1  166.82    5.75
 -17  -3   1  170.22    5.95
 -17   3  -1  179.94    6.09
 -17   3   1  161.72    6.03
 -17   3  -1  190.31    7.30
 -17  -3   1  173.67    5.63
 -17  -3  -1  169.82    5.45
 -19  -3   1   20.08    2.04
  19  -3   1   19.46    2.21
  19  -3  -1   18.26    2.31
 -19  -3  -1   17.22    1.93
 -19   3  -1   18.44    2.31
 -19  -3  -1   17.86    2.02
 -19  -3   1   17.33    2.12
  21  -3  -1   36.07    2.96
  21  -3   1   31.23    2.84
 -21  -3  -1   34.35    2.56
 -21  -3  -1   36.94    2.80
 -21  -3   1   31.81    2.73
 -23  -3  -1   26.64    2.77
 -23  -3   1   22.69    2.68
  23  -3  -1   24.82    2.91
  23  -3   1   26.49    2.75
 -25  -3  -1   20.07    2.79
 -25  -3   1   30.67    3.10
  -1   3   3    7.74    0.70
  -1  -3   3    7.18    0.65
  -1  -3  -3    7.50    0.65
  -1   3  -3    7.18    0.67
   1   3  -3    5.23    0.89
   1   3   3    6.60    0.73
   1  -3   3    7.01    0.73
  -1  -3  -3    6.21    0.91
   1   3   3    7.39    0.92
   1  -3   3    6.71    1.22
   1  -3  -3    8.13    0.69
   1   3  -3    7.12    0.72
   1  -3  -3    6.52    1.02
  -1  -3  -3    6.00    1.04
  -1   3   3    6.52    1.01
   3   3  -3  326.08    7.86
   3  -3  -3  293.14    7.68
   3   3  -3  306.00    7.86
  -3  -3   3  293.02    7.86
   3  -3  -3  311.18    8.09
   3   3   3  289.81    7.66
  -3  -3  -3  328.67    7.77
  -3  -3   3  318.12    7.54
  -3   3   3  316.11    7.60
  -3  -3  -3  333.72    8.07
  -3  -3  -3  312.98    7.60
  -3   3  -3  300.49    7.55
  -5  -3   3  207.53    5.65
   5  -3  -3  206.37    6.00
   5  -3  -3  197.99    5.98
  -5  -3  -3  217.04    5.54
   5   3   3  203.69    5.51
   5   3  -3  225.17    6.43
   5   3  -3  212.11    5.70
  -5  -3   3  203.49    5.74
  -5   3  -3  211.21    6.21
  -5   3   3  215.76    5.84
  -5  -3  -3  215.61    5.80
  -5   3  -3  216.74    5.73
   7  -3  -3   55.15    2.53
  -7  -3   3   54.40    2.34
   7  -3  -3   54.43    2.68
   7   3  -3   52.77    2.26
   7   3  -3   68.25    3.25
  -7  -3  -3   56.87    2.12
  -7  -3   3   57.56    2.31
  -7   3  -3   49.93    2.59
  -7   3   3   52.29    2.80
   7   3   3   54.49    2.14
  -7  -3   3   54.41    2.52
   9   3  -3   71.52    3.72
  -9   3   3   70.62    3.60
  -9  -3   3   65.77    3.10
   9  -3  -3   61.48    2.80
  -9   3   3   59.44    2.80
   9  -3   3   61.07    2.82
  -9  -3  -3   60.48    2.12
   9   3   3   60.21    2.35
   9   3  -3   59.55    2.56
  -9  -3  -3   61.51    2.35
  -9  -3   3   62.49    2.69
  -9   3  -3   54.73    2.79
   9  -3  -3   62.04    2.83
  -9  -3   3   62.52    2.53
   9  -3  -3   59.90    3.06
  11   3  -3  183.72    6.91
  11  -3  -3  184.52    5.76
 -11   3   3  197.26    6.87
 -11  -3   3  199.39    6.39
  11  -3   3  184.72    5.72
  11  -3  -3  165.96    6.13
  11   3   3  169.74    5.13
 -11  -3  -3  175.15    5.14
  11   3  -3  176.26    5.40
 -11   3   3  178.05    5.67
 -11   3  -3  167.10    5.66
 -11  -3   3  179.14    5.55
  11  -3  -3  176.86    5.65
 -11  -3   3  178.32    5.31
 -11  -3  -3  173.52    4.85
  13  -3  -3  206.49    6.34
 -13   3   3  190.23    7.35
  13  -3   3  194.06    6.16
 -13   3   3  185.01    6.18
 -13  -3   3  219.76    7.23
  13  -3  -3  189.09    6.90
  13  -3  -3  188.23    6.16
  13   3   3  183.99    5.64
  13   3  -3  218.88    8.01
 -13  -3   3  196.50    6.22
 -13  -3  -3  190.86    5.77
 -13   3  -3  213.47    7.27
 -13  -3  -3  203.62    7.14
  13  -3   3  195.83    6.10
 -13   3  -3  187.51    6.22
  13   3  -3  204.28    6.00
 -13  -3   3  183.28    5.78
 -13  -3  -3  187.90    5.39
 -15   3   3    5.43    2.29
 -15  -3   3    7.02    1.43
 -15   3  -3    5.34    2.21
 -15  -3  -3    5.71    1.15
  15  -3  -3    6.27    1.65
  15  -3   3    4.18    1.49
 -15  -3  -3    8.65    2.37
  15  -3  -3    4.11    1.99
 -15   3   3    4.84    1.59
 -15  -3  -3    3.59    1.26
  15   3   3    3.96    1.31
  15   3  -3    2.85    1.38
 -15   3  -3    5.18    1.63
 -15  -3   3    5.35    1.49
  15  -3   3    5.83    1.60
 -15  -3   3    4.46    2.20
  15   3  -3    5.41    2.57
 -17  -3   3    3.39    1.44
  17  -3  -3    2.62    1.69
  17  -3   3    2.83    1.53
 -17  -3  -3    5.37    1.25
  17   3   3    3.57    1.41
 -17   3   3    2.07    1.66
 -17  -3   3    4.58    1.62
 -17   3  -3    1.54    1.66
 -17  -3  -3    4.61    1.46
  17  -3   3    3.65    1.69
 -19  -3  -3  168.03    5.29
  19  -3   3  168.76    5.91
 -19  -3   3  149.98    5.81
 -19   3  -3  167.09    6.04
 -19  -3  -3  154.67    5.53
  21  -3   3   97.88    4.54
 -21  -3  -3  100.69    4.01
 -21  -3   3   94.68    4.59
 -21  -3  -3  102.95    4.42
  23  -3   3   15.11    2.48
 -23  -3   3   19.20    2.65
 -23  -3  -3   20.00    2.51
  25  -3   3   25.72    3.02
 -25  -3   3   24.98    2.98
 -25  -3  -3   25.88    2.80
 -27  -3  -3   81.58    4.49
  -1   3   5   37.24    1.75
  -1  -3   5   34.83    1.63
   1   3   5   38.35    1.76
  -1  -3   5   31.75    1.68
   1  -3  -5   35.41    1.71
  -1  -3  -5   36.91    1.66
  -1   3  -5   34.54    1.65
  -1  -3  -5   39.00    1.64
  -1  -3  -5   39.90    1.70
   1   3  -5   35.32    1.70
   1  -3   5   31.83    1.69
  -1   3   5   33.74    1.77
   1  -3  -5   35.69    1.65
   1   3  -5   38.33    1.75
   1   3   5   35.72    1.70
  -1   3  -5   37.56    1.76
   1  -3   5   33.32    1.65
  -3  -3  -5   11.42    1.05
  -3   3  -5   10.00    1.03
  -3  -3  -5    9.88    0.94
  -3  -3   5   11.15    1.06
  -3   3   5   10.05    1.18
   3  -3   5    9.79    1.11
   3   3  -5    9.02    1.02
  -3  -3   5    8.37    0.97
   3  -3  -5   12.32    1.08
   3  -3   5    9.32    1.35
   3   3  -5   12.17    1.21
  -3  -3  -5   11.32    0.90
   3  -3  -5    9.96    1.16
  -3   3   5    9.75    1.09
   5  -3  -5   14.36    1.37
   5   3  -5   16.28    1.49
   5  -3  -5   15.96    1.37
  -5  -3   5   14.14    1.30
  -5  -3  -5   16.74    1.22
   5  -3   5   14.08    1.27
   5   3   5   13.29    1.06
  -5  -3  -5   14.82    0.97
  -5   3   5   14.63    1.39
   5   3  -5   13.46    1.21
   5  -3   5   14.23    1.53
  -5   3  -5   13.83    1.31
  -5   3   5   14.56    1.37
  -5  -3  -5   14.91    1.25
  -7  -3   5   10.47    1.24
   7  -3  -5   10.53    1.44
   7   3  -5   12.63    1.76
  -7   3  -5   11.36    1.44
  -7  -3  -5   10.33    1.40
   7  -3  -5   10.81    1.31
   7   3   5   10.09    1.00
  -7  -3  -5   11.31    1.05
   7  -3  -5   12.90    1.40
  -7  -3  -5    9.68    0.84
  -7   3   5   11.49    1.50
  -7  -3   5   11.21    1.38
  -7   3   5   11.34    1.35
   7  -3   5   10.72    1.44
   7   3  -5   11.90    1.21
   9  -3  -5   23.12    1.86
  -9   3   5   18.55    1.70
   9   3   5   20.87    1.36
   9   3  -5   25.15    1.70
   9  -3   5   22.11    1.78
   9  -3  -5   19.55    1.96
   9  -3  -5   24.59    1.85
  -9   3   5   23.50    2.20
  -9  -3   5   23.75    1.98
  -9   3  -5   23.72    2.02
  -9  -3  -5   24.15    2.11
   9   3  -5   21.65    2.24
  -9  -3  -5   21.89    1.28
  -9  -3   5   23.90    1.71
  -9  -3  -5   22.53    1.06
  -9   3  -5   20.51    1.87
  11  -3  -5   15.29    1.76
  11   3   5   14.97    1.26
 -11  -3  -5   14.49    1.24
  11   3  -5   13.64    1.57
  11  -3   5   14.89    1.70
  11  -3  -5   13.22    1.93
  11  -3  -5   16.60    1.79
  11   3  -5   17.19    2.32
 -11   3  -5   16.15    1.89
 -11   3   5   15.04    2.39
 -11  -3   5   14.50    1.52
 -11  -3   5   15.32    2.06
 -11  -3  -5   13.54    0.99
 -13  -3  -5    9.99    1.04
  13  -3  -5    7.33    1.94
 -13   3   5   10.96    2.39
 -13  -3   5    9.32    2.06
  13   3  -5   10.65    2.42
 -13  -3   5   10.86    1.51
  13  -3  -5   10.13    1.71
  13  -3  -5   11.15    1.73
 -13  -3  -5   10.33    1.30
  13  -3   5   10.07    1.60
  13   3  -5    9.91    1.52
 -13   3  -5    7.31    1.67
 -13  -3   5    9.87    1.68
  13  -3   5   10.48    1.65
  13   3   5    9.45    1.30
 -15  -3  -5   22.66    1.50
  15  -3   5   22.76    2.05
 -15   3   5   22.84    2.98
 -15  -3   5   25.37    2.73
  15   3   5   21.97    1.77
  15  -3  -5   18.63    2.14
 -15   3  -5   22.40    2.29
  15   3  -5   20.53    2.94
 -15   3   5   22.69    2.32
 -15  -3   5   23.39    2.25
 -15  -3  -5   19.62    1.72
  15  -3   5   22.66    2.09
  15  -3  -5   21.96    2.69
 -15  -3   5   18.53    2.00
 -17  -3  -5   14.00    1.40
  17  -3  -5   15.88    2.67
  17   3  -5   20.79    3.30
 -17  -3   5   15.73    2.10
  17  -3  -5   18.40    2.27
  17  -3   5   16.41    2.05
  17   3   5   20.99    1.83
 -17   3  -5   15.17    2.21
  17  -3   5   18.60    2.10
 -17  -3  -5   16.70    1.79
  19  -3  -5    5.18    2.51
 -19  -3  -5   10.77    1.49
 -19  -3   5    8.95    2.08
  19  -3  -5   11.94    2.23
  19   3  -5   10.72    3.20
  19  -3   5    9.48    2.01
  19   3   5    9.32    1.79
 -19   3  -5   11.18    2.31
 -19  -3  -5   10.69    1.76
  21  -3  -5   12.13    2.38
  21  -3   5   12.54    2.19
  21   3  -5   14.74    3.72
  21  -3  -5   11.41    3.01
 -21  -3   5   11.97    2.38
 -21  -3  -5   10.42    1.93
  23  -3   5    4.24    2.16
 -23  -3   5    4.56    2.33
 -23  -3  -5    2.51    1.89
  25  -3   5   22.68    2.87
 -25  -3  -5   25.16    2.88
   1  -3  -7  101.16    3.19
  -1  -3  -7  103.09    3.02
  -1  -3  -7  104.19    3.12
  -1  -3  -7  101.32    3.51
   1   3  -7   99.93    3.24
   1  -3   7  101.79    3.35
  -1   3  -7  100.69    3.56
  -1   3   7   92.18    3.25
  -1  -3   7   89.93    3.29
   1  -3  -7  102.85    3.52
  -1   3  -7  100.99    3.25
   1   3  -7   98.53    3.54
   1   3   7   94.52    3.15
   1   3   7   99.16    3.57
   1  -3   7  104.93    3.55
  -1   3   7  104.42    3.64
  -1  -3   7  107.69    3.55
   3  -3  -7   25.48    1.52
  -3   3   7   23.25    1.66
  -3  -3   7   21.23    1.60
  -3  -3  -7   19.92    1.59
  -3   3  -7   21.21    1.59
  -3  -3  -7   21.23    1.05
  -3  -3   7   21.42    1.49
   3  -3   7   21.94    1.43
   3   3  -7   20.56    1.44
  -3   3   7   22.11    1.51
  -3  -3  -7   21.90    1.15
   3  -3   7   20.42    1.75
   3  -3  -7   21.79    1.61
   3   3  -7   23.24    1.76
   3  -3  -7   20.41    1.46
   3  -3   7   21.64    1.72
   3   3   7   22.69    1.79
  -5  -3  -7   46.10    2.42
  -5   3  -7   48.16    2.42
   5  -3  -7   48.37    2.26
  -5  -3  -7   44.18    1.44
  -5   3   7   44.94    2.35
  -5  -3   7   45.98    2.28
  -5   3   7   43.82    2.18
  -5  -3  -7   46.12    1.62
  -5  -3   7   45.95    2.28
  -5  -3   7   37.24    2.08
   5  -3   7   42.07    2.42
   5  -3  -7   43.28    2.16
   5   3  -7   43.94    2.05
   5  -3   7   43.52    2.11
   5  -3  -7   39.26    2.27
   5   3  -7   47.39    2.53
   7  -3  -7  327.62    8.70
   7  -3  -7  303.37    8.93
   7   3  -7  328.22    9.32
   7  -3   7  307.83    8.43
  -7  -3   7  325.10    8.70
  -7  -3  -7  316.79    7.33
  -7   3   7  316.03    8.62
   7   3  -7  312.31    8.36
  -7   3   7  314.84    8.92
   7  -3   7  325.84    8.84
  -7  -3   7  324.85    8.76
   7  -3  -7  312.79    8.48
  -7  -3  -7  312.60    7.66
  -7  -3  -7  323.31    7.22
  -7  -3  -7  307.04    8.93
  -7   3  -7  315.08    8.84
  -9  -3  -7  288.06    6.45
   9  -3  -7  286.13    8.04
  -9  -3   7  282.39    8.05
  -9   3   7  282.60    8.04
   9   3  -7  281.82    8.90
   9  -3   7  274.71    7.72
   9   3   7  263.53    7.12
   9  -3   7  273.27    7.90
   9   3  -7  277.04    7.69
   9  -3  -7  271.03    8.54
  -9  -3  -7  272.69    6.96
  -9  -3  -7  274.59    6.65
  -9   3   7  286.99    8.52
  -9  -3   7  288.82    8.22
   9  -3  -7  294.64    7.98
  -9  -3  -7  280.49    8.42
  -9   3  -7  277.09    8.23
  11  -3  -7   71.75    3.32
 -11  -3  -7   68.69    1.97
 -11   3   7   69.27    3.30
  11  -3   7   70.23    3.13
  11   3  -7   69.90    3.05
  11  -3  -7   64.41    3.76
  11   3  -7   60.00    3.86
 -11  -3   7   64.82    3.32
 -11  -3  -7   64.41    2.24
  11   3   7   61.15    2.44
  11  -3  -7   69.65    3.18
 -11   3   7   69.33    3.95
 -11  -3  -7   67.83    2.46
 -11   3  -7   67.62    3.61
 -11  -3  -7   70.18    3.86
 -11  -3   7   69.32    3.17
 -11  -3   7   66.12    3.49
 -13  -3  -7   15.07    0.98
 -13  -3   7   14.58    1.84
 -13   3  -7   13.78    2.19
 -13  -3  -7   14.12    2.48
  13  -3   7   18.95    1.93
  13  -3  -7   14.92    1.93
  13   3   7   15.29    1.38
  13  -3  -7   12.45    2.21
 -13   3   7   16.55    2.07
 -13   3   7   19.27    2.78
 -13  -3   7   16.78    2.40
 -13  -3  -7   15.18    1.34
  13  -3   7   22.42    1.90
 -13   3  -7   15.75    2.02
  13   3  -7   16.73    2.51
 -15  -3  -7   96.90    2.88
  15  -3   7   89.91    3.84
 -15   3   7   89.04    4.26
  15  -3  -7   85.21    4.04
  15   3   7   83.85    3.22
 -15   3  -7   90.44    4.15
 -15  -3  -7   78.70    3.19
  15  -3   7   87.34    3.71
 -15   3  -7   98.21    4.95
 -15  -3  -7   87.87    5.03
  15  -3  -7   84.88    4.67
  15   3  -7   97.39    5.19
  17  -3  -7   44.67    3.66
  17  -3   7   45.64    2.82
  17   3  -7   50.55    4.16
  17   3   7   44.67    2.42
 -17   3  -7   47.27    3.23
 -17  -3  -7   40.60    2.37
  17  -3   7   44.72    2.78
  17  -3  -7   45.90    3.17
  19  -3   7   29.96    2.56
  19  -3  -7   29.31    3.43
  19   3   7   27.81    2.16
 -19   3  -7   31.99    2.92
 -19  -3  -7   26.53    2.22
  19   3  -7   31.54    3.82
  19  -3  -7   28.23    2.80
  21  -3   7   20.50    2.38
  21  -3  -7   15.51    3.36
  21   3  -7   21.25    3.71
 -21  -3  -7   18.05    2.12
  23  -3   7  148.27    5.71
  23  -3  -7  150.94    7.38
 -23  -3   7  150.46    6.43
  23   3  -7  164.96    8.13
  25  -3   7  106.27    4.89
  -1  -3  -9   78.68    2.54
  -1   3  -9   76.34    2.78
  -1   3  -9   79.30    3.38
   1   3  -9   74.33    2.78
  -1  -3  -9   76.33    3.30
   1  -3  -9   73.69    3.24
   1  -3   9   77.12    2.88
  -1  -3   9   78.51    2.97
   1   3   9   76.19    2.64
   1   3  -9   75.10    3.30
   1   3   9   78.80    3.40
   1  -3  -9   71.36    2.60
  -1  -3  -9   76.60    2.50
   1  -3   9   77.34    3.29
  -1   3   9   76.94    2.82
  -1   3   9   84.08    3.48
  -1  -3   9   75.85    3.29
  -1  -3  -9   78.63    2.43
   1  -3  -9   79.21    2.67
  -3  -3   9    2.01    1.09
  -3  -3  -9    1.70    0.49
   3  -3   9    3.86    1.35
   3   3   9    1.98    1.32
  -3  -3   9    1.72    1.31
   3  -3  -9    1.38    0.88
   3   3  -9    1.84    0.98
  -3  -3  -9    1.25    0.58
   3  -3  -9    2.13    1.19
   3  -3   9    2.49    0.97
  -3   3   9    0.70    0.97
  -3   3   9    0.73    1.25
  -3  -3   9    1.21    1.08
   3   3  -9    4.37    1.34
   3  -3   9    0.54    1.09
   3  -3  -9    1.49    0.91
  -3  -3  -9    1.41    1.25
  -3   3  -9    3.95    1.33
   5  -3   9    9.01    1.21
  -5  -3   9    8.48    1.39
   5  -3  -9   10.91    1.32
   5   3  -9   10.95    1.35
  -5   3   9    9.06    1.35
  -5   3  -9   10.35    1.52
  -5  -3   9   11.65    1.47
   5  -3   9    9.46    1.58
  -5   3   9   11.57    1.76
  -5  -3   9    9.51    1.56
   5  -3  -9   11.17    1.34
  -5  -3  -9   11.99    0.73
   5  -3  -9   11.07    1.63
  -5  -3  -9    9.61    1.54
   5   3  -9   11.62    1.73
   7  -3  -9  252.53    7.85
   7   3  -9  261.92    8.12
  -7  -3  -9  266.07    8.00
  -7   3  -9  260.98    7.83
  -7   3   9  257.02    7.87
  -7  -3   9  261.29    7.65
  -7   3   9  251.02    7.37
   7  -3   9  256.24    7.09
   7   3  -9  255.27    7.06
   7  -3   9  239.53    7.41
  -7  -3   9  270.39    7.60
  -7  -3  -9  252.01    6.11
   7  -3  -9  255.98    7.16
  -7  -3   9  261.32    7.44
   7  -3  -9  259.30    7.30
   9   3  -9  241.62    6.72
   9  -3  -9  238.23    7.75
   9   3  -9  239.59    8.05
  -9   3   9  228.86    7.03
  -9   3   9  245.12    7.70
  -9  -3   9  246.54    7.43
  -9  -3  -9  218.04    5.66
  -9  -3   9  242.15    7.26
   9  -3   9  225.21    6.84
   9  -3   9  219.86    6.62
  -9  -3   9  226.58    6.95
   9  -3  -9  227.44    6.74
  -9  -3  -9  232.54    7.62
  -9   3  -9  229.73    7.43
   9  -3  -9  236.27    6.97
  11  -3  -9    7.04    2.15
  11   3  -9    7.53    2.25
 -11  -3   9    5.52    1.61
  11  -3  -9    6.77    1.62
 -11  -3  -9    7.08    1.93
 -11   3   9    6.87    1.69
 -11   3  -9    4.90    1.77
  11  -3   9    7.07    1.42
  11  -3   9    5.82    1.46
 -11  -3   9    6.10    1.71
 -11  -3  -9    5.81    0.83
  11  -3  -9    8.32    1.68
  11  -3   9    6.97    1.36
 -13  -3   9    3.08    1.79
 -13  -3  -9    2.32    2.10
  13  -3  -9    1.85    1.62
  13   3  -9    1.83    2.17
 -13   3  -9    3.67    2.08
  13  -3   9    2.14    1.45
  13   3   9    3.21    1.00
  13  -3  -9    2.86    2.10
  13  -3   9    2.31    1.45
 -13   3   9    1.78    1.68
 -13  -3  -9    3.39    0.91
  13  -3   9    2.99    1.33
  15  -3   9   73.05    3.36
  15   3   9   63.56    2.64
 -15  -3   9   65.77    3.80
  15  -3   9   76.78    3.32
 -15  -3  -9   74.85    2.72
  15  -3  -9   68.02    4.38
  15   3  -9   72.85    4.70
 -15  -3  -9   69.06    4.54
 -15   3  -9   73.34    4.39
  15  -3  -9   73.11    3.81
  17  -3   9   41.53    2.67
  17  -3   9   39.69    2.57
  17   3   9   35.62    2.08
 -17  -3   9   38.75    3.19
 -17   3  -9   43.66    3.90
 -17  -3  -9   40.80    3.94
  17  -3  -9   37.62    3.61
  17   3  -9   51.01    4.26
  17  -3  -9   41.17    3.15
  19  -3  -9    5.20    2.76
  19   3  -9    2.51    2.66
 -19   3  -9    3.72    2.68
 -19  -3  -9    2.27    2.95
  19  -3   9    4.35    1.87
  19  -3   9    3.10    1.72
 -19  -3   9    5.73    2.30
 -21   3  -9   11.70    3.19
 -21  -3  -9   11.49    3.57
  21  -3   9   13.48    2.21
  21  -3  -9   11.13    3.16
  21   3  -9   15.23    3.68
 -21  -3   9   13.40    2.63
  23  -3   9  130.79    5.19
  -1  -3 -11  405.43    9.65
   1   3 -11  411.01   10.23
  -1   3 -11  407.36   11.30
  -1   3  11  398.32   10.20
   1  -3  11  409.38   10.36
   1  -3 -11  411.20   11.27
  -1  -3  11  413.51   10.55
   1   3 -11  413.64   11.33
   1   3  11  388.00    9.89
  -1  -3 -11  400.84    9.60
   1  -3 -11  401.54    9.85
   1  -3  11  410.66   11.15
  -1  -3  11  409.19   11.12
  -1  -3 -11  410.37   11.30
  -1  -3  11  421.79   10.77
   1   3  11  401.91   11.32
  -1  -3 -11  417.48    9.62
   1  -3 -11  417.70    9.99
  -1   3  11  409.61   11.32
  -3   3  11   79.36    3.82
  -3  -3  11   78.18    3.68
  -3  -3 -11   75.72    3.62
  -3   3  11   71.54    2.98
   3   3 -11   70.84    2.80
  -3   3 -11   75.48    3.63
  -3  -3  11   75.62    3.20
  -3  -3 -11   71.10    2.01
   3  -3 -11   77.02    3.70
   3  -3 -11   74.63    2.73
   3   3 -11   78.79    3.78
   3  -3  11   78.56    3.45
   3  -3  11   73.52    2.84
   3  -3  11   72.01    3.62
   3   3  11   76.26    3.76
  -3  -3  11   77.60    3.33
  -3  -3 -11   70.17    1.97
   3  -3 -11   77.32    2.86
  -5  -3 -11  116.67    4.80
  -5   3 -11  112.21    4.69
  -5  -3  11  119.11    4.43
   5   3 -11  112.74    3.89
   5  -3  11  113.39    3.75
   5  -3  11  117.43    4.46
  -5   3  11  117.46    4.18
   5  -3 -11  113.82    3.83
   5  -3 -11  118.76    4.81
   5   3 -11  121.30    4.95
  -5  -3  11  114.73    4.35
   5  -3 -11  122.21    4.06
  -7  -3 -11  185.43    6.63
  -7   3 -11  191.56    6.59
   7  -3  11  197.22    5.56
  -7   3  11  179.76    6.03
   7   3 -11  195.64    5.75
   7  -3  11  191.44    6.16
   7  -3 -11  192.21    5.75
  -7  -3  11  191.17    6.27
  -7  -3  11  203.97    6.45
   7  -3 -11  196.38    5.98
   7  -3 -11  183.52    6.62
   7   3 -11  186.12    6.83
  -9  -3 -11  130.78    5.54
  -9   3 -11  124.93    5.33
   9  -3 -11  130.33    5.54
   9   3 -11  137.08    5.86
  -9   3  11  135.27    4.97
   9  -3  11  127.00    4.66
   9  -3  11  127.25    4.26
   9  -3 -11  133.36    4.61
  -9  -3  11  137.54    5.17
  -9  -3  11  131.36    5.04
   9  -3 -11  133.39    4.77
 -11   3  11   88.20    4.12
  11  -3 -11   89.86    4.87
  11   3 -11   92.37    5.14
  11  -3  11   87.93    3.52
  11  -3  11   86.54    3.61
 -11  -3  11   91.25    4.28
  11  -3  11   87.18    3.26
  11  -3 -11   89.19    3.96
 -11  -3 -11   91.33    4.84
 -11   3 -11   85.97    4.55
  13  -3  11   57.53    2.91
  13  -3  11   60.26    3.01
  13  -3 -11   56.60    4.21
  13   3 -11   56.47    4.48
 -13  -3  11   55.39    3.58
  13  -3  11   54.90    2.64
  13  -3 -11   52.74    3.24
 -13  -3 -11   60.14    4.20
 -13   3 -11   63.02    4.01
  15  -3  11  323.13    8.73
  15  -3  11  299.44    8.72
  15  -3 -11  312.57   10.56
  15   3 -11  317.19   10.96
  15  -3  11  288.27    8.24
 -15  -3  11  320.58    9.84
 -15  -3 -11  311.92   10.73
 -15   3 -11  312.64   10.35
  15  -3 -11  317.40    9.48
  17  -3  11  203.54    6.44
  17  -3  11  197.82    6.58
 -17  -3  11  220.86    7.78
  17  -3 -11  203.07    8.32
  17   3 -11  232.23    9.08
 -17  -3 -11  219.18    8.80
 -17   3 -11  221.15    8.43
  17  -3 -11  214.99    7.48
  19  -3  11   42.32    2.72
  19  -3  11   32.00    2.65
 -19   3 -11   34.51    3.87
 -19  -3  11   38.38    3.60
 -19  -3 -11   36.94    4.24
  19   3 -11   39.39    4.37
  19  -3 -11   44.45    4.20
   1  -3 -13   76.72    2.54
  -1   3  13   75.79    2.88
   1  -3 -13   74.39    3.95
  -1  -3 -13   64.27    3.73
  -1   3 -13   65.21    3.84
   1   3 -13   67.39    2.76
   1   3  13   68.00    2.45
   1  -3  13   71.24    2.95
   1   3 -13   72.23    3.91
  -1  -3  13   70.98    3.16
   1  -3 -13   71.23    2.51
   1  -3  13   76.98    3.33
  -1  -3  13   74.24    3.44
  -3  -3 -13  131.96    5.46
   3   3 -13  128.79    4.21
  -3   3  13  123.10    4.37
  -3   3 -13  135.34    5.49
   3  -3  13  125.84    4.07
  -3  -3  13  136.16    4.74
   3  -3  13  126.70    4.87
  -3  -3  13  126.96    4.78
   3  -3 -13  132.39    5.42
   3   3 -13  127.06    5.40
   3  -3  13  130.12    4.51
   3  -3 -13  131.57    4.12
  -5  -3 -13  101.03    4.74
  -5   3 -13  103.65    4.72
  -5   3  13  104.44    3.98
   5  -3  13   96.80    4.16
   5   3 -13   98.81    3.65
   5  -3  13   94.37    3.25
  -5  -3  13  100.98    4.20
   5  -3 -13   90.91    4.60
   5   3 -13  104.18    4.87
   5  -3 -13  103.55    3.73
  -5  -3  13  108.69    4.39
   7  -3 -13    7.96    1.60
   7   3 -13    7.96    1.55
   7  -3 -13    8.33    2.19
   7   3 -13   10.80    2.44
   7  -3  13    6.84    1.05
  -7   3  13    7.96    1.72
   7  -3  13    9.92    1.78
  -7  -3  13    9.28    2.03
  -7  -3 -13    6.56    2.10
  -7   3 -13    9.48    2.21
  -9  -3  13    6.01    1.96
   9  -3 -13    9.27    1.72
  -9   3  13    7.39    2.01
   9  -3 -13    8.96    2.35
   9   3 -13    6.43    2.38
   9  -3  13    4.81    0.99
   9  -3  13    6.38    1.62
  -9  -3 -13    6.86    2.44
  -9   3 -13    6.04    2.19
   9  -3  13    5.26    1.12
 -11  -3 -13  131.22    6.04
 -11   3 -13  125.58    5.69
  11  -3 -13  133.07    6.19
  11   3 -13  138.20    6.53
  11  -3  13  131.57    4.56
  11  -3  13  118.77    3.74
 -11  -3  13  127.31    5.40
  11  -3  13  121.88    3.78
  11  -3 -13  135.72    5.07
 -13  -3 -13   66.86    4.74
 -13   3 -13   70.93    4.62
  13  -3  13   70.74    3.22
 -13  -3  13   71.98    4.13
  13  -3  13   66.43    2.64
  13   3 -13   83.48    5.37
  13  -3 -13   76.81    5.00
  13  -3 -13   74.38    3.93
 -15  -3 -13   47.44    4.39
 -15   3 -13   50.25    4.19
  15  -3  13   42.67    2.54
  15  -3 -13   39.71    4.04
  15   3 -13   50.69    4.72
 -15  -3  13   49.91    3.74
  15  -3 -13   45.52    3.37
  17  -3 -13   59.86    4.84
  17   3 -13   58.71    4.99
 -17  -3  13   60.88    4.39
 -17  -3 -13   66.14    5.27
 -17   3 -13   73.12    5.13
  -1   3 -15    9.83    2.45
   1  -3  15   10.45    1.84
  -1  -3  15    8.71    1.91
   1  -3 -15   11.32    2.55
   1   3 -15   11.34    2.49
   1   3  15    9.30    0.94
  -1  -3 -15    7.53    2.35
  -1   3  15   12.28    1.47
   1  -3  15   12.02    1.51
   1  -3  15   12.32    1.98
  -1  -3  15   11.03    1.70
   3  -3  15  200.07    5.90
  -3  -3 -15  229.43    8.03
  -3   3  15  216.83    6.46
  -3   3 -15  217.91    7.87
   3  -3  15  221.14    7.12
  -3  -3  15  220.62    6.74
   3  -3 -15  219.09    7.95
   3   3 -15  230.04    8.12
   3  -3  15  209.81    6.57
  -3  -3  15  232.76    7.24
  -5  -3 -15  138.36    6.19
  -5   3  15  144.34    5.05
   5  -3  15  148.75    5.37
   5  -3  15  125.63    3.88
  -5  -3  15  144.12    5.23
  -5   3 -15  152.97    6.30
   5  -3 -15  135.74    6.10
   5   3 -15  151.68    6.41
   5  -3  15  146.82    4.79
  -7   3  15   81.81    3.80
  -7  -3 -15   77.84    4.63
  -7   3 -15   77.00    4.54
   7  -3  15   68.01    3.47
  -7  -3  15   78.61    3.91
   7  -3  15   73.04    3.12
   7  -3 -15   72.20    4.51
   7   3 -15   78.49    4.70
   9  -3 -15   51.28    4.04
   9   3 -15   56.82    4.38
  -9  -3 -15   58.20    4.33
   9  -3  15   49.22    2.76
  -9   3 -15   54.33    4.01
  -9  -3  15   61.93    3.70
 -11  -3 -15  156.51    7.14
 -11   3 -15  157.31    6.88
  11  -3 -15  160.63    7.31
  11   3 -15  157.58    7.41
 -11  -3  15  158.28    6.30
  11  -3 -15  156.71    5.77
 -13  -3  15  159.77    6.54
  13  -3 -15  155.41    5.94
 -15  -3  15   24.08    3.35
  -1  -3 -17  196.80    7.84
  -1   3 -17  190.12    7.70
   1  -3 -17  183.88    7.68
   1  -3  17  186.88    6.66
   1   3 -17  212.33    7.96
  -3  -3 -17  115.00    5.77
  -3   3 -17  108.54    5.67
   3  -3 -17  103.99    5.65
   3   3 -17  112.01    5.83
  -9  -3  17   58.87    3.80
 -11  -3  17  109.83    5.37
 -13  -3  17   66.22    4.47
   0  -4   0 9262.88  202.46
   0  -4   0 9117.50  202.82
   2   4   0    1.59    0.90
   2  -4   0    2.34    1.00
  -2  -4   0    2.64    0.96
   2  -4   0    0.95    1.20
  -2  -4   0    2.16    1.04
  -2   4   0    1.75    1.04
  -4  -4   0    1.11    0.66
  -4  -4   0    0.31    0.83
   4  -4   0    0.45    1.13
  -4   4   0    1.92    1.12
  -4   4   0    4.00    0.93
  -6  -4   0    3.99    0.93
  -6   4   0    3.32    1.10
  -6  -4   0    3.92    0.98
   6  -4   0    4.95    1.33
  -6   4   0    3.12    1.27
  -8  -4   0 3633.36   82.43
   8  -4   0 3886.38   83.10
  -8  -4   0 3725.78   82.38
  -8   4   0 3656.79   82.90
  -8   4   0 3626.95   82.58
  10  -4   0   14.20    1.84
  10   4   0   10.35    1.34
 -10   4   0   10.26    1.60
 -10  -4   0   10.73    1.53
 -10  -4   0   12.35    1.39
 -10   4   0   10.32    1.64
 -10  -4   0   11.78    1.22
 -12   4   0    0.68    1.51
 -12  -4   0    0.81    1.50
  12   4   0    0.51    1.11
 -12  -4   0    2.30    1.16
 -12   4   0    0.20    1.36
 -14  -4   0    7.13    1.38
 -14  -4   0    9.71    2.09
  14   4   0    8.01    1.51
 -14   4   0   10.21    1.87
 -14  -4   0   10.44    1.65
 -14   4   0   12.29    2.12
 -16   4   0 6730.18  151.51
 -16  -4   0 6559.68  151.10
 -16  -4   0 6859.13  152.24
 -16  -4   0 6784.94  150.58
  18  -4   0   23.93    2.57
 -18  -4   0   24.75    2.40
 -18  -4   0   22.80    2.09
 -20  -4   0    2.05    1.55
 -20  -4   0    0.31    1.75
  22  -4   0   21.38    2.88
 -22  -4   0   19.88    2.50
 -24  -4   0 1867.65   44.07
   0  -4   2   50.27    2.35
   0  -4  -2   51.63    2.64
   0  -4   2   52.27    2.63
   0  -4  -2   46.97    1.43
   0  -4  -2   53.72    2.38
   0   4  -2   48.40    1.47
   2  -4  -2    3.71    0.63
   2   4  -2    4.64    1.02
   2  -4   2    3.72    1.05
   2   4  -2    4.53    0.78
  -2  -4   2    3.24    0.93
  -2   4   2    3.31    0.47
  -2  -4   2    2.70    0.43
   2  -4  -2    4.12    1.22
  -2  -4  -2    3.49    0.47
   2  -4   2    4.55    1.36
  -2  -4  -2    4.77    1.28
  -2   4  -2    3.64    0.46
  -2  -4  -2    3.40    0.97
   4   4  -2   18.70    1.35
  -4  -4   2   17.73    1.42
   4  -4  -2   20.20    1.72
  -4  -4  -2   15.56    1.29
   4   4   2   17.14    1.37
   4  -4   2   17.29    1.76
  -4   4   2   19.70    1.05
  -4  -4   2   17.95    0.98
  -4  -4  -2   16.50    1.52
  -4   4  -2   18.49    1.71
  -4   4  -2   17.79    1.00
  -4  -4  -2   19.56    1.08
   4   4  -2   18.63    1.40
   4  -4  -2   18.15    1.20
  -6   4   2    1.08    0.89
   6   4  -2    1.22    1.00
  -6   4  -2    1.87    0.84
  -6  -4   2    1.72    0.81
   6   4   2    1.57    0.91
   6   4  -2    1.91    0.88
  -6  -4  -2    2.47    0.87
  -6  -4   2    2.20    0.93
   6  -4  -2    2.24    1.23
   6  -4  -2    2.07    0.93
  -6   4  -2    0.98    1.15
  -8   4   2   54.45    2.83
  -8  -4   2   59.26    2.62
   8  -4  -2   64.08    3.03
   8   4   2   51.09    2.32
   8   4  -2   51.79    2.78
  -8   4   2   53.95    2.79
  -8  -4  -2   56.96    2.39
  -8  -4   2   49.36    2.44
  -8   4  -2   50.53    2.52
   8  -4  -2   49.70    2.58
  -8   4  -2   53.78    2.86
  -8  -4  -2   48.16    2.54
   8   4  -2   54.96    2.44
 -10  -4  -2   17.97    1.93
 -10  -4   2   19.08    1.96
  10  -4  -2   19.08    1.92
  10   4   2   17.89    1.55
 -10   4   2   20.37    1.93
 -10  -4  -2   19.77    1.55
 -10  -4   2   17.57    1.67
 -10   4  -2   18.18    2.01
  10   4  -2   17.23    1.97
  10   4  -2   16.36    1.59
  10  -4  -2   15.79    1.73
 -10   4   2   18.39    2.24
 -10  -4  -2   16.38    1.32
 -10  -4   2   19.97    1.55
 -10   4  -2   16.30    1.81
  12   4   2   13.93    1.46
 -12   4  -2   13.84    1.87
  12  -4   2   14.15    1.92
 -12  -4  -2   13.68    1.95
  12  -4  -2   13.39    1.89
 -12   4   2   11.59    1.84
 -12  -4  -2   13.07    1.47
 -12  -4   2   12.92    1.67
 -12   4  -2   16.80    1.98
  12  -4  -2   19.70    2.07
 -12  -4   2   14.69    1.57
 -12  -4  -2   14.43    1.30
 -12   4   2   11.44    2.16
 -12  -4   2   15.28    2.01
 -14   4  -2   19.35    2.41
 -14  -4  -2   17.48    2.50
  14   4   2   16.94    1.75
  14  -4  -2   15.08    2.00
  14  -4   2   17.71    2.11
 -14  -4  -2   16.87    1.77
 -14   4   2   14.86    1.97
 -14   4  -2   16.98    2.16
 -14  -4   2   16.36    1.90
  14  -4   2   19.21    2.14
 -14  -4   2   16.75    1.73
 -14  -4  -2   16.52    1.54
 -14   4   2   17.51    2.51
 -14  -4   2   16.95    2.41
 -16  -4   2   21.03    2.74
 -16   4  -2   20.77    2.91
  16  -4  -2   23.35    2.37
 -16  -4  -2   24.90    2.93
  16   4   2   21.25    2.03
  16  -4   2   18.33    2.28
 -16   4  -2   25.22    2.54
 -16  -4  -2   19.85    2.00
 -16   4   2   19.18    2.27
 -16  -4   2   17.67    2.15
 -16  -4   2   18.90    1.92
 -16   4   2   19.48    2.82
 -16  -4  -2   18.86    1.75
  18  -4   2   31.22    2.75
 -18   4  -2   27.99    2.75
 -18  -4   2   33.00    2.76
 -18  -4  -2   31.68    2.48
 -18  -4   2   29.60    2.41
 -18  -4  -2   30.56    2.17
 -20  -4  -2    9.25    1.67
  20  -4   2    9.19    2.29
 -20  -4   2    7.38    2.12
 -20  -4  -2    8.00    2.00
  22  -4   2   17.73    2.75
  22  -4  -2   19.64    2.82
 -22  -4   2   19.92    2.60
 -22  -4  -2   17.37    2.37
 -24  -4   2   22.81    2.93
 -24  -4  -2   27.03    2.93
 -26  -4  -2   44.52    3.64
   0   4  -4  501.47   12.67
   0  -4  -4  475.01   12.92
   0  -4  -4  537.64   12.86
   0  -4  -4  511.37   12.13
   0   4  -4  530.65   12.21
   0   4   4  510.68   12.83
   0   4   4  532.64   12.23
   0  -4   4  530.50   12.17
  -2   4   4   11.94    0.96
  -2  -4   4   11.96    0.90
  -2  -4  -4   12.60    0.91
  -2   4  -4   11.35    0.90
   2  -4   4    7.05    1.21
  -2  -4  -4   12.10    1.15
   2   4  -4   11.74    1.24
  -2   4   4   13.44    1.42
  -2  -4  -4   11.15    1.36
   2  -4  -4   10.33    0.92
   2   4  -4   11.62    1.02
   2  -4  -4   10.72    1.37
  -4   4   4 3730.00   86.79
   4  -4  -4 3978.52   86.46
   4  -4  -4 3785.84   86.87
   4   4  -4 3821.17   86.63
   4  -4   4 3940.61   86.83
  -4  -4   4 3899.60   86.00
  -4  -4  -4 3835.72   86.28
  -4  -4  -4 3962.67   86.84
  -4   4   4 3941.54   86.09
   4   4  -4 3971.11   86.43
  -4  -4  -4 3882.70   86.11
  -4   4  -4 3915.31   86.09
   6  -4  -4   32.37    2.18
   6  -4   4   27.07    1.93
  -6  -4  -4   28.13    1.59
  -6   4   4   27.66    2.01
   6  -4   4   26.52    2.17
  -6  -4   4   23.99    1.74
  -6   4   4   33.58    1.76
   6   4  -4   34.03    2.20
  -6  -4   4   27.31    1.59
   6  -4  -4   28.19    1.92
  -6  -4  -4   28.36    1.79
   6   4   4   29.17    1.68
   6   4  -4   29.22    1.80
  -6  -4  -4   28.06    1.63
  -6   4  -4   29.13    1.63
   8  -4  -4 3434.72   78.43
   8  -4   4 3528.23   78.65
  -8  -4  -4 3489.75   77.58
  -8  -4   4 3516.12   78.11
   8   4  -4 3561.58   77.86
  -8   4  -4 3419.19   78.55
  -8   4   4 3494.65   78.21
  -8  -4   4 3512.49   77.92
   8  -4  -4 3453.06   78.40
  -8   4  -4 3640.71   78.02
  -8  -4  -4 3332.35   78.07
   8   4  -4 3722.99   79.04
   8   4   4 3376.16   77.61
 -10  -4   4    6.99    1.31
 -10  -4  -4    8.42    0.96
  10  -4  -4    8.64    1.68
  10   4  -4    9.46    1.92
  10   4   4    6.42    1.22
  10  -4  -4    6.90    1.51
  10   4  -4    8.04    1.39
  10  -4   4    7.58    1.52
 -10  -4  -4    7.29    1.13
 -10  -4   4    9.34    1.46
 -10   4  -4    8.39    1.65
  10  -4  -4    7.95    1.55
 -10   4   4    5.81    1.70
 -10  -4   4    8.94    1.53
  12  -4  -4 3088.88   71.02
  12  -4   4 3234.02   71.18
  12  -4  -4 2852.06   71.24
  12   4  -4 3422.00   72.46
  12   4   4 3153.18   70.14
  12   4  -4 3268.86   70.58
 -12  -4  -4 3089.70   70.12
 -12  -4   4 3098.63   70.77
 -12   4  -4 3167.38   71.21
  12  -4  -4 3124.18   70.91
 -12  -4   4 3219.35   70.47
 -12   4   4 3130.92   71.65
 -12  -4  -4 3060.97   69.66
 -12  -4   4 3176.02   71.05
 -14   4  -4   51.77    3.48
  14  -4  -4   48.13    3.04
  14  -4   4   41.79    2.89
 -14   4   4   42.59    2.90
  14   4   4   44.97    2.36
  14   4  -4   50.58    3.90
  14  -4  -4   42.94    3.19
 -14  -4  -4   42.25    2.47
 -14  -4  -4   47.08    3.39
 -14  -4   4   41.98    2.79
  14  -4   4   42.16    2.82
 -14   4  -4   43.42    2.95
 -14  -4   4   46.13    2.65
 -14  -4  -4   44.92    2.11
 -14   4   4   47.81    3.53
 -14  -4   4   46.26    3.18
  16  -4  -4  367.69   10.55
  16  -4   4  365.43   10.45
  16   4   4  346.12    9.64
 -16   4  -4  344.30   10.50
 -16  -4   4  354.68   10.37
 -16  -4  -4  357.37    9.80
  16   4  -4  377.54   12.01
  16  -4  -4  355.22   11.10
 -16  -4   4  355.55    9.94
 -16  -4  -4  353.46    9.21
 -18  -4  -4   15.30    1.65
  18  -4   4   16.58    2.26
  18  -4  -4   15.13    2.43
 -18   4  -4   17.13    2.51
 -18  -4   4   14.50    2.40
 -18  -4  -4   13.91    1.85
  20  -4  -4 2162.36   50.75
  20  -4   4 2228.05   50.55
 -20  -4   4 2135.98   50.63
 -20  -4  -4 2162.66   49.87
  22  -4   4   47.18    3.53
 -22  -4   4   50.39    3.62
 -22  -4  -4   46.88    3.14
 -24  -4  -4 1479.77   35.28
 -26  -4  -4   18.86    2.86
   0   4  -6   13.32    1.35
   0  -4   6   12.86    1.34
   0  -4  -6   13.54    1.29
   0  -4  -6   11.69    1.29
   0  -4  -6   13.87    1.17
   0   4  -6   14.14    1.24
   0   4   6   12.45    1.36
   0   4   6   14.62    1.29
   0  -4   6   14.25    1.19
  -2   4   6   25.33    1.62
  -2  -4   6   25.64    1.50
   2  -4  -6   23.00    1.70
  -2  -4  -6   24.92    1.50
  -2   4  -6   24.95    1.53
  -2  -4  -6   24.06    1.50
   2   4  -6   26.34    1.69
   2  -4   6   22.28    1.67
  -2  -4   6   24.47    1.71
  -2  -4  -6   24.85    1.58
  -2   4   6   25.12    1.78
   2  -4   6   24.06    2.05
   2  -4  -6   23.05    1.51
   2   4  -6   25.38    1.64
   2  -4   6   27.14    1.69
   2   4   6   26.72    1.71
  -4  -4  -6  295.95    7.88
  -4   4  -6  299.28    7.87
  -4   4   6  307.93    7.97
  -4  -4   6  303.92    7.81
   4  -4  -6  301.93    8.25
   4  -4   6  286.60    8.15
  -4  -4  -6  293.75    7.85
  -4  -4  -6  320.10    7.75
  -4   4   6  306.99    8.28
  -4  -4   6  288.06    8.09
   4  -4   6  319.93    8.85
   4   4  -6  306.37    7.98
   4  -4  -6  276.04    7.92
   4   4  -6  286.98    8.10
   6  -4  -6   30.44    2.05
   6  -4  -6   30.42    2.14
   6   4  -6   30.20    2.26
  -6   4   6   27.32    1.88
   6   4  -6   31.20    1.88
  -6  -4  -6   29.35    1.53
   6  -4   6   28.15    2.02
  -6  -4  -6   29.48    1.81
   6  -4   6   27.27    2.26
  -6  -4   6   28.43    1.98
  -6  -4   6   30.77    1.87
  -6  -4  -6   30.62    1.91
  -6   4   6   31.53    2.12
  -6   4  -6   27.99    1.83
   8  -4  -6  170.27    5.72
  -8   4   6  178.48    5.73
   8   4  -6  178.10    5.40
  -8  -4   6  190.18    5.59
  -8  -4  -6  174.39    5.30
   8  -4   6  167.53    5.91
   8  -4  -6  164.98    5.92
   8   4   6  173.66    5.17
   8   4  -6  184.79    6.42
  -8   4   6  176.52    5.69
  -8  -4  -6  179.33    4.99
   8  -4  -6  181.58    5.74
  -8  -4   6  185.83    5.58
  -8  -4  -6  174.74    5.63
  -8   4  -6  167.87    5.47
   8  -4   6  182.11    5.74
 -10   4  -6   17.49    1.90
 -10  -4  -6   14.03    1.90
  10   4   6   17.33    1.52
 -10   4   6   19.44    2.02
  10  -4  -6   16.44    1.89
  10   4  -6   18.72    1.74
  10   4  -6   17.84    2.32
 -10  -4  -6   16.02    1.35
 -10   4   6   21.17    2.25
 -10  -4   6   20.02    1.97
 -10  -4  -6   17.06    1.53
  10  -4   6   18.93    2.00
  10  -4  -6   15.31    2.06
  10  -4  -6   18.29    1.96
 -10  -4   6   17.30    1.83
 -10  -4  -6   17.92    1.06
  12  -4  -6  233.54    7.41
  12  -4   6  209.44    7.20
 -12   4   6  228.93    7.29
  12   4   6  219.61    6.46
 -12  -4  -6  230.17    6.44
 -12   4  -6  230.43    7.50
 -12   4   6  239.08    7.86
 -12  -4   6  247.23    7.51
 -12   4  -6  243.72    7.54
 -12  -4  -6  233.85    7.74
  12  -4  -6  218.78    7.60
  12   4  -6  236.78    8.13
 -12  -4   6  237.06    7.04
 -12  -4  -6  235.00    5.96
  14  -4  -6   24.73    2.75
  14  -4  -6   27.00    2.59
  14   4  -6   27.49    3.09
  14  -4   6   26.68    2.55
  14   4   6   26.44    1.95
 -14   4   6   28.61    2.50
 -14  -4  -6   26.13    1.93
 -14   4  -6   24.74    2.56
  14  -4   6   27.42    2.40
 -14   4   6   28.16    3.16
 -14  -4   6   29.12    2.74
 -14   4  -6   28.61    2.77
 -14  -4  -6   31.93    3.00
 -14  -4   6   30.65    2.39
 -14  -4  -6   27.82    1.53
 -16  -4  -6    5.95    1.18
  16  -4  -6    5.73    2.05
  16   4   6    5.82    1.46
  16  -4  -6    4.42    2.11
  16  -4   6    7.46    2.02
  16   4  -6    5.09    2.43
 -16   4  -6    6.78    2.16
 -16  -4   6    7.76    2.05
 -16  -4  -6    5.21    1.41
  18  -4   6   25.66    2.58
  18   4   6   22.53    2.12
  18  -4  -6   25.30    2.74
  18   4  -6   24.05    3.56
 -18  -4  -6   21.55    2.04
 -18   4  -6   26.09    2.90
 -18  -4   6   24.44    2.79
  18  -4  -6   23.88    3.10
  20  -4   6  151.07    5.92
 -20  -4   6  160.06    6.34
  20  -4  -6  145.48    6.86
 -20  -4  -6  155.41    5.44
  20   4  -6  162.71    7.56
  22  -4   6   39.95    3.33
 -22  -4   6   38.28    3.51
 -22  -4  -6   37.26    2.86
  24  -4   6   54.91    3.91
   0  -4  -8  253.37    7.29
   0  -4   8  316.60    7.94
   0  -4  -8  272.18    7.67
   0   4  -8  280.82    7.80
   0   4  -8  270.67    7.52
   0   4   8  309.09    7.71
   0  -4  -8  275.50    7.42
   0   4   8  273.56    7.77
   0  -4   8  275.67    7.61
   2  -4  -8   23.14    1.63
  -2  -4  -8   22.08    1.39
  -2  -4  -8   22.93    1.80
   2   4  -8   18.71    1.59
  -2  -4  -8   20.08    1.39
  -2   4  -8   22.75    1.81
  -2  -4   8   22.06    1.75
  -2   4   8   19.43    1.69
   2  -4  -8   18.93    1.63
   2   4  -8   22.61    1.83
   2  -4   8   19.69    2.01
   2  -4   8   21.92    1.80
   2   4   8   23.13    1.85
   2  -4   8   22.37    1.76
  -2   4   8   22.34    1.82
  -2  -4   8   19.88    1.68
   4  -4  -8 2778.25   63.43
  -4   4   8 2888.02   63.60
  -4  -4   8 2916.47   63.38
  -4  -4  -8 2768.46   63.58
  -4   4  -8 2830.29   63.60
  -4  -4  -8 2868.47   62.68
   4  -4   8 2744.13   63.52
  -4   4   8 2869.24   63.60
  -4  -4  -8 2861.65   62.75
  -4  -4   8 2829.61   63.62
   4  -4   8 2810.93   64.21
   4   4  -8 2871.58   63.30
   4  -4  -8 2780.77   63.34
   4  -4  -8 2611.24   63.56
   4   4  -8 2886.09   63.90
   6  -4  -8   36.07    2.41
   6   4  -8   46.01    2.81
   6  -4  -8   42.07    2.49
  -6  -4  -8   39.29    2.41
  -6   4  -8   41.66    2.45
  -6   4   8   37.48    2.37
  -6  -4   8   42.38    2.39
  -6  -4  -8   44.90    1.67
   6  -4   8   41.37    2.46
   6   4  -8   43.47    2.29
  -6  -4  -8   41.08    1.74
   6  -4   8   43.20    2.75
  -6  -4   8   47.52    2.57
  -6   4   8   37.57    2.42
   6  -4  -8   40.65    2.40
  -6  -4   8   41.65    2.44
   8  -4  -8 2325.24   53.94
   8  -4   8 2370.90   54.28
   8  -4  -8 2447.36   54.58
   8   4  -8 2429.79   54.93
  -8  -4  -8 2311.75   52.42
  -8   4   8 2240.68   53.87
   8  -4   8 2407.09   53.93
  -8  -4   8 2505.51   54.01
  -8  -4  -8 2443.16   52.79
   8   4  -8 2386.84   53.58
  -8  -4   8 2443.16   54.12
  -8   4   8 2362.94   54.14
   8  -4  -8 2409.45   53.82
  -8  -4  -8 2364.96   52.19
  -8  -4  -8 2246.93   54.08
  -8   4  -8 2358.18   54.03
 -10   4   8    3.39    1.69
 -10  -4   8    2.75    1.50
  10  -4  -8    2.67    1.81
  10   4  -8    1.34    1.84
 -10  -4  -8    4.51    0.55
 -10  -4  -8    4.43    1.63
  10  -4   8    4.59    1.55
  10  -4  -8    5.21    1.57
 -10   4   8    3.61    1.59
 -10   4  -8    4.99    1.55
 -10  -4  -8    3.68    0.74
  10  -4   8    3.42    1.55
 -10  -4  -8    3.70    0.89
 -10  -4   8    3.25    1.49
  10  -4  -8    3.40    1.62
  12  -4  -8 2413.69   53.24
 -12  -4  -8 2296.44   50.98
  12   4   8 2347.84   52.02
  12  -4   8 2384.26   53.09
  12  -4   8 2338.75   52.91
 -12  -4  -8 2232.67   51.29
 -12  -4   8 2359.18   53.33
  12  -4  -8 2251.52   53.72
 -12  -4  -8 2354.87   51.83
  12   4  -8 2228.26   54.08
 -12   4   8 2291.48   53.12
 -12  -4  -8 2322.68   53.67
 -12   4  -8 2387.70   53.34
  14  -4  -8   61.68    3.50
  14  -4   8   63.40    3.45
  14   4   8   56.38    2.65
 -14  -4   8   63.78    3.66
 -14  -4  -8   58.36    2.59
  14  -4   8   60.14    3.22
  14  -4  -8   61.17    3.94
  14   4  -8   60.26    4.12
 -14  -4  -8   60.54    4.01
 -14   4  -8   69.90    3.95
  16  -4   8  219.07    7.22
  16   4   8  197.63    6.29
 -16  -4   8  257.85    8.06
 -16  -4  -8  216.89    6.33
 -16   4  -8  221.85    7.60
  16  -4   8  227.33    7.04
 -16   4  -8  236.96    8.12
 -16  -4  -8  222.31    8.42
  16  -4  -8  217.92    8.10
  16   4  -8  234.77    8.66
  16  -4  -8  216.37    7.48
 -18   4  -8   -1.52    2.40
 -18  -4  -8    2.18    2.70
  18  -4  -8    1.06    2.11
  18  -4  -8   -0.11    2.31
  18   4  -8    0.38    2.57
  18   4   8    3.07    1.53
  18  -4   8    1.33    1.90
 -18   4  -8    2.34    2.24
  20  -4   8 1697.05   41.24
  20   4  -8 1850.22   43.75
  20  -4  -8 1706.48   42.84
 -20   4  -8 1882.41   43.05
 -20  -4  -8 1732.87   43.65
  22  -4   8   66.17    3.95
  22  -4  -8   68.65    5.16
  22   4  -8   74.62    5.63
 -22   4  -8   72.37    5.08
 -22  -4  -8   70.01    5.73
  24  -4   8 1179.08   28.82
   0  -4 -10  749.00   17.50
   0   4  10  769.28   17.80
   0   4 -10  717.99   17.80
   0  -4 -10  753.06   17.60
   0  -4 -10  747.27   18.43
   0   4 -10  737.90   18.49
   0  -4  10  750.92   18.17
   0  -4 -10  716.91   17.52
   0   4  10  754.58   18.49
   0  -4  10  757.89   18.31
  -2  -4 -10   31.57    1.50
   2  -4 -10   32.18    1.91
  -2  -4 -10   29.81    1.59
   2   4 -10   31.46    1.99
  -2  -4 -10   28.74    2.24
  -2   4 -10   31.07    2.35
   2  -4  10   30.24    2.07
  -2   4  10   28.93    2.03
  -2  -4  10   29.84    2.14
   2  -4 -10   27.77    2.22
   2   4 -10   28.80    2.33
   2  -4  10   30.07    2.41
   2  -4 -10   29.70    1.84
   2  -4  10   31.11    2.29
   2   4  10   31.09    2.41
  -2   4  10   31.47    2.38
  -2  -4  10   32.02    2.31
   4  -4 -10  200.00    6.02
  -4   4  10  207.75    6.60
  -4  -4  10  215.87    6.49
  -4  -4 -10  207.21    6.53
  -4   4 -10  197.60    6.48
   4   4 -10  199.81    5.96
  -4  -4 -10  197.78    5.23
  -4   4  10  202.03    6.22
   4  -4  10  208.82    6.20
  -4  -4  10  213.85    6.50
   4  -4  10  199.74    6.69
   4  -4 -10  190.65    5.90
   4  -4 -10  187.56    6.43
   4   4 -10  198.86    6.71
  -4  -4  10  213.23    6.47
  -4  -4 -10  203.94    4.98
   6  -4 -10   48.86    2.70
  -6   4  10   48.14    2.97
  -6  -4  10   52.69    2.87
  -6  -4 -10   48.27    2.95
  -6   4 -10   51.44    3.00
  -6   4  10   54.63    2.89
   6  -4  10   53.19    2.71
   6  -4  10   48.88    3.01
   6   4 -10   52.06    2.60
  -6  -4  10   49.16    2.94
  -6  -4 -10   50.40    1.81
   6  -4 -10   49.12    2.68
  -6  -4  10   51.36    2.91
   6  -4 -10   46.32    2.90
   6   4 -10   47.95    3.13
  -8  -4 -10  262.50    8.30
  -8   4 -10  261.93    8.16
   8  -4 -10  261.41    8.43
   8   4 -10  275.04    8.85
  -8   4  10  261.58    7.96
   8  -4  10  272.95    7.89
   8  -4  10  264.71    8.18
  -8  -4 -10  265.16    6.59
   8  -4 -10  266.25    7.76
  -8  -4  10  279.76    8.16
  -8  -4  10  281.64    8.31
   8  -4 -10  269.96    7.93
  10   4 -10   16.94    2.67
  10  -4 -10   14.96    2.04
  10  -4  10   13.00    1.91
 -10  -4 -10   13.52    2.22
 -10   4 -10   11.69    2.12
 -10  -4 -10   10.69    1.01
 -10   4  10   10.43    1.95
  10  -4  10   11.49    1.99
 -10  -4  10   12.49    2.18
  10  -4 -10   10.92    2.31
  12  -4  10  150.24    5.57
  12  -4  10  162.08    5.64
 -12  -4  10  165.61    6.20
  12  -4 -10  162.78    6.67
  12   4 -10  164.82    6.98
 -12  -4 -10  157.62    6.36
 -12   4 -10  152.97    6.06
  12  -4 -10  153.35    5.80
  14  -4  10   63.59    3.42
  14  -4 -10   63.55    4.19
 -14  -4  10   72.36    4.04
  14   4 -10   56.03    4.26
  14  -4  10   62.41    3.42
  14  -4  10   62.24    3.17
 -14  -4 -10   54.55    4.05
 -14   4 -10   66.76    4.02
  14  -4 -10   66.04    3.70
  16  -4  10  475.80   12.90
  16  -4  10  476.47   12.89
 -16  -4  10  492.09   13.82
  16  -4  10  484.35   12.59
  16  -4 -10  447.13   14.02
  16   4 -10  489.67   14.71
 -16  -4 -10  476.07   14.37
 -16   4 -10  491.30   13.96
  16  -4 -10  458.76   13.38
  18   4 -10   -0.13    2.74
 -18  -4 -10    2.58    2.80
 -18   4 -10    0.33    2.51
  18  -4  10    2.37    2.04
  18  -4  10    3.26    1.94
 -18  -4  10    0.20    2.20
  18  -4 -10    1.31    2.45
  20  -4  10  111.06    4.79
  20  -4 -10  108.99    6.03
  20   4 -10  124.54    6.65
 -20  -4 -10  109.51    6.53
 -20   4 -10  112.75    6.03
   0  -4 -12 4341.84   95.78
   0  -4  12 4384.29   96.69
   0  -4 -12 4359.94   97.38
   0   4 -12 4447.41   97.46
   0   4  12 4202.11   96.01
   0  -4 -12 4337.31   95.68
  -2  -4 -12   22.61    1.28
  -2  -4 -12   21.39    2.40
  -2   4 -12   23.39    2.42
   2  -4  12   20.59    1.96
  -2  -4  12   22.48    2.19
   2  -4 -12   20.43    2.34
   2   4 -12   22.37    2.41
   2   4 -12   22.43    1.83
   2  -4  12   23.39    2.47
   2  -4 -12   22.26    1.67
  -2  -4  12   21.17    2.19
  -2  -4 -12   22.40    1.13
   2  -4 -12   24.74    1.70
  -2   4  12   25.37    2.01
  -4  -4  12   12.81    2.05
   4  -4 -12   13.64    1.65
  -4   4 -12   21.75    2.42
   4   4 -12   12.62    1.67
  -4   4  12   16.48    1.87
  -4  -4  12   13.37    2.07
   4  -4  12   15.19    2.19
   4  -4 -12   12.18    1.53
   4  -4 -12    9.07    2.01
   4   4 -12   10.63    2.15
  -4  -4 -12   22.82    2.43
   6  -4 -12    9.92    2.09
   6   4 -12   12.95    2.32
   6  -4  12   14.40    1.70
  -6   4  12   15.55    1.98
   6  -4  12   14.46    2.18
  -6  -4  12   14.99    2.18
   6  -4 -12   14.00    1.79
  -6  -4 -12   15.90    2.33
  -6   4 -12   14.58    2.20
   6  -4 -12   18.37    1.94
   8  -4 -12 1334.69   33.52
   8   4 -12 1454.22   34.13
  -8  -4 -12 1391.37   33.59
  -8   4 -12 1386.01   33.41
   8  -4  12 1360.10   32.97
   8  -4  12 1393.20   32.36
  -8   4  12 1341.79   32.81
  -8  -4  12 1456.14   33.50
   8  -4 -12 1388.57   32.42
   8  -4 -12 1437.90   32.80
 -10   4 -12   25.76    2.78
 -10   4  12   25.02    2.49
  10  -4  12   25.34    2.45
  10  -4  12   28.75    2.27
 -10  -4  12   32.05    2.86
 -10  -4 -12   26.02    2.83
  10  -4 -12   25.99    3.08
  10   4 -12   29.55    3.37
  10  -4 -12   27.91    2.59
  12  -4 -12   14.43    2.88
  12   4 -12   18.24    3.17
  12  -4 -12   10.92    2.22
  12  -4  12   20.20    2.15
 -12  -4 -12   11.73    2.71
 -12   4 -12   12.63    2.51
  12  -4  12   19.97    2.27
 -12  -4  12   22.65    2.80
  12  -4  12    9.80    1.75
  14  -4 -12   15.23    2.56
  14  -4 -12   11.54    2.91
  14   4 -12   16.14    3.32
  14  -4  12   15.51    2.22
 -14  -4 -12   14.72    2.98
 -14   4 -12   14.75    2.88
  14  -4  12   12.06    2.14
 -14  -4  12   12.69    2.80
  16  -4  12 3050.27   69.58
  16  -4  12 3040.18   69.56
 -16  -4  12 3042.29   70.84
  16  -4 -12 2921.14   71.36
  16   4 -12 3218.14   72.35
 -16  -4 -12 3083.94   71.91
 -16   4 -12 3248.78   71.51
 -18  -4 -12   33.75    4.17
 -18   4 -12   29.17    3.59
  18  -4 -12   26.02    3.81
  18   4 -12   29.06    4.10
   0  -4  14  266.99    7.88
   0  -4 -14  278.71    8.93
   0   4 -14  278.87    8.95
   0   4  14  257.26    7.11
   0  -4  14  288.55    8.37
   2  -4  14   10.64    2.00
  -2  -4 -14   11.21    2.40
  -2   4 -14    9.77    2.23
   2  -4 -14   11.68    2.34
   2   4 -14   10.92    2.37
   2  -4  14   12.16    1.70
  -2   4  14   10.20    1.59
  -2  -4  14   11.02    2.01
   2  -4  14   11.98    2.26
  -4   4  14   73.18    3.47
  -4  -4 -14   79.77    4.34
  -4   4 -14   73.36    4.12
   4  -4  14   69.89    3.12
   4  -4  14   76.26    4.00
  -4  -4  14   79.57    3.90
   4  -4 -14   77.63    4.27
   4   4 -14   82.27    4.51
   6  -4 -14   19.21    2.66
   6   4 -14   17.19    2.75
   6  -4  14   14.87    1.61
  -6   4  14   18.88    2.20
   6  -4  14   17.95    2.41
  -6  -4  14   21.84    2.58
  -6  -4 -14   21.27    2.70
  -6   4 -14   22.29    2.74
   8  -4 -14  512.15   14.95
   8   4 -14  541.55   15.34
  -8  -4 -14  519.82   14.85
  -8   4 -14  536.31   14.72
  -8   4  14  537.57   14.09
   8  -4  14  541.46   14.11
   8  -4  14  484.00   12.82
  -8  -4  14  565.94   14.71
   8  -4 -14  529.50   13.73
  10  -4 -14   21.03    2.49
  10  -4  14   18.69    1.68
  10  -4  14   19.52    2.38
 -10  -4 -14   20.70    3.02
 -10  -4  14   20.97    2.92
 -10   4 -14   20.51    2.80
  10  -4 -14   22.90    3.16
  10   4 -14   22.25    3.38
 -12  -4 -14   62.54    4.39
 -12   4 -14   60.27    4.18
  12  -4  14   63.66    3.43
  12  -4 -14   58.54    4.52
  12   4 -14   64.24    4.94
 -12  -4  14   71.37    4.40
  12  -4 -14   66.94    3.83
  14  -4 -14   18.29    3.58
  14   4 -14   19.96    3.86
 -14  -4 -14   16.51    3.35
 -14   4 -14   13.18    2.98
 -14  -4  14   22.12    3.02
   0  -4 -16   50.01    3.95
   0   4 -16   49.62    3.86
   0  -4  16   55.00    3.60
   0  -4  16   54.89    2.94
  -2  -4 -16   52.21    3.97
  -2   4 -16   53.15    3.94
   2  -4  16   54.19    3.63
  -2  -4  16   49.31    3.09
   2  -4 -16   52.42    3.98
   2   4 -16   51.10    4.00
  -4  -4 -16  889.75   23.64
   4  -4  16  937.33   23.03
  -4  -4  16  908.44   22.54
  -4   4 -16  914.01   23.64
   4  -4 -16  904.95   23.85
   4   4 -16  932.43   24.00
  -6  -4 -16   49.95    3.94
  -6   4 -16   47.52    3.87
   6  -4  16   48.72    3.46
  -6  -4  16   47.41    3.34
   6  -4 -16   46.87    3.97
   6   4 -16   48.78    4.03
   8  -4 -16  729.28   20.85
   8   4 -16  790.43   21.31
  -8  -4 -16  807.83   21.12
  -8   4 -16  817.19   20.92
  -8  -4  16  739.93   19.81
 -10  -4  16   54.52    3.87
 -12  -4  16  791.92   20.89
   1  -5  -1  107.06    3.96
   1  -5   1  101.84    3.93
  -1  -5  -1   97.56    3.80
  -1  -5   1  107.54    3.94
   1  -5  -1  100.38    4.28
  -1  -5  -1  100.92    4.19
  -1  -5   1  104.91    4.24
   1  -5   1   95.82    4.21
  -3  -5  -1   15.13    0.57
  -3  -5  -1   17.05    0.71
   3  -5   1   15.38    1.66
  -3  -5   1   14.87    1.54
   3   5  -1   13.71    1.43
  -3  -5  -1   14.54    1.53
   3  -5  -1   14.33    1.64
  -3  -5  -1   17.20    1.89
   3  -5  -1   16.37    1.99
   3  -5   1   14.53    1.94
  -3  -5   1   15.60    1.74
   5  -5   1   51.97    2.74
  -5  -5  -1   48.32    2.45
   5  -5   1   47.89    2.94
  -5  -5   1   47.60    2.48
   5   5  -1   43.31    2.29
  -5   5  -1   44.37    1.89
   5   5   1   44.02    2.28
  -5  -5  -1   46.57    1.82
  -5   5  -1   46.59    2.74
  -5   5   1   48.30    1.69
  -5  -5   1   45.20    1.63
  -5   5  -1   48.09    1.65
  -5  -5  -1   48.23    1.71
   5  -5  -1   47.71    2.89
  -7  -5   1  310.89    7.71
   7  -5  -1  295.46    8.91
   7   5   1  285.56    8.03
   7  -5   1  296.48    8.92
  -7  -5  -1  310.60    8.27
  -7  -5   1  300.82    8.27
  -7   5   1  294.32    8.73
  -7   5  -1  289.37    8.74
  -7   5  -1  280.01    7.78
  -7  -5  -1  305.42    7.78
  -7   5   1  292.16    7.80
  -9   5   1  289.39    8.11
  -9  -5   1  309.75    7.97
   9  -5  -1  282.42    8.67
   9  -5   1  278.83    8.62
   9   5   1  288.39    7.83
  -9  -5  -1  294.44    8.01
  -9  -5   1  275.09    8.03
  -9   5   1  256.16    8.36
  -9   5  -1  282.57    8.56
  -9   5  -1  259.15    7.69
  -9  -5  -1  276.37    7.76
  11  -5  -1   52.49    3.26
 -11   5   1   56.15    3.20
 -11  -5   1   59.81    3.04
 -11   5   1   49.59    3.16
 -11  -5  -1   54.29    2.73
 -11  -5   1   55.33    2.88
 -11   5  -1   53.96    3.24
 -11   5  -1   44.87    2.71
 -11  -5  -1   53.63    2.84
  11   5   1   48.89    2.62
 -11  -5  -1   57.48    2.55
 -11  -5   1   56.24    2.65
 -13  -5   1   15.80    1.72
 -13  -5   1   24.29    2.29
  13  -5  -1   13.81    2.20
  13   5   1   15.12    1.79
 -13   5  -1   17.01    2.08
 -13  -5  -1   15.21    2.08
 -13  -5  -1   15.89    1.82
 -13  -5   1   17.74    1.97
 -13   5   1   16.00    2.24
 -13   5  -1   16.97    2.25
 -13  -5  -1   18.50    1.70
 -13   5   1   16.43    2.25
  15  -5  -1   76.95    4.17
  15  -5   1   69.21    4.07
 -15   5   1   78.57    4.19
 -15  -5   1   86.88    4.25
 -15   5  -1   84.74    4.22
 -15  -5  -1   77.80    3.67
 -15  -5   1   77.74    3.76
 -15   5  -1   84.16    4.18
 -15  -5  -1   81.69    4.15
 -15  -5   1   80.07    3.53
 -15  -5  -1   80.41    3.36
  17  -5   1   62.04    3.80
 -17  -5   1   54.14    3.45
 -17  -5  -1   59.48    3.40
 -17  -5   1   56.65    3.13
 -17  -5  -1   54.44    2.93
 -19  -5  -1   19.86    2.14
  19  -5   1   17.36    2.68
 -19  -5   1   17.03    2.41
 -19  -5  -1   19.88    2.44
  21  -5   1   24.56    3.12
 -21  -5   1   27.80    3.00
 -21  -5  -1   23.46    2.79
 -23  -5   1  136.89    5.85
 -23  -5  -1  130.17    5.66
   1  -5  -3    7.22    0.75
   1   5  -3    7.31    1.27
   1  -5  -3    8.79    1.44
  -1  -5  -3    7.78    1.36
  -1  -5   3    6.76    1.35
  -1  -5  -3    8.89    0.63
  -1   5  -3    8.95    0.67
   1  -5  -3    8.02    1.70
  -1  -5  -3   10.02    1.67
   1  -5   3   11.15    1.81
  -1  -5   3    6.70    1.61
  -1   5   3    8.65    1.46
  -1  -5   3    8.37    0.67
  -1   5   3    7.39    0.68
   1   5  -3    7.65    0.85
  -3   5   3  182.06    4.59
  -3  -5   3  179.14    4.50
  -3  -5  -3  187.44    4.59
  -3   5  -3  176.13    4.54
   3  -5  -3  167.88    5.99
  -3  -5   3  175.63    5.61
   3   5  -3  178.76    5.46
  -3  -5  -3  188.52    5.63
   3  -5   3  185.11    6.29
  -3  -5  -3  193.85    6.12
  -3   5   3  164.34    5.74
   3  -5  -3  177.19    4.85
   3   5  -3  176.53    4.98
   5   5  -3  120.55    4.02
   5   5  -3  125.44    4.25
   5   5   3  122.12    4.19
  -5   5   3  131.76    3.64
  -5  -5  -3  136.11    4.35
  -5  -5   3  126.96    3.53
  -5  -5   3  121.75    4.37
   5  -5  -3  123.57    4.83
  -5   5   3  122.34    4.66
  -5  -5  -3  129.15    4.63
  -5  -5  -3  128.33    3.66
  -5   5  -3  121.79    3.58
   5  -5  -3  122.10    3.90
   7  -5  -3  107.82    4.50
   7  -5   3   89.09    3.95
   7   5   3  107.28    3.79
   7  -5  -3   98.91    3.65
   7   5  -3  109.41    3.83
   7   5  -3  100.83    3.83
  -7  -5  -3  107.09    3.77
  -7  -5   3  100.89    3.92
  -7   5   3  102.51    3.42
  -7  -5   3  110.14    3.38
  -7  -5  -3  108.73    4.04
  -7   5  -3  106.99    4.34
  -7   5  -3   98.14    3.53
  -7   5  -3  104.28    3.38
  -7  -5  -3  105.61    3.47
   9  -5  -3  110.80    4.66
   9   5   3  110.81    3.95
   9   5  -3  106.66    4.02
  -9  -5  -3  114.65    3.99
   9  -5  -3  110.35    4.14
  -9  -5   3  110.63    4.22
  -9   5  -3  110.20    4.05
   9   5  -3  110.40    4.37
  -9  -5  -3  107.50    4.11
  -9   5  -3  106.43    4.58
  -9   5   3  106.47    3.96
  -9  -5   3  115.33    3.90
  11  -5  -3   86.58    4.13
 -11   5  -3   89.55    3.83
  11   5   3   87.29    3.47
  11  -5   3   85.73    4.17
 -11  -5  -3   82.78    3.84
 -11  -5  -3   90.84    3.52
 -11  -5   3   94.59    3.88
 -11   5  -3   90.07    4.21
  11  -5  -3   71.60    3.64
  11   5  -3   79.14    3.99
 -11  -5  -3   89.80    3.17
 -11  -5   3   91.38    3.60
 -11   5   3   88.19    3.87
 -11  -5   3   92.51    3.66
  13  -5  -3  145.29    5.75
 -13   5  -3  159.27    5.67
  13  -5   3  132.41    5.65
 -13  -5  -3  155.98    5.70
  13   5   3  145.87    4.97
 -13   5   3  137.02    5.57
 -13  -5  -3  141.43    5.01
 -13  -5   3  145.06    5.35
 -13   5  -3  151.90    5.81
 -13  -5   3  159.72    5.24
 -13  -5  -3  151.78    4.66
 -13   5   3  135.68    5.53
 -13  -5   3  157.15    5.45
 -15  -5   3    7.38    1.72
 -15  -5  -3    7.29    1.40
 -15   5  -3   11.94    2.27
 -15  -5  -3    6.37    2.20
 -15   5   3    7.05    2.16
  15  -5  -3    7.44    2.05
 -15  -5   3    7.96    1.98
  15  -5   3    7.34    2.00
 -15  -5  -3    7.78    1.71
 -15  -5   3    9.79    2.01
 -15   5  -3    8.25    2.12
 -17  -5  -3    6.96    1.52
  17  -5  -3    7.26    2.23
  17  -5   3    8.54    2.28
 -17  -5   3    5.10    1.97
 -17  -5  -3    5.97    1.78
  19  -5  -3   85.26    4.75
  19  -5   3   90.20    4.70
 -19  -5   3   96.32    4.76
 -19  -5  -3   93.54    4.31
 -19  -5  -3   97.77    3.86
  21  -5   3   98.75    4.96
 -21  -5   3   94.64    4.91
 -21  -5  -3   88.60    4.38
 -23  -5  -3   45.83    3.40
 -25  -5  -3   53.59    3.77
   1   5  -5  504.68   12.69
   1  -5  -5  527.11   12.91
  -1  -5  -5  538.70   12.91
  -1  -5  -5  492.07   13.12
  -1  -5   5  467.58   12.81
   1  -5  -5  503.38   13.19
  -1  -5  -5  497.65   11.98
  -1   5  -5  515.22   12.05
   1  -5   5  497.66   12.97
  -1   5   5  510.59   12.96
   1  -5  -5  486.28   12.03
   1   5  -5  507.20   12.15
  -1   5   5  492.69   12.07
  -1  -5   5  517.43   12.02
  -3   5   5  207.40    5.40
  -3  -5   5  197.74    5.24
   3  -5  -5  177.82    5.42
   3   5  -5  192.11    5.60
  -3  -5  -5  203.41    5.31
  -3   5  -5  200.09    5.31
   3  -5  -5  196.51    6.35
   3   5  -5  187.95    5.80
   3  -5   5  186.74    6.10
  -3  -5  -5  191.87    5.84
  -3  -5  -5  193.76    6.27
  -3   5   5  189.56    6.19
  -5  -5  -5  284.28    7.32
  -5   5  -5  279.29    7.23
  -5   5   5  276.87    7.28
  -5  -5   5  268.70    7.12
   5  -5  -5  273.21    8.29
   5  -5   5  283.33    8.18
   5  -5  -5  277.87    7.74
   5   5  -5  282.12    7.94
  -5  -5  -5  277.89    7.58
   5  -5   5  284.94    8.66
  -5   5   5  260.55    8.08
   5   5  -5  282.97    7.74
  -5  -5  -5  281.15    8.18
   7  -5  -5  216.28    6.95
   7  -5   5  219.46    6.85
   7   5  -5  216.23    6.37
  -7  -5  -5  217.87    6.18
   7   5   5  206.73    6.27
  -7   5   5  209.36    6.08
  -7  -5   5  221.40    6.02
   7  -5   5  214.03    7.18
  -7   5   5  222.73    6.91
  -7  -5  -5  223.62    6.73
   7  -5  -5  193.79    6.39
   7   5  -5  217.91    6.75
  -7  -5  -5  217.70    6.12
  -7   5  -5  210.17    6.02
   9  -5  -5  169.70    6.03
   9  -5   5  170.26    5.83
   9  -5   5  169.85    6.16
  -9   5   5  164.67    5.85
  -9  -5  -5  172.60    5.17
   9   5   5  157.81    5.23
  -9   5   5  162.65    5.33
  -9  -5   5  179.41    5.30
  -9  -5  -5  176.11    5.57
  -9  -5   5  172.95    5.53
  -9  -5  -5  155.61    5.31
  -9   5  -5  165.65    5.21
   9  -5  -5  160.97    5.65
   9   5  -5  166.26    5.96
  11  -5  -5  207.47    7.05
  11  -5  -5  211.28    7.23
  11   5  -5  227.64    7.57
  11  -5   5  217.76    7.39
 -11   5   5  223.23    7.24
 -11  -5  -5  225.20    6.46
 -11  -5   5  230.46    7.13
  11   5   5  216.49    6.51
 -11   5   5  210.62    6.89
 -11  -5   5  227.49    6.77
 -11   5  -5  228.76    7.40
 -11   5  -5  222.12    6.73
 -11  -5  -5  221.26    6.97
 -11  -5   5  232.24    6.87
 -11  -5  -5  209.72    5.88
  13  -5  -5  132.19    5.51
  13  -5   5  131.77    5.51
  13   5   5  133.42    4.69
 -13   5   5  130.74    5.39
  13   5  -5  139.06    5.90
  13  -5  -5  134.79    5.49
 -13  -5  -5  137.28    4.70
 -13  -5   5  138.00    5.33
 -13   5  -5  128.62    5.49
 -13   5   5  141.16    5.51
 -13  -5   5  150.59    5.28
 -13   5  -5  144.35    5.22
 -13   5  -5  148.65    5.64
 -13  -5  -5  138.87    5.51
 -13  -5  -5  140.89    5.60
 -13  -5   5  139.53    5.05
 -13  -5  -5  138.82    4.24
  15  -5  -5  347.18   10.65
  15  -5   5  347.91   10.61
  15   5   5  337.07    9.69
  15  -5  -5  343.57   10.76
 -15   5  -5  404.45   11.19
 -15  -5  -5  344.73    9.68
 -15  -5   5  356.75   10.54
  15   5  -5  372.37   11.52
 -15   5  -5  344.84   10.64
 -15   5   5  326.99   10.55
 -15  -5   5  365.20   10.46
 -15  -5  -5  367.35    9.17
  17  -5  -5  309.04    9.70
  17  -5   5  296.70    9.48
 -17  -5   5  295.31    9.54
 -17  -5  -5  291.62    8.70
  17  -5  -5  291.99    9.75
  17   5  -5  317.50   10.53
  19  -5  -5  101.55    5.10
  19  -5   5  101.30    4.97
 -19  -5   5  101.08    5.07
 -19  -5  -5  101.20    4.45
  21  -5   5  140.94    5.88
 -21  -5   5  132.32    6.02
 -21  -5  -5  122.18    5.07
 -23  -5  -5  134.14    5.45
   1  -5  -7  222.69    6.81
  -1  -5  -7  220.88    6.69
   1  -5  -7  223.78    6.67
  -1  -5  -7  233.94    6.64
   1  -5   7  215.75    6.84
  -1  -5   7  222.88    6.89
  -1  -5  -7  227.75    6.35
   1   5  -7  228.05    6.66
  -1   5  -7  227.34    6.39
  -1   5   7  222.06    6.80
   1  -5   7  237.59    7.52
   1  -5  -7  220.23    6.34
   1   5  -7  223.78    6.46
   1  -5   7  236.80    6.51
   1   5   7  239.85    6.57
  -1   5   7  233.68    6.44
  -1  -5   7  234.27    6.34
   3  -5  -7   10.40    1.31
   3   5  -7   11.02    1.43
  -3  -5  -7   17.01    1.49
  -3   5  -7   13.74    1.40
   3   5  -7   10.30    1.44
   3  -5  -7   12.68    1.68
   3  -5   7   10.71    1.64
  -3   5   7   12.64    1.46
  -3  -5   7   12.29    1.34
  -3  -5   7    9.37    1.58
  -3  -5  -7    9.95    1.40
  -3  -5  -7   13.89    1.32
  -3   5   7   10.35    1.68
   3  -5   7    9.45    1.91
   5   5  -7    1.30    1.28
   5  -5  -7    0.06    1.37
   5  -5   7    0.44    1.38
  -5  -5  -7    1.43    0.94
  -5  -5   7    4.22    1.35
  -5  -5  -7    0.91    1.08
  -5   5   7    1.04    1.09
  -5  -5   7    3.04    1.07
  -5   5   7    0.56    1.41
   5  -5   7    0.08    1.61
   5  -5  -7    1.46    1.26
  -5  -5  -7    4.46    1.17
  -5   5  -7    0.87    1.05
   5   5  -7    0.41    1.27
  -7  -5  -7   49.37    2.53
  -7   5  -7   47.40    2.50
   7  -5  -7   46.80    2.86
  -7   5   7   48.93    2.55
  -7  -5   7   48.80    2.42
   7  -5   7   51.15    2.93
   7  -5  -7   44.02    2.78
   7   5  -7   47.51    2.58
   7   5  -7   49.59    3.04
  -7  -5  -7   46.37    2.49
  -7  -5  -7   47.53    2.22
  -7   5   7   46.24    2.89
   7  -5   7   41.67    3.08
  -7  -5   7   44.43    2.73
   9  -5  -7   52.74    3.18
   9  -5   7   52.23    3.37
   9  -5   7   55.89    3.14
  -9   5   7   50.83    2.77
  -9  -5   7   55.66    2.81
  -9   5   7   54.40    3.18
  -9  -5  -7   58.86    2.85
  -9  -5  -7   52.80    2.40
   9  -5  -7   55.77    3.18
  -9  -5   7   53.95    3.08
   9   5  -7   55.33    3.35
   9  -5  -7   51.27    3.05
  -9  -5   7   54.30    2.94
  -9  -5  -7   51.91    2.83
  -9   5  -7   55.07    2.76
 -11  -5  -7    6.37    0.93
 -11   5   7    5.28    1.72
 -11  -5   7    5.23    1.63
  11  -5  -7    8.15    1.95
 -11  -5  -7    6.18    1.63
 -11   5  -7    7.71    1.57
  11   5   7    5.52    1.47
  11  -5   7    6.32    1.86
  11  -5  -7    8.93    1.96
  11  -5   7    5.58    1.89
  11   5  -7    7.64    2.05
 -11  -5  -7    6.98    1.26
 -11   5   7    5.88    1.90
 -11  -5   7    4.83    1.82
 -11  -5  -7    7.81    1.53
  13  -5   7   14.65    2.18
 -13  -5  -7   11.37    2.22
 -13   5  -7   12.15    2.06
  13  -5  -7   12.65    2.29
 -13  -5   7   16.80    2.23
 -13   5   7   11.37    2.22
  13   5   7   13.06    1.74
  13  -5   7    9.02    2.16
 -13  -5  -7   13.47    1.55
 -13  -5  -7   11.67    1.62
  13  -5  -7   10.07    2.07
  13   5  -7   11.05    2.41
  15  -5  -7  127.67    5.51
  15  -5  -7  128.92    5.73
  15   5  -7  130.19    5.94
  15  -5   7  131.74    5.51
  15   5   7  130.56    4.67
 -15  -5  -7  131.00    4.67
 -15   5  -7  133.53    5.57
 -15   5  -7  137.46    5.50
 -15  -5  -7  131.92    5.81
  17  -5  -7  172.36    6.71
  17  -5   7  172.29    6.58
  17   5   7  163.50    5.63
  17  -5  -7  166.91    6.86
  17   5  -7  184.55    7.49
 -17  -5  -7  170.01    5.69
 -17   5  -7  177.61    6.76
 -17  -5  -7  173.17    7.17
 -19   5  -7   20.23    2.89
 -19  -5  -7    9.91    2.96
  19  -5   7   16.28    2.78
  19  -5  -7   10.07    2.75
 -19  -5  -7   14.97    2.02
  19   5  -7   15.72    3.35
  21   5  -7    7.82    3.30
 -21   5  -7    6.77    2.88
 -21  -5  -7    3.43    3.19
  21  -5  -7    6.93    3.00
  21  -5   7    4.15    2.43
 -23   5  -7   28.49    3.87
   1  -5   9    8.00    1.57
   1   5   9    6.97    1.47
  -1  -5  -9   10.71    1.47
  -1   5  -9   10.62    1.55
  -1   5   9    9.61    1.62
  -1  -5   9   10.09    1.56
   1   5  -9    8.75    1.46
   1  -5  -9    8.75    1.42
   1  -5  -9    9.81    1.43
  -1  -5  -9    9.89    1.34
  -1  -5  -9    8.26    1.33
   1  -5  -9   11.17    1.58
   1  -5   9   10.37    1.73
   1   5  -9    9.01    1.52
  -1  -5   9    9.56    1.74
  -1   5   9    9.62    1.65
   1  -5   9   10.41    2.01
   3  -5  -9  520.45   12.91
  -3  -5  -9  481.49   12.27
   3   5  -9  482.21   12.70
  -3  -5  -9  514.43   12.91
  -3   5  -9  511.69   12.89
  -3  -5  -9  491.49   12.33
   3  -5   9  495.30   13.08
  -3  -5   9  501.94   13.18
  -3   5   9  498.70   13.03
   3  -5   9  504.88   13.76
   3  -5  -9  471.00   12.79
   3   5  -9  499.48   13.04
  -3   5   9  506.38   12.90
  -3  -5   9  517.62   12.73
   5   5  -9  337.19    9.63
  -5   5   9  333.50    9.28
  -5  -5   9  340.85    9.10
   5  -5  -9  334.09    9.39
  -5  -5  -9  335.02    8.47
  -5  -5  -9  336.25    9.28
  -5   5  -9  330.85    9.23
   5  -5   9  345.69    9.58
  -5  -5  -9  330.66    8.55
  -5   5   9  339.69    9.58
  -5  -5   9  328.15    9.52
   5  -5   9  355.22   10.20
   5  -5  -9  313.63    9.25
   5  -5  -9  321.59    9.33
  -7  -5   9   20.45    2.15
  -7  -5  -9   20.61    2.05
  -7   5  -9   19.61    1.93
  -7   5   9   23.70    2.15
  -7  -5   9   23.14    1.98
   7  -5  -9   24.09    2.26
  -7  -5  -9   19.79    1.32
   7   5  -9   24.29    2.54
   7  -5   9   22.89    2.29
   7  -5  -9   21.39    2.25
  -7  -5  -9   23.05    1.48
  -7  -5   9   23.90    2.33
  -7   5   9   20.67    2.25
   7  -5   9   20.10    2.50
   7  -5  -9   26.06    2.34
   9  -5  -9   18.09    2.30
   9   5  -9   16.09    2.50
  -9  -5  -9   14.00    1.06
   9  -5  -9   15.16    2.13
   9  -5   9   13.18    2.08
  -9  -5  -9   15.74    1.31
  -9  -5  -9   16.24    2.09
  -9   5  -9   16.52    1.91
   9  -5   9   14.75    2.34
  -9  -5   9   16.46    2.14
  -9   5   9   14.86    2.18
  -9   5   9   15.73    2.01
  -9  -5   9   18.33    1.95
  11  -5  -9  322.09    9.55
  11  -5   9  331.56    9.42
  11  -5   9  318.13    9.51
  11  -5  -9  299.01    9.65
  11   5  -9  308.68    9.99
 -11  -5  -9  287.79    8.01
 -11  -5   9  334.92    9.71
 -11  -5  -9  311.12    9.49
 -11   5  -9  308.89    9.22
  13  -5  -9  350.57   10.31
  13  -5   9  341.17   10.04
  13  -5   9  341.38   10.13
 -13  -5   9  344.92   10.49
 -13  -5  -9  326.18    8.77
  13  -5  -9  313.16   10.28
  13   5  -9  345.69   10.84
 -13  -5  -9  336.57   10.33
 -13   5  -9  338.74   10.00
  15  -5  -9    7.50    2.34
 -15  -5  -9    9.93    2.50
 -15   5  -9    8.05    2.32
  15   5   9    8.41    1.69
  15  -5   9    9.63    2.14
  15  -5   9    8.67    2.21
 -15  -5   9   10.50    2.46
  15  -5  -9    9.01    2.51
  15   5  -9    9.23    2.72
  17  -5  -9    8.03    2.57
  17   5  -9    9.82    2.94
 -17  -5  -9    7.44    2.66
 -17   5  -9    9.43    2.45
  17  -5   9    9.80    2.30
  17  -5   9    7.78    2.30
 -17  -5   9    8.12    2.64
  19  -5   9  329.53   10.37
  19  -5  -9  328.36   11.18
  19   5  -9  353.29   11.80
 -19  -5  -9  348.52   11.66
 -19   5  -9  356.38   11.07
  21  -5   9  171.37    6.78
  21  -5  -9  178.10    7.84
  21   5  -9  185.93    8.27
 -21  -5  -9  187.90    8.42
 -21   5  -9  196.08    7.76
  -1  -5 -11   98.56    3.35
   1  -5 -11   95.54    3.56
   1   5 -11   95.08    3.72
   1  -5 -11   94.04    3.59
  -1  -5 -11   92.98    3.39
   1  -5  11   88.49    4.03
  -1  -5  11   94.82    4.14
  -1  -5 -11   92.31    4.04
  -1   5 -11   95.37    4.10
  -1   5  11   91.50    3.74
   1  -5 -11   93.73    4.07
   1   5 -11   98.89    4.19
   1  -5  11   91.24    4.42
   1  -5 -11   92.69    3.64
  -1  -5 -11   80.81    3.32
   1  -5  11   93.07    4.03
  -1  -5  11   97.31    4.00
  -3  -5 -11  101.77    3.18
   3  -5 -11  107.11    4.00
  -3  -5 -11   97.88    3.34
  -3  -5 -11  101.01    4.29
  -3   5 -11  100.95    4.23
   3  -5  11  101.18    4.27
  -3  -5  11  104.32    4.42
  -3   5  11  101.61    4.13
   3  -5  11   97.92    4.62
   3  -5 -11   95.62    3.82
   3  -5 -11   97.64    4.31
   3   5 -11  101.01    4.42
   5  -5 -11  112.80    4.33
  -5   5 -11  114.61    4.60
   5  -5  11  114.63    4.63
  -5  -5 -11  106.62    3.37
  -5   5  11  109.01    4.53
  -5  -5  11  113.09    4.78
   5  -5  11  114.56    5.03
  -5  -5 -11  104.49    4.53
   5  -5 -11  106.73    4.17
   5  -5 -11  100.32    4.50
   5   5 -11  117.11    4.90
   7  -5 -11   18.66    2.19
   7  -5  11   17.47    2.29
   7  -5 -11   15.85    2.32
  -7  -5  11   17.80    2.45
  -7   5  11   14.43    2.15
   7  -5  11   19.94    2.54
   7   5 -11   20.48    2.51
  -7  -5 -11   18.19    2.37
  -7   5 -11   18.18    2.12
   9  -5 -11    7.48    2.03
   9  -5  11    7.38    2.03
  -9   5  11    6.95    1.97
   9  -5  11    9.31    2.16
  -9  -5 -11    8.15    2.04
  -9   5 -11    7.05    2.00
  -9  -5  11    8.70    2.27
   9  -5 -11    7.62    2.33
   9   5 -11    5.56    2.25
 -11  -5 -11  108.51    5.02
 -11   5 -11  104.98    4.80
  11  -5  11  107.98    4.90
  11  -5  11  117.61    4.93
  11   5 -11  119.49    5.90
  11  -5 -11  114.09    5.42
 -11  -5  11  121.63    5.41
  11  -5 -11  106.88    4.81
 -13  -5 -11   75.17    4.37
 -13   5 -11   79.77    4.23
  13  -5  11   71.99    3.98
  13  -5  11   76.81    4.02
  13  -5 -11   61.51    4.23
 -13  -5  11   73.97    4.36
  13   5 -11   69.34    4.62
  13  -5 -11   77.47    4.20
  15  -5  11   78.54    4.27
  15  -5  11   81.87    4.26
 -15  -5  11   83.54    4.82
  15  -5 -11   76.37    4.78
  15   5 -11   91.25    5.32
 -15  -5 -11   86.90    5.07
 -15   5 -11   85.18    4.59
  17  -5  11   42.41    3.31
  17  -5  11   43.52    3.27
 -17  -5  11   45.63    3.94
  17  -5 -11   41.47    3.95
  17   5 -11   43.06    4.25
 -17  -5 -11   40.40    4.07
 -17   5 -11   43.38    3.78
  19  -5  11   81.63    4.39
  19   5 -11   84.58    5.67
  19  -5  11   81.30    4.38
 -19   5 -11   87.55    5.09
   1  -5  13  143.90    5.31
  -1  -5  13  143.34    5.46
  -1  -5 -13  135.63    5.56
  -1   5 -13  141.25    5.60
  -1   5  13  133.85    4.68
   1  -5  13  131.73    5.65
   1  -5 -13  136.86    5.55
   1   5 -13  136.74    5.57
  -3  -5 -13   33.69    2.93
  -3   5 -13   33.82    2.91
   3  -5  13   32.00    2.64
  -3   5  13   35.56    2.55
  -3  -5  13   32.62    2.85
   3  -5  13   33.63    3.00
   3  -5 -13   32.01    2.97
   3   5 -13   30.91    2.94
  -5  -5 -13   61.49    3.69
  -5   5 -13   64.02    3.71
   5  -5  13   56.35    3.24
  -5   5  13   59.18    3.37
   5  -5  13   59.93    3.84
  -5  -5  13   58.18    3.67
   5  -5 -13   54.94    3.67
   5   5 -13   58.77    3.83
   5  -5 -13   54.21    3.02
   7  -5 -13  261.33    8.82
   7   5 -13  287.86    9.28
  -7  -5 -13  257.15    8.53
  -7   5 -13  248.08    8.40
   7  -5  13  259.87    8.07
  -7   5  13  265.85    8.38
   7  -5  13  260.52    8.64
  -7  -5  13  275.74    8.90
   7  -5 -13  279.25    8.20
  -9  -5 -13  243.81    8.44
  -9   5 -13  249.63    8.28
   9  -5 -13  255.37    8.93
   9   5 -13  264.04    9.32
   9  -5  13  255.86    8.32
   9  -5  13  242.14    7.79
  -9  -5  13  261.89    8.81
   9  -5 -13  246.48    7.98
 -11  -5 -13   86.78    4.75
 -11   5 -13   86.14    4.52
  11  -5  13   79.28    4.22
  11  -5 -13   82.65    4.98
  11   5 -13   98.25    5.64
  11  -5  13   83.95    4.07
 -11  -5  13   93.95    5.06
  11  -5 -13   87.46    4.41
  13  -5 -13   13.10    2.56
  13  -5 -13   15.13    3.05
  13   5 -13   16.13    3.45
  13  -5  13   17.01    2.43
  13  -5  13   14.85    2.57
 -13  -5 -13   16.53    2.93
 -13   5 -13   11.38    2.51
 -13  -5  13   17.40    3.04
 -15  -5 -13  116.78    6.06
 -15   5 -13  124.19    5.74
 -15  -5  13  115.97    5.96
  15  -5 -13  118.36    6.10
  15   5 -13  132.54    6.72
   1  -5  15  238.21    7.67
  -1  -5  15  247.51    7.94
  -1  -5 -15  257.50    8.67
  -1   5 -15  251.31    8.54
   1  -5  15  252.17    8.58
  -1  -5  15  254.59    8.55
   1  -5 -15  244.74    8.60
   1   5 -15  253.85    8.70
  -3  -5 -15    3.10    2.29
  -3   5 -15    3.75    2.37
   3  -5  15    2.83    1.76
  -3  -5  15    0.56    1.97
   3  -5  15    5.45    2.44
   3  -5 -15    1.18    2.39
   3   5 -15    4.71    2.54
   5  -5 -15    6.56    2.41
  -5  -5 -15    8.40    2.58
  -5   5 -15    8.99    2.59
   5   5 -15    7.53    2.55
   5  -5  15    7.23    1.83
   5  -5  15    5.45    2.47
  -5  -5  15    8.84    2.37
   7  -5 -15  423.11   13.08
   7   5 -15  443.98   13.41
  -7  -5 -15  435.75   12.96
   7  -5  15  437.75   12.63
  -7  -5  15  464.48   12.99
  -7   5 -15  417.12   12.77
   9  -5 -15  383.56   12.15
   9   5 -15  406.22   12.59
  -9  -5 -15  351.97   11.43
  -9   5 -15  362.16   11.33
   9  -5  15  357.67   10.95
  -9  -5  15  390.69   11.77
  11   5 -15   12.10    3.66
 -11  -5  15   13.66    3.09
 -11   5 -15    9.71    2.70
   1  -5  17  224.39    8.17
   0  -6   0   96.43    4.04
   0  -6   0   90.80    4.35
   2  -6   0   20.85    2.09
  -2  -6   0   23.95    2.17
  -2  -6   0   23.03    2.42
   2  -6   0   20.52    2.37
   4  -6   0    7.42    1.64
  -4  -6   0    6.63    1.62
   4  -6   0   10.49    2.03
  -4  -6   0    8.12    1.81
   6  -6   0   62.37    3.27
   6   6   0   45.50    2.59
   6  -6   0   55.72    3.41
  -6  -6   0   60.11    3.07
  -6   6   0   56.57    3.32
  -6   6   0   51.78    1.81
  -6  -6   0   57.07    1.84
  -8   6   0  357.78    9.46
  -8  -6   0  397.39    9.47
   8  -6   0  370.26   11.09
   8   6   0  351.09   10.00
  -8  -6   0  383.12   10.37
  -8   6   0  388.35   10.94
  10  -6   0    7.59    2.11
 -10  -6   0    9.70    1.78
 -10   6   0    7.84    2.00
 -10   6   0    9.55    1.57
 -10  -6   0   10.41    1.55
 -12  -6   0    7.44    1.54
 -12  -6   0    7.68    1.63
  12  -6   0    6.74    2.13
 -12  -6   0    5.29    1.72
 -12   6   0    7.13    2.13
 -12   6   0    9.55    1.82
 -14   6   0   60.07    3.45
 -14  -6   0   59.95    3.34
 -14  -6   0   52.88    3.29
 -14  -6   0   57.40    2.98
 -16   6   0   56.91    3.67
 -16  -6   0   60.39    3.63
 -16  -6   0   54.01    3.43
 -18  -6   0    1.27    2.01
 -20  -6   0    8.15    2.42
 -22  -6   0   67.77    4.39
   0  -6  -2  317.41    9.28
   0  -6   2  304.27    9.30
   0  -6  -2  319.17    9.78
   2  -6  -2   20.71    2.06
   2  -6   2   24.80    2.26
  -2  -6  -2   22.06    2.08
  -2  -6   2   20.91    2.08
  -2  -6  -2   24.61    2.47
   2  -6  -2   21.01    2.34
   2  -6   2   23.62    2.52
  -2  -6   2   20.69    2.34
  -4  -6  -2 2984.54   64.23
   4  -6  -2 3007.03   66.44
   4   6  -2 2976.10   65.88
   4  -6   2 2861.06   66.38
  -4   6  -2 2937.47   64.18
   4  -6  -2 3072.47   67.10
  -4  -6  -2 2964.84   66.20
  -4  -6   2 2937.94   66.28
   4  -6   2 3057.39   67.17
  -4  -6  -2 2961.32   64.40
  -4   6  -2 2864.07   64.36
  -4  -6  -2 2948.24   66.71
  -4   6   2 2921.28   66.46
  -4   6   2 2866.91   64.26
  -4  -6   2 2880.58   64.22
   6   6   2   42.71    2.45
   6  -6  -2   44.96    3.13
  -6   6   2   41.99    1.60
   6  -6   2   43.85    3.17
  -6  -6  -2   44.91    2.64
  -6  -6   2   44.63    2.67
  -6  -6   2   43.40    1.56
   6   6  -2   44.11    2.47
  -6   6  -2   39.25    1.82
  -6   6   2   35.01    2.71
  -6  -6  -2   42.06    2.83
  -6  -6  -2   42.74    1.78
  -6  -6  -2   43.74    1.66
  -6   6  -2   36.72    1.55
   8  -6  -2 2405.73   55.88
   8   6   2 2328.25   54.63
   8  -6   2 2424.64   55.85
  -8  -6  -2 2490.71   54.87
  -8  -6   2 2437.18   55.03
  -8   6   2 2368.79   53.79
  -8  -6   2 2411.37   53.78
  -8   6  -2 2426.43   55.51
  -8   6  -2 2412.30   54.08
  -8  -6  -2 2473.52   55.23
  -8  -6  -2 2344.22   53.97
  -8   6  -2 2455.04   53.73
  -8  -6  -2 2411.81   53.85
  10   6   2    6.97    1.56
  10  -6  -2    9.43    2.19
 -10   6  -2    8.33    1.44
 -10  -6  -2    7.98    1.65
 -10  -6   2    8.06    1.74
 -10  -6  -2    8.01    1.38
 -10   6  -2    5.79    1.94
 -10   6   2    9.89    1.44
 -10  -6   2    7.91    1.30
  12  -6  -2 2391.90   56.54
 -12  -6  -2 2309.98   55.43
 -12  -6   2 2402.65   55.75
 -12   6  -2 2429.35   56.39
 -12   6  -2 2544.90   55.40
 -12  -6  -2 2413.23   55.30
 -12  -6  -2 2441.67   54.95
 -12  -6   2 2477.81   55.36
 -12   6   2 2342.72   55.21
 -12  -6   2 2546.60   55.12
 -14  -6   2   65.01    3.29
  14  -6  -2   58.77    3.98
  14  -6   2   62.37    3.96
 -14  -6  -2   61.70    3.42
 -14  -6   2   60.95    3.54
 -14   6  -2   67.23    3.50
 -14  -6  -2   59.30    3.35
 -14  -6  -2   60.92    2.95
 -14   6   2   59.97    3.36
 -16   6   2  250.35    8.03
 -16  -6   2  232.39    7.68
  16  -6  -2  220.80    8.38
  16  -6   2  228.61    8.43
 -16  -6  -2  224.99    7.69
 -16  -6   2  225.80    7.94
 -16   6  -2  231.26    7.91
 -16  -6  -2  235.61    8.00
 -18  -6  -2    9.21    1.90
  18  -6  -2    7.33    2.52
  18  -6   2    9.59    2.58
 -18  -6   2   10.27    2.34
 -18  -6  -2    9.75    2.23
 -20  -6   2 1809.89   43.06
 -20  -6  -2 1810.70   42.74
 -22  -6  -2   67.10    4.22
   0  -6  -4  450.31   10.44
   0   6  -4  425.41   10.46
   0  -6  -4  467.07   11.99
   0  -6  -4  465.14   12.56
   0  -6   4  445.23   12.67
   2   6  -4   21.09    1.89
   2  -6  -4   21.64    2.05
   2  -6  -4   24.22    2.41
  -2  -6  -4   21.34    2.02
  -2  -6  -4   23.10    2.46
   2  -6  -4   18.56    1.24
   2  -6   4   25.25    2.63
   2   6  -4   18.91    1.25
  -2  -6  -4   18.95    1.01
  -2   6  -4   20.14    1.06
  -2  -6   4   22.97    2.43
  -2   6   4   20.30    2.04
  -2  -6   4   20.76    1.10
  -2   6   4   20.16    1.11
  -4  -6   4    7.85    0.86
  -4   6  -4    9.19    0.86
   4  -6  -4    7.81    1.72
   4   6  -4    7.37    1.44
   4  -6   4    7.08    1.72
  -4  -6  -4   11.10    1.67
  -4   6   4    7.27    0.88
   4  -6  -4    8.90    1.99
  -4  -6  -4   10.53    1.85
  -4   6   4   11.56    1.90
   4  -6  -4    6.87    1.04
  -4  -6  -4    7.97    0.85
   4   6  -4    8.48    1.14
  -6  -6  -4   20.88    1.40
  -6   6  -4   20.73    1.33
   6  -6  -4   20.38    1.55
  -6   6   4   22.57    1.36
  -6  -6   4   24.54    1.33
   6  -6  -4   24.26    2.52
   6   6  -4   21.71    1.67
  -6  -6  -4   25.12    2.02
  -6  -6   4   20.63    2.08
   6  -6   4   21.30    2.24
  -6  -6  -4   24.49    2.34
  -6   6   4   18.75    2.20
   8  -6  -4   84.49    4.39
   8   6   4   86.42    3.62
   8  -6   4   85.25    4.06
   8  -6  -4   81.51    3.35
  -8   6   4   86.43    3.09
  -8  -6  -4   88.05    3.64
  -8  -6   4   88.60    3.06
   8   6  -4   86.59    3.56
  -8  -6   4   89.35    3.94
  -8   6   4   77.33    4.03
  -8  -6  -4   93.46    4.12
  -8   6  -4   95.96    3.49
  -8  -6  -4   83.13    3.38
  -8  -6  -4   89.46    3.16
  -8   6  -4   90.68    3.05
 -10   6  -4   13.30    1.75
 -10   6  -4   10.24    1.40
 -10  -6  -4    9.74    1.41
  10  -6   4   11.77    2.08
 -10   6   4   10.89    1.51
  10   6   4   12.04    1.71
 -10  -6   4   12.17    1.48
  10  -6  -4   13.84    2.28
 -10  -6  -4   10.16    1.73
 -10  -6  -4   10.76    1.65
 -10  -6   4   11.74    1.87
  10  -6   4    9.84    2.16
 -10   6   4   11.67    2.16
 -10  -6  -4   11.30    1.77
  10   6  -4   11.88    1.76
  10  -6  -4   11.73    1.78
 -12  -6  -4    3.12    1.20
 -12   6  -4    3.63    1.47
 -12  -6  -4    4.76    1.52
  12  -6  -4    4.34    2.10
 -12   6   4    4.29    1.52
 -12  -6   4    5.69    1.57
  12  -6   4    6.50    2.20
 -12   6  -4    5.13    1.75
 -12  -6  -4    3.47    1.49
 -12  -6   4    4.72    1.77
  12  -6  -4    3.23    1.54
 -12  -6  -4    4.61    1.70
  14  -6  -4   36.28    3.33
 -14   6  -4   52.30    3.24
 -14  -6  -4   47.94    3.22
  14  -6   4   40.47    3.42
 -14  -6  -4   46.88    2.91
 -14  -6   4   44.74    3.18
 -14   6   4   45.46    2.94
 -14  -6   4   48.74    2.92
 -14   6  -4   46.18    2.90
 -14  -6  -4   44.31    3.06
 -14  -6  -4   46.14    2.44
  16  -6  -4  263.36    9.03
  16  -6   4  265.40    9.02
 -16  -6  -4  271.58    8.19
 -16  -6   4  257.27    8.68
  18  -6   4   17.40    3.03
 -18  -6   4   17.40    2.80
 -18  -6  -4   20.45    2.51
 -20  -6   4    4.16    2.43
 -20  -6  -4    5.00    2.26
 -22  -6  -4   38.09    3.35
 -24  -6  -4   38.07    3.45
   0  -6  -6 5820.75  128.23
   0  -6  -6 5709.83  127.63
   0  -6   6 5749.67  127.98
   0  -6  -6 5845.91  126.62
   0   6  -6 5619.93  126.66
   2  -6  -6   15.96    1.34
   2   6  -6   17.25    1.49
  -2  -6  -6   17.87    1.87
   2  -6  -6   15.78    1.84
   2  -6   6   14.71    2.08
  -2  -6  -6   16.17    1.25
  -2   6  -6   16.98    1.37
  -2  -6   6   16.02    2.01
   2  -6  -6   17.51    2.22
  -2  -6  -6   16.74    2.03
  -2   6   6   17.92    2.04
  -2   6   6   17.86    1.37
  -2  -6   6   15.93    1.33
  -4  -6  -6   24.29    1.54
   4  -6  -6   41.39    2.12
  -4   6  -6   32.55    1.72
  -4  -6  -6   18.64    1.88
   4  -6  -6   13.62    1.92
   4  -6   6   14.90    2.08
   4  -6  -6   13.18    2.17
  -4  -6   6   18.13    2.08
  -4   6   6   39.25    2.65
   4   6  -6   21.69    1.89
  -4  -6  -6   15.87    2.12
   4  -6   6   19.12    2.59
  -4   6   6   32.77    1.79
  -4  -6   6   37.54    1.77
   6  -6  -6    4.75    1.44
   6   6  -6    5.55    1.48
   6  -6   6    3.37    1.62
   6  -6  -6    3.10    1.85
  -6  -6  -6    4.29    1.28
  -6   6   6    4.14    1.11
  -6  -6   6    3.68    1.02
  -6  -6  -6    4.79    1.66
   6  -6   6    5.59    2.00
  -6  -6  -6    4.68    1.10
  -6   6   6    2.65    1.65
  -6   6  -6    5.28    1.12
  -8  -6  -6 2017.75   44.70
  -8   6  -6 1877.27   44.45
   8  -6  -6 2054.23   46.12
  -8   6   6 1887.22   44.48
  -8  -6   6 2008.24   44.41
   8  -6   6 2076.00   45.87
   8  -6   6 1972.80   46.26
  -8  -6  -6 1981.01   44.83
  -8  -6  -6 2138.45   45.81
  -8   6   6 1927.40   45.78
   8  -6  -6 1847.62   45.02
   8   6  -6 1929.67   45.26
  10  -6  -6   34.17    2.54
  10   6  -6   34.12    2.65
  10  -6  -6   38.69    3.13
  10   6   6   35.35    2.48
  10  -6   6   31.67    2.74
  10  -6   6   33.60    3.00
 -10   6   6   30.80    2.20
 -10  -6   6   31.63    2.15
 -10  -6  -6   28.24    2.13
 -10   6   6   30.78    2.81
 -10  -6  -6   33.64    2.58
 -10  -6  -6   32.02    2.20
 -10   6  -6   32.63    2.10
 -12   6   6   11.71    1.82
 -12  -6   6   13.02    1.82
 -12  -6  -6   13.64    1.83
 -12   6  -6   13.66    1.73
  12   6   6   12.99    1.88
  12  -6  -6   12.30    2.36
  12  -6  -6   19.15    2.25
  12  -6   6   13.87    2.45
 -12  -6  -6   12.95    1.73
 -12  -6  -6   12.99    2.00
  12   6  -6   13.92    2.25
 -12  -6  -6   18.61    1.52
 -14   6  -6    4.41    2.16
 -14  -6  -6    2.60    1.69
  14  -6  -6    1.83    1.98
 -14   6  -6    1.52    1.61
  14  -6  -6    4.77    2.32
 -14  -6   6    1.85    1.75
  14  -6   6    2.18    2.13
  14   6  -6    1.02    2.03
 -14  -6  -6    2.38    1.51
 -14  -6   6    1.46    1.99
 -14  -6  -6    1.28    1.59
  16  -6  -6 4014.73   94.85
  16  -6   6 4142.25   94.81
 -16  -6   6 4023.17   94.66
 -16  -6  -6 4152.04   93.57
  16  -6  -6 4179.37   94.64
  16   6  -6 4353.32   95.16
 -16   6  -6 4378.46   94.20
 -16  -6  -6 4158.12   94.58
  18  -6   6   41.98    3.60
 -18  -6   6   42.67    3.71
 -18  -6  -6   39.27    2.99
 -18   6  -6   41.09    3.35
 -18  -6  -6   36.96    3.49
 -20   6  -6   14.58    2.95
 -20  -6  -6   10.15    3.07
 -20  -6  -6   17.29    2.45
 -22   6  -6    3.39    2.77
 -22  -6  -6    5.80    3.21
   0  -6  -8   33.48    2.24
   0  -6   8   25.15    2.39
   0  -6  -8   20.60    2.19
   0  -6   8   31.19    2.91
   0  -6  -8   24.01    1.79
   0   6  -8   25.65    1.91
   0  -6   8   25.07    1.91
   0   6   8   25.67    1.93
   2  -6  -8    6.07    1.38
   2   6  -8    7.45    1.44
  -2  -6  -8    8.27    1.32
  -2   6   8    8.84    1.38
  -2  -6   8    9.11    1.39
  -2   6  -8    9.03    1.38
   2  -6  -8   11.33    1.73
  -2  -6  -8    8.06    1.51
   2  -6  -8    8.77    1.89
   2  -6   8    7.84    1.91
  -2  -6  -8    8.32    1.66
  -2  -6   8    8.61    1.84
   2  -6   8   10.20    2.31
  -2   6   8    6.07    1.62
   4  -6  -8  124.71    4.55
   4   6  -8  133.56    4.77
   4  -6  -8  137.60    5.25
  -4  -6  -8  128.43    4.76
   4  -6  -8  134.42    4.96
  -4  -6  -8  131.70    4.45
   4  -6   8  122.50    5.16
  -4  -6  -8  123.97    4.44
  -4   6  -8  133.29    4.43
  -4  -6   8  122.96    5.04
   4  -6   8  131.88    5.64
  -4   6   8  127.32    5.08
  -4   6   8  137.54    4.49
  -4  -6   8  136.86    4.37
   6  -6  -8    4.63    1.59
   6   6  -8    4.70    1.78
   6  -6  -8    5.50    1.91
   6  -6   8    5.20    1.90
  -6  -6  -8    4.96    1.31
  -6   6   8    6.38    1.42
  -6  -6   8    5.06    1.35
  -6  -6   8    6.42    1.87
  -6  -6  -8    6.13    1.42
   6  -6   8    4.44    2.10
  -6   6   8    4.71    1.77
  -6  -6  -8    5.26    1.35
  -6   6  -8    4.31    1.32
  -8  -6  -8  177.63    5.70
  -8   6  -8  177.65    5.63
   8  -6  -8  181.28    6.52
  -8   6   8  181.66    5.76
  -8  -6   8  193.15    5.69
   8  -6   8  174.70    6.42
  -8  -6  -8  174.76    5.75
   8  -6   8  185.62    6.84
  -8  -6  -8  176.30    5.47
   8  -6  -8  169.72    6.16
  -8   6   8  183.79    6.52
  -8  -6   8  173.61    6.34
   8   6  -8  179.26    6.31
 -10  -6  -8   30.29    2.38
 -10   6  -8   29.20    2.27
  10  -6  -8   33.52    3.00
 -10   6   8   29.04    2.29
 -10  -6   8   32.15    2.29
  10  -6   8   29.30    2.85
  10  -6   8   31.70    2.98
 -10  -6  -8   30.71    2.05
 -10  -6   8   29.84    2.83
  10  -6  -8   29.62    2.67
  10   6  -8   31.88    2.79
  12  -6  -8  103.98    5.04
  12  -6   8  112.81    5.01
  12  -6   8   96.16    4.94
 -12  -6  -8  105.94    3.94
 -12  -6   8  105.89    4.88
  12  -6  -8  103.13    4.76
  12   6  -8  107.00    4.98
 -12  -6  -8  101.87    4.46
 -12   6  -8  103.79    4.32
  14  -6  -8    1.24    2.02
  14  -6  -8    2.13    2.34
  14   6  -8    3.36    2.30
  14   6   8    2.36    1.75
 -14  -6  -8    2.32    1.96
 -14   6  -8    2.93    1.83
  14  -6   8    3.18    2.23
  14  -6   8    2.37    2.21
 -14  -6  -8    1.30    1.44
 -14  -6   8    1.60    2.20
 -16  -6  -8   19.69    2.71
 -16   6  -8   17.52    2.41
  16  -6   8   18.55    2.74
  16  -6   8   26.17    3.03
 -16  -6   8   19.51    2.97
  16  -6  -8   19.34    2.94
  16   6  -8   20.80    3.07
  18  -6   8   35.27    3.53
  18  -6   8   31.29    3.15
  18  -6  -8   37.02    3.63
  18   6  -8   39.01    3.91
 -18  -6  -8   35.00    3.46
 -18   6  -8   31.94    3.10
  20  -6  -8   68.33    4.73
  20   6  -8   76.82    5.03
 -20  -6  -8   72.59    4.84
 -20   6  -8   75.55    4.47
   0  -6 -10  233.34    7.19
   0  -6 -10  240.14    7.17
   0  -6  10  254.29    7.94
   0  -6  10  236.97    8.29
   0  -6 -10  239.63    7.29
   0   6 -10  246.42    7.40
   0  -6  10  256.96    7.35
   0   6  10  239.87    7.35
   2  -6 -10   41.92    2.71
  -2  -6 -10   39.69    2.34
   2  -6 -10   38.48    2.57
  -2  -6 -10   40.03    2.42
   2  -6  10   43.34    3.11
  -2  -6  10   44.43    3.11
  -2  -6 -10   41.21    2.60
  -2   6 -10   42.20    2.62
   2  -6  10   45.16    3.50
  -2   6  10   45.93    2.84
   2  -6 -10   38.93    2.61
  -2   6  10   43.19    2.68
  -2  -6  10   42.41    2.57
   2   6 -10   42.22    2.71
   4  -6 -10 1353.72   33.32
   4   6 -10 1480.40   33.76
   4  -6 -10 1393.37   33.58
  -4  -6 -10 1399.73   32.69
   4  -6 -10 1416.32   33.45
  -4  -6 -10 1423.78   32.78
   4  -6  10 1461.76   34.08
  -4  -6 -10 1454.25   33.35
  -4   6 -10 1444.76   33.28
  -4  -6  10 1457.08   34.03
   4  -6  10 1495.22   34.72
  -4   6  10 1433.76   33.78
   4  -6 -10 1338.97   33.39
  -4   6  10 1394.14   33.23
  -4  -6  10 1473.43   33.11
  -6   6  10   44.80    2.88
  -6  -6  10   50.11    2.83
   6  -6 -10   49.40    3.29
   6  -6 -10   44.86    3.08
   6   6 -10   50.91    3.38
  -6  -6 -10   43.83    2.73
  -6   6 -10   44.53    2.69
   6  -6  10   44.90    3.28
  -6  -6 -10   43.79    2.30
   6  -6  10   43.03    3.42
  -6  -6  10   46.16    3.25
  -6   6  10   50.02    3.27
   8  -6 -10 1673.22   39.02
  -8  -6 -10 1654.62   38.47
  -8   6 -10 1667.70   38.31
   8  -6 -10 1617.64   38.98
   8  -6  10 1691.89   39.11
   8   6 -10 1732.90   39.50
   8  -6  10 1636.57   39.36
  -8  -6 -10 1587.44   37.41
  -8   6  10 1588.58   38.91
  -8  -6  10 1706.42   39.28
  10  -6 -10   40.58    3.27
 -10  -6 -10   37.43    2.80
 -10   6 -10   34.28    2.57
  10  -6  10   38.65    3.22
  10  -6  10   36.30    3.28
  10  -6 -10   38.26    3.18
  10   6 -10   36.85    3.33
 -10  -6  10   36.91    3.25
  12  -6 -10 1214.36   29.66
 -12  -6 -10 1178.95   29.06
 -12   6 -10 1219.56   28.90
  12  -6  10 1122.60   29.34
  12  -6  10 1259.35   29.45
 -12  -6  10 1234.85   29.83
  12  -6 -10 1147.61   29.38
  12   6 -10 1233.99   29.93
 -14  -6 -10   41.26    3.36
 -14   6 -10   42.52    3.12
  14  -6  10   41.80    3.46
  14  -6  10   45.73    3.45
 -14  -6  10   43.12    3.68
  14  -6 -10   34.90    3.40
  14   6 -10   46.26    3.78
  16  -6 -10  175.87    7.15
  16   6 -10  191.79    7.52
  16  -6  10  172.02    6.96
  16  -6  10  177.58    6.79
 -16  -6 -10  177.70    7.06
 -16   6 -10  174.42    6.68
  18  -6  10   32.69    3.29
  18  -6 -10   31.42    3.56
  18   6 -10   35.00    3.90
 -18  -6 -10   35.64    3.73
 -18   6 -10   33.68    3.25
  20  -6  10  921.12   23.43
   0  -6  12   16.31    2.64
   0  -6 -12   15.61    2.25
   0   6 -12   13.95    2.17
   0  -6  12   11.99    2.68
   2  -6 -12   25.39    2.21
  -2  -6 -12   25.81    2.57
  -2   6 -12   25.16    2.45
   2  -6  12   26.70    2.82
  -2   6  12   21.45    2.23
  -2  -6  12   24.02    2.83
   2  -6  12   25.79    3.10
   2  -6 -12   22.37    2.43
   2   6 -12   24.74    2.59
   4  -6 -12  367.51   10.34
   4  -6 -12  370.52   10.31
   4  -6  12  386.42   11.06
  -4  -6 -12  372.48   10.66
  -4   6 -12  377.66   10.56
  -4  -6  12  385.48   11.26
   4  -6  12  369.92   11.34
  -4   6  12  352.13   10.52
   4  -6 -12  358.62   10.65
   4   6 -12  366.32   10.87
  -6  -6 -12   18.53    2.32
  -6   6 -12   17.26    2.23
   6  -6 -12   17.30    2.33
   6  -6  12   15.58    2.52
   6  -6 -12   14.61    2.41
  -6  -6  12   18.10    2.81
   6  -6  12   16.89    2.87
  -6   6  12   15.64    2.48
   6   6 -12   15.09    2.49
   8  -6 -12   87.01    4.37
  -8  -6 -12   88.76    4.27
  -8   6 -12   85.59    4.12
   8  -6 -12   91.87    4.74
   8   6 -12   99.95    5.14
   8  -6  12   90.02    4.62
   8  -6  12   92.00    4.79
  -8  -6  12   95.95    4.96
  10  -6 -12   22.68    3.07
  10   6 -12   23.39    3.32
  10  -6 -12   17.32    2.71
  10  -6  12   18.04    2.73
  10  -6  12   17.16    2.65
 -10  -6  12   17.91    3.06
 -10  -6 -12   18.49    2.60
 -10   6 -12   19.03    2.39
 -12  -6 -12  292.01    9.47
 -12   6 -12  309.26    9.35
  12  -6  12  295.99    9.63
  12  -6  12  299.34    9.61
  12  -6 -12  271.01    9.71
 -12  -6  12  337.28   10.56
  12   6 -12  312.96   10.37
  12  -6 -12  293.39    9.64
  14  -6  12   14.05    2.76
  14  -6  12   13.50    2.68
  14  -6 -12   10.39    2.88
  14   6 -12   14.70    3.18
 -14  -6 -12   13.31    2.83
 -14   6 -12   12.94    2.43
  16  -6  12    6.73    2.65
 -16  -6 -12    8.85    2.77
 -16   6 -12    7.76    2.51
  16  -6 -12    4.31    2.74
  16   6 -12    6.86    3.15
   0  -6  14   74.69    4.26
   0  -6  14   75.15    4.67
   0  -6 -14   72.33    4.17
   0   6 -14   80.04    4.31
   2  -6  14   54.68    3.66
  -2  -6  14   56.25    3.84
   2  -6  14   50.48    3.97
  -2  -6 -14   51.10    3.63
  -2   6 -14   48.12    3.51
   2  -6 -14   46.89    3.56
   2   6 -14   48.77    3.60
   4  -6  14  964.06   23.63
  -4  -6 -14  911.95   23.60
  -4   6 -14  932.88   23.51
   4  -6  14  933.47   24.17
  -4  -6  14  998.15   24.20
   4  -6 -14  884.16   23.66
   4   6 -14  966.68   23.98
   6  -6 -14   68.14    4.36
   6   6 -14   65.65    4.35
  -6  -6 -14   69.71    4.14
  -6   6 -14   68.87    4.02
   6  -6  14   65.04    3.91
   6  -6  14   71.61    4.47
  -6  -6  14   72.28    4.52
   8  -6 -14  812.34   22.23
   8   6 -14  912.17   22.95
  -8  -6 -14  834.51   21.78
  -8   6 -14  838.80   21.56
   8  -6  14  831.15   21.97
   8  -6  14  827.74   21.37
  -8  -6  14  909.61   22.66
  10  -6 -14   28.21    3.57
  10  -6  14   34.31    3.40
  10   6 -14   37.60    4.16
 -10  -6  14   33.16    3.94
 -10  -6 -14   29.45    3.17
 -10   6 -14   27.16    2.98
 -12  -6 -14  762.69   20.81
 -12   6 -14  791.12   20.59
  12  -6 -14  777.81   21.50
   0  -6 -16  421.61   12.86
   0   6 -16  441.57   12.88
   2  -6 -16   13.57    3.06
   2   6 -16    8.91    2.89
  -2  -6 -16   15.32    3.02
  -2   6 -16   12.74    2.94
  -4  -6 -16  115.87    5.70
  -4  -6  16  126.98    5.82
  -4   6 -16  118.16    5.57
   4  -6 -16  112.43    5.73
   4   6 -16  125.23    5.93
  -6  -6  16   17.71    3.31
  -8  -6  16  204.60    8.16
   1  -7  -1  393.85   11.60
   1  -7   1  420.56   11.85
  -1  -7  -1  423.51   11.80
  -1  -7   1  433.47   11.88
   1  -7  -1  397.99   12.25
  -1  -7  -1  411.20   12.31
   1  -7   1  427.06   12.43
  -1  -7   1  433.12   12.43
   3  -7  -1   63.24    3.61
   3  -7   1   63.93    3.63
  -3  -7  -1   63.94    3.56
  -3  -7   1   66.87    3.60
   3  -7  -1   66.98    4.09
   3  -7   1   72.67    4.24
  -3  -7  -1   70.27    4.06
  -3  -7   1   74.66    4.12
   5  -7  -1  127.62    5.25
   5  -7   1  135.12    5.42
   5  -7  -1  135.91    5.83
  -5  -7  -1  131.03    5.17
   5  -7   1  133.73    5.82
  -5  -7   1  128.47    5.18
  -5  -7  -1  137.69    5.64
  -5  -7   1  134.94    5.64
  -7   7   1  148.08    3.96
   7  -7  -1  162.79    6.11
   7  -7   1  156.95    5.98
   7  -7  -1  150.20    6.35
  -7  -7   1  157.98    3.89
   7  -7   1  164.85    6.49
  -7  -7  -1  162.64    5.79
  -7  -7   1  150.55    5.73
  -7  -7  -1  162.20    6.20
  -7   7  -1  155.13    3.94
  -7  -7   1  181.55    6.35
  -7  -7  -1  154.48    3.97
  -7  -7  -1  162.41    3.99
  -7   7  -1  156.49    3.88
  -9   7  -1  155.35    4.47
  -9  -7  -1  150.72    4.38
   9  -7  -1  163.99    6.51
   9  -7   1  154.64    6.33
  -9  -7  -1  157.09    5.69
  -9  -7   1  148.70    5.67
  -9   7   1  143.73    4.23
  -9  -7   1  150.62    4.22
  -9  -7  -1  150.85    5.83
  -9   7  -1  146.05    4.15
  -9  -7  -1  144.63    4.26
 -11   7  -1  106.01    3.90
  11  -7  -1   90.79    5.06
  11  -7   1  103.35    5.21
 -11  -7  -1   98.11    4.44
 -11  -7   1  100.18    4.54
 -11   7   1   97.83    3.55
  13  -7  -1   61.72    4.25
 -13   7  -1   68.37    3.38
 -13  -7  -1   56.01    3.48
 -13  -7   1   62.23    3.66
 -13  -7  -1   59.17    3.20
 -13   7   1   63.79    3.03
  15  -7  -1  253.01    9.30
 -15  -7  -1  277.41    8.76
 -15  -7   1  260.26    8.73
 -15   7   1  262.99    8.13
 -17  -7  -1  283.05    9.22
 -17  -7   1  295.77    9.44
 -19  -7   1   32.61    3.38
 -19  -7  -1   33.50    3.24
   1  -7  -3   10.90    2.01
  -1  -7  -3   12.47    2.01
  -1  -7   3   10.69    2.02
   1  -7  -3   11.39    2.29
  -1  -7  -3   15.84    2.48
   1  -7   3   12.20    2.37
  -1  -7   3   11.64    2.41
   3  -7  -3  513.27   14.00
   3  -7  -3  510.83   14.62
  -3  -7  -3  537.98   13.97
  -3  -7   3  496.87   13.97
  -3  -7  -3  525.79   14.57
   3  -7   3  510.53   14.73
  -3  -7   3  550.85   14.84
  -5   7  -3  321.03    7.44
   5  -7  -3  331.11    9.71
   5  -7  -3  350.65   10.50
  -5  -7  -3  351.37    9.62
  -5  -7   3  328.90    9.71
   5  -7   3  344.75   10.44
  -5  -7  -3  329.40    7.41
  -5  -7  -3  315.46    7.53
  -5   7  -3  298.93    7.30
  -5  -7  -3  352.04   10.19
  -5   7   3  318.75    9.69
  -5  -7   3  380.92   10.55
  -5   7   3  327.98    7.39
  -5  -7   3  316.82    7.36
  -7  -7  -3   18.19    1.13
  -7   7  -3   14.20    0.99
  -7   7   3   17.52    1.11
  -7  -7   3   18.73    1.07
   7  -7  -3   16.52    2.40
  -7   7  -3   17.39    1.36
  -7  -7  -3   16.58    2.10
  -7  -7   3   18.99    2.30
   7  -7  -3   19.18    2.79
  -7  -7  -3   15.29    1.21
   7  -7   3   15.64    2.67
  -7  -7  -3   18.47    2.49
  -7   7   3   15.77    2.47
  -9   7   3   17.66    1.37
   9  -7   3   21.54    2.61
  -9  -7   3   23.79    2.50
   9  -7  -3   17.94    2.81
  -9  -7  -3   16.42    2.15
  -9   7  -3   18.60    1.62
  -9  -7  -3   19.49    2.49
  -9  -7  -3   18.85    1.41
  -9   7  -3   18.21    1.31
  11  -7  -3  321.92   10.34
  11  -7   3  302.00    9.67
 -11  -7  -3  297.98    9.08
 -11  -7   3  289.51    9.30
 -11   7   3  298.41    8.12
 -11   7  -3  320.07    8.56
 -11  -7  -3  289.17    9.29
 -11   7  -3  311.92    8.07
 -11  -7  -3  308.28    8.21
  13  -7  -3  377.82   11.79
  13  -7   3  369.79   11.64
 -13  -7  -3  376.31   10.72
 -13  -7   3  368.68   11.11
 -13   7   3  351.48    9.92
 -13   7  -3  373.94    9.88
 -13  -7  -3  354.20   10.02
 -13  -7  -3  368.84   10.04
 -15  -7  -3   10.64    1.88
 -15   7  -3    8.29    1.79
 -15  -7  -3    9.39    1.89
 -15   7  -3   11.42    2.25
  15  -7  -3    8.38    2.67
  15  -7   3   10.34    2.80
 -15  -7  -3   10.44    2.15
 -15  -7   3    7.78    2.34
 -15   7   3    8.18    1.89
 -17  -7  -3    7.02    2.27
 -17  -7   3    5.09    2.39
 -19  -7  -3  333.39   10.34
 -21  -7  -3  200.97    7.45
   1  -7  -5    4.60    0.91
   1   7  -5    4.26    0.88
   1  -7  -5    5.30    1.73
  -1  -7  -5    8.39    1.84
   1  -7   5    7.73    1.94
  -1  -7  -5    6.07    0.82
   1  -7  -5    8.94    2.31
  -1  -7  -5    7.34    2.21
   1  -7   5    7.36    2.33
  -1  -7   5    4.46    2.16
  -1   7  -5    4.92    0.85
   3  -7  -5   60.96    3.83
   3  -7  -5   57.22    3.31
   3  -7   5   57.32    3.49
  -3  -7  -5   57.41    3.22
  -3  -7  -5   54.90    3.57
  -3  -7   5   59.32    3.89
  -3  -7  -5   56.41    1.95
  -3   7  -5   57.10    1.95
  -3   7   5   52.05    1.97
   3  -7  -5   50.57    2.05
   3   7  -5   56.62    2.16
   5  -7  -5   93.04    3.23
   5  -7  -5  104.60    5.12
   5   7  -5  103.09    3.37
   5  -7  -5   96.65    4.48
   5  -7   5  101.73    4.64
  -5  -7  -5  100.42    4.26
  -5  -7  -5  103.01    3.12
  -5   7  -5  106.25    3.08
  -5  -7  -5  106.21    4.90
  -5   7   5   97.46    4.59
  -5   7   5   95.88    3.09
  -5  -7   5  100.83    3.08
  -7   7   5   61.37    2.37
  -7  -7  -5   63.88    2.46
  -7   7  -5   59.94    2.31
   7  -7  -5   70.52    4.26
   7  -7   5   63.36    3.70
   7  -7  -5   57.45    2.57
   7  -7   5   63.20    4.11
  -7  -7  -5   60.98    3.29
   7   7  -5   61.45    2.76
  -7  -7  -5   59.58    3.76
  -7   7  -5   64.76    2.74
  -7   7   5   56.34    3.65
  -9  -7  -5   82.34    3.11
  -9   7  -5   71.94    2.92
   9  -7  -5   90.96    4.84
  -9   7   5   77.59    2.99
   9  -7   5   80.00    4.30
   9  -7   5   83.18    4.59
  -9   7  -5   92.38    3.48
  -9  -7  -5   81.08    3.75
  -9  -7   5   80.15    4.14
  -9  -7  -5   82.21    4.23
   9  -7  -5   72.64    3.20
   9   7  -5   81.73    3.44
  11  -7  -5   98.77    5.13
 -11   7  -5  100.29    3.94
  11  -7   5   92.28    4.58
  11  -7   5   88.80    4.83
 -11   7   5   84.81    3.43
 -11  -7  -5   86.81    3.97
 -11  -7   5   92.78    4.50
 -11  -7  -5   88.76    4.41
  11  -7  -5   83.34    3.66
 -11  -7  -5   91.30    3.51
 -11   7  -5   88.65    3.38
 -13   7  -5   56.86    3.24
  13  -7  -5   58.21    4.20
  13  -7   5   53.84    3.96
  13  -7   5   51.99    3.67
 -13   7   5   44.98    2.71
 -13  -7  -5   55.30    3.24
 -13  -7   5   50.53    3.60
 -13  -7  -5   50.07    3.32
 -13  -7  -5   46.40    2.70
 -13   7  -5   49.47    2.64
 -15   7  -5    4.18    2.13
 -15  -7  -5    2.67    1.67
 -15   7  -5    1.86    1.61
  15  -7   5    3.79    2.45
  15  -7   5    3.56    2.40
 -15  -7  -5    2.50    1.95
 -15  -7   5    4.75    2.32
 -17   7  -5   12.21    2.14
 -17  -7  -5   10.95    2.34
 -17  -7   5    9.68    2.61
 -19  -7  -5   46.03    3.44
 -19   7  -5   43.67    3.27
 -21   7  -5   70.33    4.24
 -23   7  -5   28.74    3.43
   1  -7  -7  251.61    7.03
   1   7  -7  271.25    7.21
   1  -7  -7  286.63    8.89
  -1  -7  -7  282.55    8.71
   1  -7  -7  253.95    8.01
  -1  -7  -7  265.66    8.05
   1  -7   7  246.27    8.32
  -1  -7   7  258.78    8.39
   1  -7   7  262.62    9.06
  -1  -7  -7  253.71    6.93
  -1   7  -7  263.88    7.02
   3  -7  -7   19.17    1.74
   3   7  -7   24.31    1.92
   3  -7  -7   19.29    2.28
  -3  -7  -7   19.55    2.16
   3  -7   7   21.37    2.53
   3  -7  -7   22.56    2.82
  -3  -7   7   20.82    2.43
  -3  -7  -7   21.34    1.53
  -3   7  -7   18.97    1.48
  -3  -7  -7   19.58    2.45
   3  -7   7   22.67    2.94
  -3   7   7   20.24    2.36
  -3   7   7   18.90    1.56
   5  -7  -7   55.21    3.80
   5  -7  -7   56.76    3.48
  -5  -7  -7   55.77    3.47
   5  -7   7   56.19    3.64
  -5  -7  -7   58.81    3.13
  -5  -7  -7   54.72    2.47
  -5   7  -7   55.80    2.44
  -5  -7   7   53.55    3.45
   5  -7   7   60.89    4.16
   5  -7  -7   57.17    2.78
   5   7  -7   56.95    2.83
  -5   7   7   57.07    3.50
  -5   7   7   56.26    2.50
  -7   7   7  487.24   11.70
   7  -7  -7  455.88   13.41
  -7  -7  -7  473.46   11.65
  -7   7  -7  446.68   11.46
   7  -7   7  449.32   13.03
  -7  -7  -7  481.66   12.97
  -7  -7  -7  462.95   12.20
   7  -7   7  447.79   13.52
  -7  -7   7  431.99   12.82
   7  -7  -7  434.90   11.92
   7   7  -7  473.38   12.19
   9   7  -7  423.36   11.48
  -9  -7  -7  403.46   10.81
  -9   7  -7  408.26   10.70
  -9   7   7  428.53   10.86
   9  -7  -7  444.07   12.80
   9  -7   7  435.24   12.26
   9  -7   7  422.42   12.59
  -9  -7  -7  443.39   12.04
  -9  -7  -7  409.57   11.20
  -9  -7   7  408.18   12.00
   9  -7  -7  404.87   11.22
 -11  -7  -7   70.93    3.32
 -11   7  -7   72.35    3.22
  11  -7  -7   77.54    4.59
 -11   7   7   72.36    3.28
  11  -7  -7   66.80    3.55
  11   7  -7   82.52    3.92
  11  -7   7   72.59    4.28
  11  -7   7   74.74    4.50
 -11  -7  -7   73.08    3.50
 -11   7  -7   84.11    3.78
  13  -7  -7   10.80    2.73
  13  -7   7   14.59    2.71
 -13  -7  -7   12.82    1.91
 -13   7  -7   14.51    1.93
  13  -7   7   12.24    2.79
  13   7  -7   14.96    2.43
 -13  -7  -7   15.66    2.02
 -13   7  -7   16.04    2.37
  15  -7   7  232.95    8.19
 -15  -7  -7  225.21    7.17
  15   7  -7  231.36    7.94
 -15   7  -7  216.74    7.03
  17  -7   7  159.31    6.63
 -17   7  -7  158.98    5.83
  19  -7   7   26.86    3.34
 -19   7  -7   29.68    2.87
 -21   7  -7   25.69    3.07
   1  -7  -9  115.63    5.01
  -1  -7  -9  115.18    4.92
   1  -7  -9  111.94    4.61
  -1  -7  -9  118.64    4.61
   1  -7   9  114.32    5.21
  -1  -7   9  117.24    5.19
   1  -7   9  120.03    5.73
  -1  -7   9  122.85    5.75
  -1  -7  -9  116.44    4.14
  -1   7  -9  121.28    4.24
   1  -7  -9  107.63    4.07
   1   7  -9  117.45    4.30
   3  -7  -9   41.87    2.65
   3  -7  -9   49.72    3.45
   3   7  -9   53.13    2.95
  -3  -7  -9   45.54    3.06
   3  -7  -9   48.11    3.03
  -3  -7  -9   48.88    2.80
   3  -7   9   46.56    3.43
  -3  -7   9   49.15    3.48
   3  -7   9   51.71    3.96
  -3  -7  -9   48.36    2.61
  -3   7  -9   44.30    2.49
  -3   7   9   50.77    3.22
  -3  -7   9   51.60    3.89
  -3   7   9   51.37    2.70
   5  -7  -9   35.35    3.17
   5  -7  -9   43.73    3.00
   5  -7  -9   39.31    2.73
   5   7  -9   46.90    2.97
   5  -7   9   40.98    3.35
  -5  -7  -9   36.32    2.47
  -5  -7  -9   36.71    2.33
  -5   7  -9   39.66    2.38
  -5  -7   9   39.51    3.22
   5  -7   9   37.76    3.53
  -5   7   9   40.06    3.15
  -5   7   9   40.04    2.47
   7  -7  -9  262.81    8.89
  -7  -7  -9  271.92    7.74
  -7   7  -9  260.09    7.57
   7  -7   9  277.98    8.94
  -7  -7  -9  262.60    7.65
   7  -7   9  262.30    9.16
   7  -7  -9  253.74    8.03
  -7  -7   9  250.08    8.58
   7   7  -9  265.31    8.23
  -7   7   9  271.61    7.75
  -9   7   9  240.54    7.28
   9  -7  -9  238.89    8.53
  -9  -7  -9  239.98    7.33
  -9   7  -9  244.82    7.19
   9  -7   9  246.13    8.44
   9  -7   9  239.03    8.61
  -9  -7  -9  239.48    7.17
  -9  -7   9  246.64    8.42
   9  -7  -9  230.19    7.65
   9   7  -9  261.28    8.07
 -11   7  -9   18.50    2.02
  11  -7  -9   21.07    3.12
  11  -7   9   18.14    2.93
  11  -7   9   18.00    2.93
 -11  -7   9   18.59    2.98
  11   7  -9   18.06    2.57
 -13   7  -9   62.34    3.33
  13   7  -9   60.88    3.92
  13  -7   9   59.95    4.21
  13  -7   9   60.25    4.12
 -13  -7   9   62.05    4.18
 -15   7  -9  107.68    4.67
  15  -7   9  112.14    5.49
  15   7  -9  112.80    5.42
  17  -7   9   71.03    4.55
  17   7  -9   81.10    4.87
 -17   7  -9   77.33    4.09
  19   7  -9   26.87    3.49
  19  -7   9   25.72    3.34
 -19   7  -9   25.75    2.89
   1  -7 -11  384.88   10.58
  -1  -7 -11  376.07   10.43
   1  -7  11  390.30   11.53
  -1  -7  11  375.07   11.48
   1  -7  11  408.78   12.17
  -1  -7  11  408.76   12.25
  -1  -7 -11  366.03   10.43
  -1   7 -11  381.52   10.52
   1  -7 -11  352.56   10.39
   1   7 -11  379.06   10.60
   3   7 -11  157.07    5.78
   3  -7 -11  156.38    5.73
   3  -7  11  157.85    6.46
  -3  -7  11  163.12    6.53
   3  -7  11  157.08    6.76
  -3   7 -11  161.97    5.50
  -3   7  11  150.15    5.75
  -3  -7  11  163.59    6.91
   5  -7 -11  247.20    8.17
   5   7 -11  255.21    8.27
   5  -7 -11  248.45    7.88
   5  -7  11  236.46    8.43
  -5   7 -11  234.01    7.39
  -5  -7  11  245.49    8.50
   5  -7  11  260.37    8.98
   7  -7 -11  230.08    7.95
   7  -7 -11  214.02    7.44
   7  -7  11  227.12    8.13
   7   7 -11  240.73    8.02
  -7   7 -11  214.33    6.97
   7  -7  11  229.13    8.32
  -7  -7  11  222.47    8.16
   9  -7 -11  166.39    6.77
  -9   7 -11  157.75    5.67
   9  -7  11  173.18    6.82
   9  -7  11  167.16    6.98
  -9  -7  11  163.24    6.85
   9   7 -11  170.48    6.60
 -11   7 -11  200.96    6.75
  11  -7  11  213.63    7.78
 -11  -7  11  196.55    7.86
  11   7 -11  218.43    7.75
 -13   7 -11  139.17    5.43
  13  -7  11  138.80    6.16
  13   7 -11  143.63    6.22
 -15   7 -11  300.56    9.48
  15   7 -11  342.21   10.77
  15  -7  11  326.30   10.42
 -17   7 -11  233.48    8.03
  17   7 -11  261.29    9.18
  17  -7  11  237.27    8.52
   1  -7  13  196.36    7.51
  -1  -7  13  178.20    7.37
  -1   7 -13  190.67    6.61
   1   7 -13  186.04    6.63
   3   7 -13  151.26    5.92
   3  -7  13  137.85    6.21
  -3  -7  13  144.27    6.45
  -3   7 -13  147.21    5.55
   5   7 -13   91.95    4.79
   5  -7  13   88.43    4.95
  -5  -7  13   96.75    5.23
  -5   7 -13   86.63    4.12
   7   7 -13   82.22    4.77
   7  -7  13   71.40    4.59
  -7   7 -13   64.03    3.69
  -7  -7  13   82.02    5.05
  -9   7 -13   67.25    3.77
   9  -7  13   72.97    4.57
   9   7 -13   68.91    4.69
  -9  -7  13   78.07    5.06
 -11   7 -13  112.73    4.96
  11  -7  13  115.30    5.69
  11   7 -13  121.81    5.94
 -13   7 -13   81.62    4.32
  13   7 -13   90.21    5.31
   1   7 -15    2.99    2.36
   1  -7  15    3.73    2.79
  -1  -7  15    4.53    2.87
  -1   7 -15    5.67    2.42
   3   7 -15  322.23   10.26
  -3  -7  15  332.77   10.94
  -3   7 -15  311.70    9.88
   5   7 -15  211.88    8.06
  -5  -7  15  218.80    8.50
  -5   7 -15  204.46    7.34
  -7   7 -15   15.19    2.63
   7   7 -15   14.14    3.21
   0  -8   0 4655.46  107.38
   0  -8   0 4919.97  108.33
  -2  -8   0   29.41    2.85
   2  -8   0   26.96    2.80
  -2  -8   0   29.92    3.24
   2  -8   0   25.61    3.11
   4  -8   0    5.60    2.10
  -4  -8   0    5.15    2.03
   4  -8   0    5.59    2.45
  -4  -8   0    7.02    2.47
   6  -8   0   12.67    2.46
  -6  -8   0   11.51    2.33
   6  -8   0   12.98    2.68
  -6  -8   0   10.25    2.60
   8  -8   0 1595.59   37.90
   8  -8   0 1563.95   38.39
  -8  -8   0 1579.81   37.54
  -8  -8   0 1554.11   38.04
  10  -8   0   49.05    4.05
  10  -8   0   50.63    3.78
 -10  -8   0   54.85    3.62
 -10   8   0   48.97    1.79
 -10  -8   0   45.28    3.59
 -10   8   0   46.90    1.73
  12  -8   0   11.81    2.86
  12  -8   0    6.35    2.76
 -12  -8   0    6.97    2.30
 -14  -8   0    3.65    2.29
 -16  -8   0 3380.21   77.44
   0  -8  -2  128.55    5.39
   0  -8   2  119.84    5.33
   0  -8  -2  130.28    5.91
   0  -8   2  124.28    5.96
   2  -8  -2   35.45    2.92
   2  -8   2   33.21    3.02
  -2  -8  -2   33.57    2.96
  -2  -8   2   29.56    2.91
   2  -8  -2   31.72    3.28
  -2  -8  -2   31.02    3.25
   2  -8   2   34.19    3.50
  -2  -8   2   30.06    3.27
   4  -8  -2  170.10    6.48
   4  -8   2  169.22    6.47
   4  -8  -2  157.79    6.88
  -4  -8  -2  168.13    6.38
  -4  -8   2  175.83    6.61
   4  -8   2  175.10    7.12
  -4  -8  -2  174.24    6.92
  -4  -8   2  172.74    7.08
   6  -8  -2   16.09    2.52
  -6  -8  -2   15.69    2.47
  -6  -8   2   15.95    2.53
   6  -8  -2   17.89    3.02
   6  -8   2   12.22    2.78
  -6  -8  -2   14.69    2.68
  -6  -8   2   17.50    2.89
   8  -8  -2    8.33    2.39
  -8  -8  -2   14.14    2.36
  -8  -8   2    8.63    2.32
   8  -8  -2    6.20    2.66
   8  -8   2    6.48    2.55
  -8  -8  -2    7.77    2.51
  -8  -8   2   11.92    2.61
  10  -8  -2   48.15    4.16
 -10   8   2   46.93    1.85
  10  -8  -2   47.64    3.86
  10  -8   2   49.33    3.99
 -10  -8  -2   43.98    3.27
 -10  -8   2   46.47    3.52
 -10  -8  -2   45.35    3.55
 -10   8  -2   47.66    1.95
 -10   8  -2   43.78    1.76
  12  -8  -2  139.36    6.56
  12  -8   2  129.26    6.01
 -12  -8  -2  140.64    5.70
 -12  -8   2  133.86    5.77
 -12  -8  -2  136.86    5.90
 -12   8  -2  125.91    4.00
  14  -8   2   20.49    3.15
 -14  -8  -2   19.68    2.83
 -14  -8   2   17.30    2.86
 -14  -8  -2   17.38    2.67
 -14   8  -2   18.52    1.73
 -16  -8  -2   77.66    4.46
 -16  -8   2   85.04    4.82
 -16   8  -2   77.84    3.50
 -18  -8  -2   55.93    4.09
   0  -8  -4  260.91    8.54
   0  -8  -4  277.36    9.36
   0  -8   4  267.12    9.50
   2  -8  -4   45.99    3.22
   2  -8  -4   45.42    3.76
  -2  -8  -4   45.99    3.26
  -2  -8  -4   44.46    3.72
   2  -8   4   47.80    3.97
  -2  -8   4   48.66    3.98
   4  -8  -4 1618.01   37.75
   4  -8  -4 1501.01   36.63
  -4  -8  -4 1551.53   36.51
  -4  -8   4 1512.13   36.79
  -4  -8  -4 1628.02   37.51
   4  -8   4 1541.21   37.65
  -4  -8   4 1657.98   38.01
   6  -8  -4   65.60    4.58
   6  -8  -4   63.73    3.93
   6  -8   4   62.57    3.93
  -6  -8  -4   63.74    3.74
  -6  -8   4   65.65    3.98
  -6  -8  -4   64.54    4.28
  -6  -8   4   68.32    4.42
   8  -8  -4 1830.22   42.91
   8  -8  -4 1777.21   42.19
  -8   8  -4 1700.09   39.23
   8  -8   4 1687.16   41.93
  -8   8  -4 1908.57   39.66
  -8  -8  -4 1752.93   41.48
  -8  -8   4 1640.31   41.70
  -8  -8  -4 1750.45   42.27
  -8   8   4 1788.85   39.33
 -10   8  -4   28.06    1.53
  10  -8   4   30.83    3.26
 -10  -8  -4   28.77    2.69
 -10  -8   4   35.90    3.21
  10  -8  -4   32.94    3.69
  10  -8   4   25.59    3.19
 -10  -8  -4   27.91    3.02
  12  -8   4 1313.20   32.00
 -12  -8  -4 1294.44   31.19
 -12  -8   4 1279.26   31.76
 -12  -8  -4 1344.55   31.95
 -12   8  -4 1273.86   29.58
  14  -8   4   71.32    4.52
 -14  -8  -4   66.94    4.04
 -14  -8   4   67.82    4.44
 -14   8  -4   69.35    2.99
  16  -8   4  205.01    7.93
 -16  -8  -4  189.17    6.99
 -16   8  -4  189.25    6.05
 -18  -8  -4   22.65    3.06
   0  -8  -6  166.91    6.51
   0  -8  -6  162.80    5.65
   0  -8   6  145.56    5.84
   2   8  -6   28.84    1.26
   2  -8  -6   29.00    2.73
  -2  -8  -6   32.23    3.31
  -2   8  -6   29.90    1.33
  -2  -8  -6   30.70    2.69
   2  -8   6   31.32    3.09
  -2  -8   6   30.31    3.00
   2  -8  -6   32.57    3.55
  -2  -8   6   30.23    3.48
   4  -8  -6  107.23    5.67
   4  -8  -6  108.61    4.93
   4  -8   6  112.88    5.22
  -4  -8  -6  107.48    5.31
  -4  -8  -6  112.22    4.74
  -4  -8   6   98.85    4.93
  -4   8  -6  111.87    3.20
   4   8  -6  107.99    3.23
  -4  -8   6  111.82    5.79
  -4   8  -6   98.48    3.01
   6  -8  -6   59.04    4.37
   6  -8  -6   53.08    3.80
  -6   8  -6   63.32    2.44
   6  -8   6   56.71    3.99
  -6  -8  -6   60.69    4.01
  -6  -8  -6   57.08    3.48
   6  -8   6   60.75    4.32
  -6   8  -6   57.35    2.17
   6   8  -6   61.95    2.45
  -6  -8   6   66.30    4.57
  -6   8   6   55.12    2.20
   8  -8  -6  391.14   12.35
   8  -8  -6  375.61   11.65
  -8   8  -6  382.95    9.46
   8  -8   6  375.46   11.51
   8  -8   6  377.90   12.09
  -8  -8  -6  371.23   10.86
  -8  -8  -6  405.71   11.80
 -10   8  -6   19.01    1.58
  10  -8   6   22.08    3.01
  10  -8  -6   23.20    3.47
 -10  -8  -6   23.34    2.55
 -12   8  -6   83.71    3.30
  12  -8   6   88.83    4.97
 -12  -8  -6   91.07    4.29
  14  -8   6   48.07    3.98
 -14  -8  -6   50.61    3.38
 -14   8  -6   49.75    2.70
  16  -8   6  109.09    5.62
 -16  -8  -6   99.97    4.81
   0   8  -8   75.01    2.92
   0  -8  -8   55.35    4.08
   0  -8  -8   49.41    3.44
   0  -8   8   45.38    3.78
   0  -8   8   88.18    5.10
   2  -8  -8   47.28    3.86
  -2  -8  -8   55.82    3.85
   2  -8  -8   49.61    3.29
  -2  -8  -8   48.72    3.22
   2  -8   8   42.68    3.54
  -2  -8   8   48.69    3.77
   2   8  -8   48.95    2.58
   2  -8   8   54.66    4.22
  -2   8  -8   47.75    2.30
   4  -8  -8 1490.96   35.16
   4  -8  -8 1440.31   34.14
   4  -8   8 1371.40   34.45
  -4  -8  -8 1397.84   33.63
  -4  -8   8 1345.73   34.37
   4  -8   8 1437.18   35.33
   4   8  -8 1463.79   32.84
  -4   8  -8 1412.33   32.38
   6  -8  -8   73.87    4.66
   6  -8  -8   62.59    3.89
   6  -8   8   67.23    4.30
  -6  -8  -8   69.26    3.64
  -6  -8   8   61.04    4.18
  -6   8  -8   65.64    2.76
   6   8  -8   68.63    3.24
   8  -8  -8  946.39   24.31
   8   8  -8  978.87   22.28
   8  -8  -8  932.91   23.46
   8  -8   8  933.05   23.63
  -8   8  -8  898.51   21.50
  -8  -8  -8  873.96   22.36
  -8  -8   8  867.69   23.37
 -10   8  -8   25.82    1.95
  10   8  -8   27.67    2.50
  10  -8   8   27.31    3.25
 -10  -8  -8   21.87    2.41
 -10  -8   8   21.17    2.97
 -12   8  -8 1216.29   29.43
  12  -8   8 1261.58   31.36
  14  -8   8   85.77    5.06
   0   8 -10  478.47   12.30
   0  -8 -10  467.68   12.87
   0  -8  10  461.54   13.76
   2   8 -10   25.47    2.41
   2  -8 -10   20.03    2.42
  -2  -8 -10   22.59    2.43
   2  -8  10   19.21    3.17
  -2  -8  10   20.57    3.03
  -2   8 -10   21.14    2.00
   4   8 -10    7.93    2.13
   4  -8 -10    4.94    2.53
   4  -8 -10    6.65    2.05
   4  -8  10    5.66    2.65
  -4  -8  10    6.95    2.71
  -4   8 -10    7.11    1.57
   6  -8 -10   20.56    3.15
   6  -8 -10   19.65    2.64
   6  -8  10   18.43    3.03
  -6   8 -10   20.71    1.98
   6   8 -10   22.47    2.47
  -6  -8  10   24.62    3.27
   8  -8 -10  187.41    7.68
   8  -8 -10  176.98    6.88
   8  -8  10  184.97    7.48
  -8   8 -10  190.86    5.94
  -8  -8  10  183.72    7.48
   8   8 -10  199.18    6.67
  10  -8  10    6.59    2.74
  12  -8  10    7.90    2.93
  14  -8  10   41.02    4.10
   0  -8  12 2359.72   55.65
   2  -8  12   44.49    4.13
  -2  -8  12   52.80    4.42
   4  -8  12   76.89    4.99
  -4  -8  12   65.33    4.74
   6  -8  12   36.29    3.83
   8  -8  12  662.68   18.40
  10  -8  12   60.70    4.59
  12  -8  12   43.18    4.10
   0  -8  14   43.00    4.41
   2  -8  14    5.60    3.12
   4  -8  14  108.98    5.97
   1  -9  -1  154.69    6.34
   1  -9   1  154.05    6.34
  -1  -9  -1  153.01    6.29
  -1  -9   1  146.84    6.30
   1  -9  -1  149.32    6.80
  -1  -9  -1  144.91    6.74
   1  -9   1  149.84    6.87
  -1  -9   1  146.52    6.82
   3  -9  -1   24.20    2.98
   3  -9   1   24.06    3.10
  -3  -9  -1   24.89    2.98
  -3  -9   1   23.12    3.03
   3  -9  -1   20.83    3.34
   3  -9   1   30.83    3.60
  -3  -9  -1   28.56    3.52
  -3  -9   1   28.01    3.51
   5  -9  -1   74.29    4.42
   5  -9   1   75.31    4.44
   5  -9  -1   72.83    4.85
   5  -9   1   69.07    4.70
  -5  -9  -1   74.47    4.41
  -5  -9   1   73.19    4.48
  -5  -9  -1   70.44    4.73
  -5  -9   1   68.31    4.72
   7  -9  -1  285.98    9.71
   7  -9   1  288.23    9.71
  -7  -9  -1  296.75    9.61
  -7  -9   1  296.10    9.71
  -7  -9  -1  286.27   10.02
  -7  -9   1  276.87   10.05
   9  -9  -1  285.49    9.80
   9  -9   1  293.56    9.74
  -9  -9  -1  287.95    9.55
  -9  -9   1  285.09    9.55
  -9  -9  -1  275.55    9.78
  -9  -9   1  275.81    9.92
  11  -9  -1   70.49    4.85
 -11  -9  -1   74.24    4.57
 -11  -9   1   79.34    4.72
 -11  -9  -1   69.01    4.59
 -13  -9  -1   25.08    3.24
   1  -9  -3    9.56    2.48
  -1  -9  -3    8.78    2.41
   1  -9   3   13.31    2.74
  -1  -9   3   11.00    2.67
   1  -9  -3   17.72    3.15
  -1  -9  -3   11.05    3.08
   1  -9   3   12.32    3.08
  -1  -9   3    9.50    3.09
   3  -9  -3  238.09    8.90
   3  -9  -3  220.02    8.03
  -3  -9  -3  231.84    8.11
  -3  -9   3  231.46    8.40
  -3  -9  -3  232.89    8.72
   3  -9   3  229.83    8.90
  -3  -9   3  239.74    9.08
   5  -9  -3  152.40    7.03
   5  -9  -3  156.63    6.48
  -5  -9  -3  149.33    6.30
  -5  -9   3  160.47    6.65
  -5  -9  -3  162.30    6.98
  -5  -9   3  155.59    7.06
   7  -9  -3   73.59    4.57
  -7  -9  -3   74.05    4.30
  -7  -9   3   64.97    4.36
  -7  -9  -3   71.99    4.63
   9  -9  -3   68.34    4.62
   9  -9   3   74.56    4.62
  -9  -9  -3   77.12    4.44
  -9  -9   3   72.99    4.55
  -9  -9  -3   71.47    4.72
  11  -9  -3  138.95    6.50
  11  -9   3  122.40    6.02
 -11  -9  -3  128.30    5.84
 -11  -9   3  126.32    6.03
 -11  -9  -3  128.02    6.14
 -13  -9  -3  213.40    7.80
   1  -9  -5  407.19   12.79
  -1  -9  -5  413.39   12.73
   1  -9  -5  386.70   11.81
  -1  -9  -5  397.00   11.82
   1  -9   5  403.57   12.22
   3  -9  -5  189.98    7.65
   3  -9  -5  171.95    6.68
   3  -9   5  154.69    6.71
  -3  -9  -5  168.37    7.18
  -3  -9  -5  159.18    6.42
   5  -9  -5  292.96   10.20
   5  -9  -5  264.65    9.04
   5  -9   5  258.10    9.12
  -5  -9  -5  252.14    8.70
  -5  -9  -5  275.12    9.59
   7  -9  -5  227.32    8.35
   7  -9   5  214.24    8.27
  -7  -9  -5  238.37    7.95
  -7  -9  -5  228.37    8.58
   9  -9  -5  193.93    7.64
   9  -9   5  184.18    7.33
  -9  -9  -5  181.27    6.88
  -9  -9   5  181.10    7.39
  11  -9   5  225.22    8.42
 -11  -9  -5  222.53    7.86
 -13  -9  -5  139.82    5.92
 -15  -9  -5  310.81    9.99
   1  -9  -7  276.59    9.62
  -1  -9  -7  257.94    9.29
   1  -9  -7  250.30    8.43
  -1  -9  -7  240.86    8.27
   1  -9   7  234.48    8.73
  -1  -9   7  242.01    8.90
   3  -9  -7   14.67    2.68
  -3  -9  -7   11.80    2.48
   3  -9   7   11.28    2.81
   3  -9  -7   11.22    3.34
  -3  -9   7   11.62    2.81
  -3  -9  -7   12.12    2.98
   5  -9  -7    3.96    2.60
   5  -9   7    1.16    2.52
   5  -9  -7    3.47    3.02
  -5  -9  -7    2.16    2.02
  -5  -9   7    4.78    2.55
   7  -9  -7  103.43    5.36
   7  -9   7   94.80    5.32
  -7  -9  -7  104.61    4.76
   9  -9  -7  111.43    5.75
   9  -9   7  114.74    5.81
  -9  -9  -7  105.53    4.91
   1  -9  -9   18.58    2.68
  -1  -9  -9   16.91    2.54
   1  -9   9   16.71    3.17
  -1  -9   9   19.06    3.27
   3  -9  -9  443.85   13.11
  -3  -9  -9  466.15   12.99
   3  -9   9  484.57   14.09
   5  -9  -9  307.97    9.98
   5  -9   9  325.54   10.67
   7  -9  -9    5.51    2.49
   7  -9   9    7.56    3.02
   0 -10   0  380.04   11.95
   2 -10   0   48.28    3.99
  -2 -10   0   53.06    4.09
   4 -10   0   14.21    3.10
  -4 -10   0   21.77    3.22
   0 -10  -2   71.78    4.58
   0 -10   2   80.39    4.83
   2 -10  -2   56.12    4.14
   2 -10   2   60.10    4.31
  -2 -10  -2   60.73    4.30
  -2 -10   2   66.07    4.53
   4 -10  -2 1109.15   28.11
  -4 -10  -2 1113.17   28.10
  -6 -10  -2   77.05    4.79
   0 -10  -4  338.24   10.86
   2 -10  -4   48.18    3.94
  -2 -10  -4   52.90    3.94
  -4 -10  -4  151.21    6.53
  -6 -10  -4   34.11    3.61
   0 -10  -6 2384.28   55.70
   2 -10  -6   55.18    4.14
  -2 -10  -6   52.40    3.81
  -4 -10  -6   46.29    3.66
  -6 -10  -6   31.69    3.48
  -2 -10  -8   27.46    3.20
   0   0   0    0.00    0.00


TITL W0200_auto in Fmmm
REM Fmmm (#69 in standard setting)
CELL 0.71073   8.121846  14.061953  21.379404  90.0000  90.0000  90.0000
ZERR   29.00   0.000242   0.000390   0.000781   0.0000   0.0000   0.0000
LATT  4
SYMM -x,-y, z
SYMM -x, y,-z
SYMM  x,-y,-z
SFAC Ni Bi
UNIT 29.00 29.00
REM  CrysAlisPro recorded range (K): Min=100.0; max=100.1; aver:100.0
TEMP -173
TREF
HKLF 4
END
_computing_structure_solution     'SHELXT 2018/2 (Sheldrick, 2018)'
;
_shelx_hkl_checksum                99656
_olex2_submission_special_instructions  'No special instructions were received'
_oxdiff_exptl_absorpt_empirical_details
;
Empirical correction (ABSPACK) includes:
- Absorption correction using spherical harmonics
- Frame scaling
;
_oxdiff_exptl_absorpt_empirical_full_max  2.154
_oxdiff_exptl_absorpt_empirical_full_min  0.686
loop_
  _twin_individual_id
  _twin_individual_mass_fraction_refined
 1 0.49(2)
 2 0.51(2)
# start Validation Reply Form
_vrf_PLAT971_Ni079Pd008Bi
;
PROBLEM: Check Calcd Resid. Dens.  0.37Ang From Bi07            4.00 eA-3  
RESPONSE: This alert is due to the absorption associated with the corresponding
Bi atom.  Due to the small crystal dimensions, face indexing was not possible 
and only a standard multi-scan absorption correction was applied.
;
_vrf_PLAT974_Ni079Pd008Bi
;
PROBLEM: Check Calcd Negative Resid. Density on       Ni1      -2.06 eA-3  
RESPONSE: This alert is due to the absorption associated with the corresponding
Bi atom.  Due to the small crystal dimensions, face indexing was not possible 
and only a standard multi-scan absorption correction was applied.
;
_vrf_PLAT220_Ni079Pd008Bi
;
PROBLEM: NonSolvent   Resd 1 Bi   Ueq(max)/Ueq(min) Range       10.0 Ratio 
RESPONSE: This alert is due to the absorption associated with the corresponding
Bi atom.  Due to the small crystal dimensions, face indexing was not possible 
and only a standard multi-scan absorption correction was applied.
;
_vrf_PLAT972_Ni079Pd008Bi
;
PROBLEM: Check Calcd Resid. Dens.  1.64Ang From Bi06           -2.80 eA-3  
RESPONSE: This alert is due to the absorption associated with the corresponding
Bi atom.  Due to the small crystal dimensions, face indexing was not possible 
and only a standard multi-scan absorption correction was applied.
;
_vrf_PLAT973_Ni079Pd008Bi
;
PROBLEM: Check Calcd Positive Resid. Density on      Bi05       1.66 eA-3  
RESPONSE: This alert is due to the absorption associated with the corresponding
Bi atom.  Due to the small crystal dimensions, face indexing was not possible 
and only a standard multi-scan absorption correction was applied.
;
# end Validation Reply Form
