# Supplementary material for: Control of Polarity in Kagome‐NiAs Bismuthides
Source: Angew Chem Int Ed Engl. 2024 Apr 3;63(23):e202403670. doi: 10.1002/anie.202403670 (PMC11497289; doi:10.1002/anie.202403670)
Supplement: Supplementary file 5 — Supporting Information [file ANIE-63-e202403670-s003.cif]

data_Ni07Pd02Bi
_audit_creation_date               2023-09-20
_audit_creation_method
;
Olex2 1.3
(compiled 2020.11.12 svn.r5f609507 for OlexSys, GUI svn.r6272)
;
_shelx_SHELXL_version_number       '2018/3'
_audit_contact_author_address      ?
_audit_contact_author_email        ?
_audit_contact_author_name         ''
_audit_contact_author_phone        ?
_publ_contact_author_id_orcid      ?
_publ_section_references
;
Dolomanov, O.V., Bourhis, L.J., Gildea, R.J, Howard, J.A.K. & Puschmann, H.
 (2009), J. Appl. Cryst. 42, 339-341.

Sheldrick, G.M. (2008). Acta Cryst. A64, 112-122.
;
_chemical_name_common              ?
_chemical_name_systematic          ?
_chemical_formula_moiety           'Bi1.333 Ni1.045 Pd0.243'
_chemical_formula_sum              'Bi1.33 Ni1.04 Pd0.24'
_chemical_formula_weight           365.88
_chemical_melting_point            ?
_chemical_oxdiff_formula           NiPdBi
_chemical_oxdiff_usercomment       'NiPdBi 20% pd doped QDG v2'
loop_
  _atom_type_symbol
  _atom_type_description
  _atom_type_scat_dispersion_real
  _atom_type_scat_dispersion_imag
  _atom_type_scat_source
 'Bi' 'Bi' -4.1077 10.2566
 'International Tables Vol C Tables 4.2.6.8 and 6.1.1.4'
 'Ni' 'Ni' 0.3393 1.1124 'International Tables Vol C Tables 4.2.6.8 and 6.1.1.4'
 'Pd' 'Pd' -0.9988 1.0072
 'International Tables Vol C Tables 4.2.6.8 and 6.1.1.4'

_shelx_space_group_comment
;
The symmetry employed for this shelxl refinement is uniquely defined
by the following loop, which should always be used as a source of
symmetry information in preference to the above space-group names.
They are only intended as comments.
;
_space_group_crystal_system        'hexagonal'
_space_group_IT_number             194
_space_group_name_H-M_alt          'P 63/m m c'
_space_group_name_Hall             '-P 6c 2c'
loop_
  _space_group_symop_operation_xyz
 'x, y, z'
 '-y, x-y, z'
 '-x+y, -x, z'
 '-x, -y, z+1/2'
 'y, -x+y, z+1/2'
 'x-y, x, z+1/2'
 'y, x, -z'
 'x-y, -y, -z'
 '-x, -x+y, -z'
 '-y, -x, -z+1/2'
 '-x+y, y, -z+1/2'
 'x, x-y, -z+1/2'
 '-x, -y, -z'
 'y, -x+y, -z'
 'x-y, x, -z'
 'x, y, -z-1/2'
 '-y, x-y, -z-1/2'
 '-x+y, -x, -z-1/2'
 '-y, -x, z'
 '-x+y, y, z'
 'x, x-y, z'
 'y, x, z-1/2'
 'x-y, -y, z-1/2'
 '-x, -x+y, z-1/2'

_cell_length_a                     8.1701(3)
_cell_length_b                     8.1701(3)
_cell_length_c                     5.4205(3)
_cell_angle_alpha                  90
_cell_angle_beta                   90
_cell_angle_gamma                  120
_cell_volume                       313.35(3)
_cell_formula_units_Z              6
_cell_measurement_reflns_used      1977
_cell_measurement_temperature      100.00(10)
_cell_measurement_theta_max        29.6810
_cell_measurement_theta_min        2.8530
_shelx_estimated_absorpt_T_max     ?
_shelx_estimated_absorpt_T_min     ?
_exptl_absorpt_coefficient_mu      123.001
_exptl_absorpt_correction_T_max    1.00000
_exptl_absorpt_correction_T_min    0.17814
_exptl_absorpt_correction_type     multi-scan
_exptl_absorpt_process_details
;
CrysAlisPro 1.171.41.122a (Rigaku Oxford Diffraction, 2021)
Empirical absorption correction using spherical harmonics,
implemented in SCALE3 ABSPACK scaling algorithm.
;
_exptl_absorpt_special_details     ?
_exptl_crystal_colour              black
_exptl_crystal_colour_primary      black
_exptl_crystal_density_diffrn      11.634
_exptl_crystal_density_meas        ?
_exptl_crystal_density_method      ?
_exptl_crystal_description         block
_exptl_crystal_F_000               907
_exptl_crystal_size_max            0.2
_exptl_crystal_size_mid            0.2
_exptl_crystal_size_min            0.15
_exptl_transmission_factor_max     ?
_exptl_transmission_factor_min     ?
_diffrn_reflns_av_R_equivalents    0.0521
_diffrn_reflns_av_unetI/netI       0.0246
_diffrn_reflns_Laue_measured_fraction_full  1.000
_diffrn_reflns_Laue_measured_fraction_max  0.962
_diffrn_reflns_limit_h_max         10
_diffrn_reflns_limit_h_min         -10
_diffrn_reflns_limit_k_max         10
_diffrn_reflns_limit_k_min         -11
_diffrn_reflns_limit_l_max         7
_diffrn_reflns_limit_l_min         -6
_diffrn_reflns_number              3441
_diffrn_reflns_point_group_measured_fraction_full  1.000
_diffrn_reflns_point_group_measured_fraction_max  0.962
_diffrn_reflns_theta_full          25.242
_diffrn_reflns_theta_max           30.744
_diffrn_reflns_theta_min           2.879
_diffrn_ambient_environment        N~2~
_diffrn_ambient_temperature        100.00(10)
_diffrn_detector                   'Hybrid Pixel Array Detector'
_diffrn_detector_area_resol_mean   10.0000
_diffrn_detector_type              'Rigaku Saturn724+'
_diffrn_measured_fraction_theta_full  1.000
_diffrn_measured_fraction_theta_max  0.962
_diffrn_measurement_details
;
List of Runs (angles in degrees, time in seconds):

  # Type    Start    End  Width  t~exp~   \w     \q     \k     \f   Frames
--------------------------------------------------------------------------
  1  \w    -98.00  31.00   0.50    4.30    --   -9.10 -47.00  69.00  258
  2  \w    -98.00  26.00   0.50    4.30    --   -9.10 -57.00 -30.00  248
  3  \w    -54.00  80.00   0.50    4.30    --   -9.10  38.00  90.00  268
;
_diffrn_measurement_device         'four-circle diffractometer'
_diffrn_measurement_device_type    'XtaLAB AFC12 (RCD3): Kappa single'
_diffrn_measurement_method         '\w scans'
_diffrn_measurement_specimen_support  'Mitegen 50um'
_diffrn_orient_matrix_type        
 'CrysAlisPro convention (1999,Acta A55,543-557)'
_diffrn_orient_matrix_UB_11        -0.0124092000
_diffrn_orient_matrix_UB_12        -0.0477520000
_diffrn_orient_matrix_UB_13        -0.1138019000
_diffrn_orient_matrix_UB_21        0.0985748000
_diffrn_orient_matrix_UB_22        0.0337132000
_diffrn_orient_matrix_UB_23        -0.0054585000
_diffrn_orient_matrix_UB_31        -0.0135661000
_diffrn_orient_matrix_UB_32        -0.0814038000
_diffrn_orient_matrix_UB_33        0.0642820000
_diffrn_radiation_monochromator    mirror
_diffrn_radiation_probe            x-ray
_diffrn_radiation_type             'Mo K\a'
_diffrn_radiation_wavelength       0.71073
_diffrn_source                     'Rotating-anode X-ray tube'
_diffrn_source_type                'Rigaku (Mo) X-ray Source'
_reflns_Friedel_coverage           0.000
_reflns_Friedel_fraction_full      .
_reflns_Friedel_fraction_max       .
_reflns_number_gt                  192
_reflns_number_total               205
_reflns_odcompleteness_completeness  100.00
_reflns_odcompleteness_iscentric   1
_reflns_odcompleteness_theta       26.32
_reflns_special_details
;
 Reflections were merged by SHELXL according to the crystal
 class for the calculation of statistics and refinement.
 
 _reflns_Friedel_fraction is defined as the number of unique
 Friedel pairs measured divided by the number that would be
 possible theoretically, ignoring centric projections and
 systematic absences.
;
_reflns_threshold_expression       'I > 2\s(I)'
_computing_cell_refinement         'CrysAlisPro 1.171.41.122a (Rigaku OD, 2021)'
_computing_data_collection         'CrysAlisPro 1.171.41.122a (Rigaku OD, 2021)'
_computing_data_reduction          'CrysAlisPro 1.171.41.122a (Rigaku OD, 2021)'
_computing_molecular_graphics      'Olex2 1.3 (Dolomanov et al., 2009)'
_computing_publication_material    'Olex2 1.3 (Dolomanov et al., 2009)'
_computing_structure_refinement    'XL  (Sheldrick, 2008)'
_computing_structure_solution      'ShelXT (Sheldrick, 2015)'
_refine_diff_density_max           2.838
_refine_diff_density_min           -2.370
_refine_diff_density_rms           0.371
_refine_ls_extinction_coef         0.00049(11)
_refine_ls_extinction_expression  
 'Fc^*^=kFc[1+0.001xFc^2^\l^3^/sin(2\q)]^-1/4^'
_refine_ls_extinction_method       'SHELXL-2018/3 (Sheldrick 2018)'
_refine_ls_goodness_of_fit_ref     1.223
_refine_ls_hydrogen_treatment      undef
_refine_ls_matrix_type             full
_refine_ls_number_parameters       16
_refine_ls_number_reflns           205
_refine_ls_number_restraints       0
_refine_ls_R_factor_all            0.0214
_refine_ls_R_factor_gt             0.0180
_refine_ls_restrained_S_all        1.223
_refine_ls_shift/su_max            0.000
_refine_ls_shift/su_mean           0.000
_refine_ls_structure_factor_coef   Fsqd
_refine_ls_weighting_details      
 'w=1/[\s^2^(Fo^2^)+4.9044P] where P=(Fo^2^+2Fc^2^)/3'
_refine_ls_weighting_scheme        calc
_refine_ls_wR_factor_gt            0.0373
_refine_ls_wR_factor_ref           0.0379
_refine_special_details            ?
_olex2_refinement_description
;
1. Shared sites
{Ni03, Pd01}
2. Uiso/Uaniso restraints and constraints
Uanis(Ni03) = Uanis(Pd01)
3. Others
 Sof(Pd01)=0.25*(1-FVAR(2))
 Sof(Ni03)=0.25*FVAR(2)
;
_atom_sites_solution_hydrogens     .
_atom_sites_solution_primary       ?
_atom_sites_solution_secondary     ?
loop_
  _atom_site_label
  _atom_site_type_symbol
  _atom_site_fract_x
  _atom_site_fract_y
  _atom_site_fract_z
  _atom_site_U_iso_or_equiv
  _atom_site_adp_type
  _atom_site_occupancy
  _atom_site_site_symmetry_order
  _atom_site_calc_flag
  _atom_site_refinement_flags_posn
  _atom_site_refinement_flags_adp
  _atom_site_refinement_flags_occupancy
  _atom_site_disorder_assembly
  _atom_site_disorder_group
 Bi01 Bi 0.333333 0.666667 0.750000 0.0057(2) Uani 1 12 d S T P . .
 Bi02 Bi 0.15069(3) 0.30139(7) 0.250000 0.00785(19) Uani 1 4 d S T P . .
 Ni03 Ni 0.000000 0.500000 0.000000 0.0059(5) Uani 0.757(15) 4 d S T P A 1
 Ni04 Ni 0.333333 0.666667 0.250000 0.0069(10) Uani 0.864(14) 12 d S T . A .
 Pd01 Pd 0.000000 0.500000 0.000000 0.0059(5) Uani 0.243(15) 4 d S T P A 2

loop_
  _atom_site_aniso_label
  _atom_site_aniso_U_11
  _atom_site_aniso_U_22
  _atom_site_aniso_U_33
  _atom_site_aniso_U_23
  _atom_site_aniso_U_13
  _atom_site_aniso_U_12
 Bi01 0.0044(2) 0.0044(2) 0.0085(4) 0.000 0.000 0.00219(12)
 Bi02 0.0069(2) 0.0099(3) 0.0077(3) 0.000 0.000 0.00493(13)
 Ni03 0.0040(7) 0.0055(6) 0.0077(8) 0.0002(2) 0.0004(4) 0.0020(3)
 Ni04 0.0043(11) 0.0043(11) 0.0121(17) 0.000 0.000 0.0022(6)
 Pd01 0.0040(7) 0.0055(6) 0.0077(8) 0.0002(2) 0.0004(4) 0.0020(3)

_geom_special_details
;
 All esds (except the esd in the dihedral angle between two l.s. planes)
 are estimated using the full covariance matrix.  The cell esds are taken
 into account individually in the estimation of esds in distances, angles
 and torsion angles; correlations between esds in cell parameters are only
 used when they are defined by crystal symmetry.  An approximate (isotropic)
 treatment of cell esds is used for estimating esds involving l.s. planes.
;
loop_
  _geom_bond_atom_site_label_1
  _geom_bond_atom_site_label_2
  _geom_bond_distance
  _geom_bond_site_symmetry_2
  _geom_bond_publ_flag
 Bi01 Ni03 2.72009(8) 4_565 ?
 Bi01 Ni03 2.72009(9) 5 ?
 Bi01 Ni03 2.72009(9) 6_665 ?
 Bi01 Ni03 2.72009(9) 3_566 ?
 Bi01 Ni03 2.72009(8) 1_556 ?
 Bi01 Ni03 2.72009(8) 2_666 ?
 Bi01 Ni04 2.71025(15) 1_556 ?
 Bi01 Ni04 2.71025(14) . ?
 Bi02 Bi02 3.6936(8) 3 ?
 Bi02 Bi02 3.4486(3) 14_556 ?
 Bi02 Bi02 3.6936(8) 2 ?
 Bi02 Bi02 3.4486(3) 15 ?
 Bi02 Bi02 3.4486(3) 14 ?
 Bi02 Bi02 3.4486(3) 15_556 ?
 Bi02 Ni03 2.8254(3) 5 ?
 Bi02 Ni03 2.8254(2) 4_565 ?
 Bi02 Ni03 2.8254(2) 2_665 ?
 Bi02 Ni03 2.8254(2) . ?
 Bi02 Ni04 2.5845(5) . ?
 Bi02 Pd01 2.8254(2) . ?
 Ni03 Ni03 2.71025(15) 4_565 ?
 Ni03 Ni03 2.71025(15) 4_564 ?
 Ni03 Ni04 2.72008(9) 13_565 ?
 Ni03 Ni04 2.72009(8) . ?
 Ni04 Pd01 2.72009(8) . ?

loop_
  _geom_angle_atom_site_label_1
  _geom_angle_atom_site_label_2
  _geom_angle_atom_site_label_3
  _geom_angle
  _geom_angle_site_symmetry_1
  _geom_angle_site_symmetry_3
  _geom_angle_publ_flag
 Ni03 Bi01 Ni03 128.616(1) 4_565 3_566 ?
 Ni03 Bi01 Ni03 97.337(3) 1_556 2_666 ?
 Ni03 Bi01 Ni03 97.337(2) 6_665 5 ?
 Ni03 Bi01 Ni03 59.761(3) 4_565 1_556 ?
 Ni03 Bi01 Ni03 128.616(1) 3_566 5 ?
 Ni03 Bi01 Ni03 97.337(2) 3_566 1_556 ?
 Ni03 Bi01 Ni03 97.337(2) 3_566 2_666 ?
 Ni03 Bi01 Ni03 97.337(2) 4_565 6_665 ?
 Ni03 Bi01 Ni03 97.337(2) 4_565 5 ?
 Ni03 Bi01 Ni03 59.761(4) 3_566 6_665 ?
 Ni03 Bi01 Ni03 128.616(1) 1_556 5 ?
 Ni03 Bi01 Ni03 128.616(1) 1_556 6_665 ?
 Ni03 Bi01 Ni03 59.761(3) 2_666 5 ?
 Ni03 Bi01 Ni03 128.616(1) 4_565 2_666 ?
 Ni03 Bi01 Ni03 128.616(1) 6_665 2_666 ?
 Ni04 Bi01 Ni03 60.120(1) 1_556 2_666 ?
 Ni04 Bi01 Ni03 119.880(1) 1_556 6_665 ?
 Ni04 Bi01 Ni03 60.120(1) . 5 ?
 Ni04 Bi01 Ni03 119.880(1) . 2_666 ?
 Ni04 Bi01 Ni03 60.119(1) 1_556 3_566 ?
 Ni04 Bi01 Ni03 60.119(2) 1_556 1_556 ?
 Ni04 Bi01 Ni03 60.120(1) . 4_565 ?
 Ni04 Bi01 Ni03 119.880(1) . 1_556 ?
 Ni04 Bi01 Ni03 60.120(1) . 6_665 ?
 Ni04 Bi01 Ni03 119.880(1) 1_556 4_565 ?
 Ni04 Bi01 Ni03 119.881(1) 1_556 5 ?
 Ni04 Bi01 Ni03 119.880(2) . 3_566 ?
 Ni04 Bi01 Ni04 180.0 1_556 . ?
 Bi02 Bi02 Bi02 57.621(5) 14 3 ?
 Bi02 Bi02 Bi02 57.621(5) 14_556 3 ?
 Bi02 Bi02 Bi02 90.0 14 2 ?
 Bi02 Bi02 Bi02 90.0 15 3 ?
 Bi02 Bi02 Bi02 64.758(10) 15 14 ?
 Bi02 Bi02 Bi02 57.621(5) 15_556 2 ?
 Bi02 Bi02 Bi02 143.981(5) 15_556 14 ?
 Bi02 Bi02 Bi02 90.0 14_556 2 ?
 Bi02 Bi02 Bi02 64.758(10) 15_556 14_556 ?
 Bi02 Bi02 Bi02 90.0 15_556 3 ?
 Bi02 Bi02 Bi02 103.606(13) 14 14_556 ?
 Bi02 Bi02 Bi02 60.0 2 3 ?
 Bi02 Bi02 Bi02 57.621(5) 15 2 ?
 Bi02 Bi02 Bi02 103.607(13) 15 15_556 ?
 Bi02 Bi02 Bi02 143.981(5) 15 14_556 ?
 Ni03 Bi02 Bi02 52.390(8) . 15 ?
 Ni03 Bi02 Bi02 93.972(8) . 2 ?
 Ni03 Bi02 Bi02 156.611(10) . 14_556 ?
 Ni03 Bi02 Bi02 99.438(5) 5 15_556 ?
 Ni03 Bi02 Bi02 156.611(10) 5 15 ?
 Ni03 Bi02 Bi02 156.611(10) 2_665 15_556 ?
 Ni03 Bi02 Bi02 142.390(7) 2_665 2 ?
 Ni03 Bi02 Bi02 52.390(8) 4_565 15_556 ?
 Ni03 Bi02 Bi02 142.390(7) 4_565 3 ?
 Ni03 Bi02 Bi02 98.255(7) . 15_556 ?
 Ni03 Bi02 Bi02 98.255(7) 4_565 15 ?
 Ni03 Bi02 Bi02 98.255(7) 5 14 ?
 Ni03 Bi02 Bi02 142.390(8) 5 2 ?
 Ni03 Bi02 Bi02 52.390(8) 2_665 14 ?
 Ni03 Bi02 Bi02 93.972(8) 4_565 2 ?
 Ni03 Bi02 Bi02 156.612(10) 4_565 14 ?
 Ni03 Bi02 Bi02 93.973(8) 5 3 ?
 Ni03 Bi02 Bi02 99.438(5) . 14 ?
 Ni03 Bi02 Bi02 142.390(7) . 3 ?
 Ni03 Bi02 Bi02 52.390(7) 5 14_556 ?
 Ni03 Bi02 Bi02 99.438(5) 2_665 15 ?
 Ni03 Bi02 Bi02 98.255(6) 2_665 14_556 ?
 Ni03 Bi02 Bi02 99.438(5) 4_565 14_556 ?
 Ni03 Bi02 Bi02 93.973(8) 2_665 3 ?
 Ni03 Bi02 Ni03 57.321(6) 5 2_665 ?
 Ni03 Bi02 Ni03 57.321(6) 4_565 . ?
 Ni03 Bi02 Ni03 92.590(10) 5 4_565 ?
 Ni03 Bi02 Ni03 120.348(17) 2_665 4_565 ?
 Ni03 Bi02 Ni03 120.348(17) 5 . ?
 Ni03 Bi02 Ni03 92.590(10) 2_665 . ?
 Ni04 Bi02 Bi02 150.0 . 2 ?
 Ni04 Bi02 Bi02 108.009(3) . 15 ?
 Ni04 Bi02 Bi02 108.010(3) . 14 ?
 Ni04 Bi02 Bi02 150.0 . 3 ?
 Ni04 Bi02 Bi02 108.009(3) . 15_556 ?
 Ni04 Bi02 Bi02 108.010(3) . 14_556 ?
 Ni04 Bi02 Ni03 60.174(8) . 2_665 ?
 Ni04 Bi02 Ni03 60.174(8) . 4_565 ?
 Ni04 Bi02 Ni03 60.174(8) . . ?
 Ni04 Bi02 Ni03 60.174(8) . 5 ?
 Ni04 Bi02 Pd01 60.174(8) . . ?
 Pd01 Bi02 Bi02 52.390(8) . 15 ?
 Pd01 Bi02 Bi02 156.611(10) . 14_556 ?
 Pd01 Bi02 Bi02 142.390(7) . 3 ?
 Bi01 Ni03 Bi01 180.0 1_554 13_566 ?
 Bi01 Ni03 Bi02 84.937(5) 1_554 . ?
 Bi01 Ni03 Bi02 95.064(5) 1_554 13_565 ?
 Bi01 Ni03 Bi02 84.936(5) 1_554 3_565 ?
 Bi01 Ni03 Bi02 95.063(5) 13_566 . ?
 Bi01 Ni03 Bi02 95.064(5) 13_566 3_565 ?
 Bi01 Ni03 Bi02 84.936(5) 13_566 13_565 ?
 Bi01 Ni03 Bi02 84.936(5) 13_566 15 ?
 Bi01 Ni03 Bi02 95.064(5) 1_554 15 ?
 Bi01 Ni03 Ni04 120.239(4) 13_566 . ?
 Bi01 Ni03 Ni04 59.761(4) 1_554 . ?
 Bi02 Ni03 Bi02 75.220(15) 3_565 13_565 ?
 Bi02 Ni03 Bi02 180.0 . 13_565 ?
 Bi02 Ni03 Bi02 75.220(15) 15 . ?
 Bi02 Ni03 Bi02 104.780(15) 15 13_565 ?
 Bi02 Ni03 Bi02 104.780(15) 3_565 . ?
 Bi02 Ni03 Bi02 180.0 3_565 15 ?
 Ni03 Ni03 Bi01 60.120(1) 4_564 1_554 ?
 Ni03 Ni03 Bi01 119.880(1) 4_564 13_566 ?
 Ni03 Ni03 Bi01 60.120(1) 4_565 13_566 ?
 Ni03 Ni03 Bi01 119.880(1) 4_565 1_554 ?
 Ni03 Ni03 Bi02 118.660(3) 4_564 . ?
 Ni03 Ni03 Bi02 61.339(3) 4_565 3_565 ?
 Ni03 Ni03 Bi02 61.340(3) 4_565 . ?
 Ni03 Ni03 Bi02 118.660(3) 4_565 13_565 ?
 Ni03 Ni03 Bi02 61.339(3) 4_564 15 ?
 Ni03 Ni03 Bi02 61.340(3) 4_564 13_565 ?
 Ni03 Ni03 Bi02 118.661(3) 4_564 3_565 ?
 Ni03 Ni03 Bi02 118.661(3) 4_565 15 ?
 Ni03 Ni03 Ni03 180.0 4_565 4_564 ?
 Ni03 Ni03 Ni04 119.880(2) 4_564 . ?
 Ni03 Ni03 Ni04 60.120(1) 4_565 . ?
 Ni03 Ni03 Ni04 119.880(2) 4_565 13_565 ?
 Ni03 Ni03 Ni04 60.120(2) 4_564 13_565 ?
 Ni04 Ni03 Bi01 120.239(4) 13_565 1_554 ?
 Ni04 Ni03 Bi01 59.761(4) 13_565 13_566 ?
 Ni04 Ni03 Bi02 124.482(8) . 13_565 ?
 Ni04 Ni03 Bi02 124.483(8) 13_565 3_565 ?
 Ni04 Ni03 Bi02 55.518(8) . . ?
 Ni04 Ni03 Bi02 55.518(8) . 3_565 ?
 Ni04 Ni03 Bi02 124.482(8) . 15 ?
 Ni04 Ni03 Bi02 124.482(8) 13_565 . ?
 Ni04 Ni03 Bi02 55.518(8) 13_565 13_565 ?
 Ni04 Ni03 Bi02 55.517(8) 13_565 15 ?
 Ni04 Ni03 Ni04 180.0 13_565 . ?
 Bi01 Ni04 Bi01 180.0 . 1_554 ?
 Bi01 Ni04 Ni03 119.880(1) . 3_565 ?
 Bi01 Ni04 Ni03 60.120(1) . 5 ?
 Bi01 Ni04 Ni03 119.880(1) . 2_665 ?
 Bi01 Ni04 Ni03 60.120(2) . 6_665 ?
 Bi01 Ni04 Ni03 119.880(1) 1_554 4_565 ?
 Bi01 Ni04 Ni03 119.880(2) 1_554 6_665 ?
 Bi01 Ni04 Ni03 60.119(2) 1_554 3_565 ?
 Bi01 Ni04 Ni03 119.880(2) . . ?
 Bi01 Ni04 Ni03 60.120(2) 1_554 2_665 ?
 Bi01 Ni04 Ni03 119.881(1) 1_554 5 ?
 Bi01 Ni04 Ni03 60.120(1) . 4_565 ?
 Bi01 Ni04 Ni03 60.119(1) 1_554 . ?
 Bi01 Ni04 Pd01 119.880(2) . . ?
 Bi01 Ni04 Pd01 60.119(1) 1_554 . ?
 Bi02 Ni04 Bi01 90.0 3_565 . ?
 Bi02 Ni04 Bi01 90.0 2_665 . ?
 Bi02 Ni04 Bi01 90.0 2_665 1_554 ?
 Bi02 Ni04 Bi01 90.0 . 1_554 ?
 Bi02 Ni04 Bi01 90.0 . . ?
 Bi02 Ni04 Bi01 90.0 3_565 1_554 ?
 Bi02 Ni04 Bi02 120.0 2_665 . ?
 Bi02 Ni04 Bi02 120.0 3_565 2_665 ?
 Bi02 Ni04 Bi02 120.0 3_565 . ?
 Bi02 Ni04 Ni03 64.3 . 4_565 ?
 Bi02 Ni04 Ni03 150.120(1) 2_665 4_565 ?
 Bi02 Ni04 Ni03 150.120(1) 3_565 5 ?
 Bi02 Ni04 Ni03 64.308(1) . . ?
 Bi02 Ni04 Ni03 64.308(1) 3_565 4_565 ?
 Bi02 Ni04 Ni03 150.120(1) . 6_665 ?
 Bi02 Ni04 Ni03 64.3 . 5 ?
 Bi02 Ni04 Ni03 64.308(1) 3_565 3_565 ?
 Bi02 Ni04 Ni03 64.308(1) 2_665 2_665 ?
 Bi02 Ni04 Ni03 64.308(1) 2_665 3_565 ?
 Bi02 Ni04 Ni03 64.308(1) 3_565 6_665 ?
 Bi02 Ni04 Ni03 150.120(1) . 3_565 ?
 Bi02 Ni04 Ni03 64.3 2_665 5 ?
 Bi02 Ni04 Ni03 64.308(1) 3_565 . ?
 Bi02 Ni04 Ni03 64.308(1) 2_665 6_665 ?
 Bi02 Ni04 Ni03 150.120(1) 2_665 . ?
 Bi02 Ni04 Ni03 150.120(1) 3_565 2_665 ?
 Bi02 Ni04 Ni03 64.308(1) . 2_665 ?
 Bi02 Ni04 Pd01 64.308(1) . . ?
 Bi02 Ni04 Pd01 64.308(1) 3_565 . ?
 Bi02 Ni04 Pd01 150.120(1) 2_665 . ?
 Ni03 Ni04 Ni03 59.761(3) . 4_565 ?
 Ni03 Ni04 Ni03 97.337(2) . 3_565 ?
 Ni03 Ni04 Ni03 128.616(1) 3_565 5 ?
 Ni03 Ni04 Ni03 128.616(1) 6_665 2_665 ?
 Ni03 Ni04 Ni03 128.616(1) . 5 ?
 Ni03 Ni04 Ni03 97.337(2) . 2_665 ?
 Ni03 Ni04 Ni03 59.761(4) 6_665 3_565 ?
 Ni03 Ni04 Ni03 128.616(1) 4_565 2_665 ?
 Ni03 Ni04 Ni03 97.337(2) 6_665 5 ?
 Ni03 Ni04 Ni03 97.337(2) 3_565 2_665 ?
 Ni03 Ni04 Ni03 97.337(3) 4_565 5 ?
 Ni03 Ni04 Ni03 59.761(3) 2_665 5 ?
 Ni03 Ni04 Ni03 128.616(1) 6_665 . ?
 Ni03 Ni04 Ni03 97.337(2) 6_665 4_565 ?
 Ni03 Ni04 Ni03 128.616(1) 4_565 3_565 ?
 Pd01 Ni04 Ni03 97.337(2) . 3_565 ?
 Pd01 Ni04 Ni03 128.616(1) . 5 ?
 Bi01 Pd01 Bi01 180.0 13_566 1_554 ?
 Bi01 Pd01 Bi02 95.063(5) 13_566 . ?
 Bi01 Pd01 Bi02 95.064(5) 13_566 3_565 ?
 Bi01 Pd01 Bi02 84.936(5) 13_566 13_565 ?
 Bi01 Pd01 Bi02 84.937(5) 1_554 . ?
 Bi01 Pd01 Bi02 84.936(5) 13_566 15 ?
 Bi01 Pd01 Bi02 95.064(5) 1_554 13_565 ?
 Bi01 Pd01 Bi02 95.064(5) 1_554 15 ?
 Bi01 Pd01 Bi02 84.936(5) 1_554 3_565 ?
 Bi01 Pd01 Ni04 120.239(4) 13_566 . ?
 Bi01 Pd01 Ni04 59.761(4) 1_554 . ?
 Bi02 Pd01 Bi02 75.220(15) 3_565 13_565 ?
 Bi02 Pd01 Bi02 75.220(15) 15 . ?
 Bi02 Pd01 Bi02 104.780(15) 15 13_565 ?
 Bi02 Pd01 Bi02 180.0 . 13_565 ?
 Bi02 Pd01 Bi02 180.0 15 3_565 ?
 Bi02 Pd01 Bi02 104.780(15) 3_565 . ?
 Ni04 Pd01 Bi01 59.761(4) 13_565 13_566 ?
 Ni04 Pd01 Bi01 120.239(4) 13_565 1_554 ?
 Ni04 Pd01 Bi02 55.518(8) 13_565 13_565 ?
 Ni04 Pd01 Bi02 55.518(8) . 3_565 ?
 Ni04 Pd01 Bi02 55.517(8) 13_565 15 ?
 Ni04 Pd01 Bi02 124.482(8) 13_565 . ?
 Ni04 Pd01 Bi02 124.482(8) . 15 ?
 Ni04 Pd01 Bi02 124.482(8) . 13_565 ?
 Ni04 Pd01 Bi02 124.483(8) 13_565 3_565 ?
 Ni04 Pd01 Bi02 55.518(8) . . ?
 Ni04 Pd01 Ni04 180.0 13_565 . ?

_shelx_res_file
;
TITL w0242_auto_a.res in P6(3)/mmc
    w0242_auto.res
    created by SHELXL-2018/3 at 12:55:16 on 20-Sep-2023
REM Old TITL W0242_auto in P6(3)/mmc
REM SHELXT solution in P6(3)/mmc: R1 0.062, Rweak 0.002, Alpha 0.015
REM <I/s> 1.634 for 15 systematic absences, Orientation as input
REM Formula found by SHELXT: Ni Pd3 Bi4
CELL 0.71073 8.1701 8.1701 5.4205 90 90 120
ZERR 6 0.0003 0.0003 0.0003 0 0 0
LATT 1
SYMM -Y,+X-Y,+Z
SYMM +Y-X,-X,+Z
SYMM -X,-Y,0.5+Z
SYMM +Y,-X+Y,0.5+Z
SYMM -Y+X,+X,0.5+Z
SYMM +Y,+X,-Z
SYMM -Y+X,-Y,-Z
SYMM -X,-X+Y,-Z
SYMM -Y,-X,0.5-Z
SYMM +Y-X,+Y,0.5-Z
SYMM +X,+X-Y,0.5-Z
SFAC Bi Ni Pd
UNIT 8 6.27 1.46
EADP Ni03 Pd01
EXYZ Ni03 Pd01

L.S. 25
PLAN  5
TEMP -173
list 4
fmap 2 53
acta
MORE -1
CONF
REM <olex2.extras>
REM <HklSrc "%.\\W0242_auto.hkl">
REM </olex2.extras>

WGHT    0.000000    4.904400
EXTI    0.000488
FVAR       0.16296   0.75686
BI01  1    0.333333    0.666667    0.750000    10.08333    0.00437    0.00437 =
         0.00848    0.00000    0.00000    0.00219
BI02  1    0.150695    0.301389    0.250000    10.25000    0.00691    0.00987 =
         0.00775    0.00000    0.00000    0.00493
PART 1
NI03  2    0.000000    0.500000    0.000000    20.25000    0.00402    0.00552 =
         0.00766    0.00019    0.00038    0.00201
PART 0
NI04  2    0.333333    0.666667    0.250000     0.07198    0.00433    0.00433 =
         0.01214    0.00000    0.00000    0.00217
PART 2
PD01  3    0.000000    0.500000    0.000000   -20.25000    0.00402    0.00552 =
         0.00766    0.00019    0.00038    0.00201
HKLF 4


REM  w0242_auto_a.res in P6(3)/mmc
REM wR2 = 0.037894, GooF = S = 1.22289, Restrained GooF = 1.22289 for all data
REM R1 = 0.017968 for 192 Fo > 4sig(Fo) and 0.021389 for all 205 data
REM 16 parameters refined using 0 restraints

END

WGHT      0.0000      4.9044

REM Highest difference peak  2.838,  deepest hole -2.370,  1-sigma level  0.371
Q1    1   0.1883  0.3766  0.2500  10.25000  0.05    2.84
Q2    1   0.1784  0.3568  0.4156  10.50000  0.05    1.63
Q3    1   0.0716  0.1431  0.2500  10.25000  0.05    1.43
Q4    1   0.0377  0.5188 -0.1526  10.50000  0.05    1.43
Q5    1   0.4032  0.8063  0.2500  10.25000  0.05    1.32
;
_shelx_res_checksum                77299
_shelx_hkl_file
;
   0   0  -1    0.65    1.30
   0   0  -1    2.92    2.30
   0   0  -2 4871.32  279.96
   0   0  -2 4466.26  279.69
   0   0   2 4178.95  279.40
   0   0   2 4012.91  279.93
   0   0  -3    2.44    2.77
   0   0   3   -0.55    3.40
   0   0   3    0.98    2.23
   0   0  -3    1.12    2.31
   0   0   4 6557.38  450.32
   0   0  -4 7521.52  450.11
   0   0   4 6901.87  450.19
   0   0   5    2.96    4.34
   0   0  -5   -1.68    4.85
   0   0  -5   -0.49    3.30
   0   0   5    5.50    3.97
   0   0   6 1378.65   93.40
   0   0  -6 1553.79   96.26
   0   1   0   36.33    3.64
   1   0   0   28.75    2.51
   1  -1   0   32.51    2.39
   1  -1   0   36.38    2.53
   0  -1   0   29.82    3.48
  -1   0   0   32.23    2.67
  -1   1   0   30.65    2.35
  -1   0   0   30.61    2.35
   1   0   0   33.81    2.38
   0   1   0   34.52    2.53
   0  -1   0   27.69    2.47
   1   0   0   32.15    2.48
  -1   1   0   32.85    2.48
   1  -1  -1    5.40    1.26
   1   0   1    4.41    1.54
   0   1   1    5.48    3.03
  -1   0  -1    3.83    1.36
   0  -1  -1    3.79    2.35
   1   0  -1    3.67    0.97
   0  -1  -1    5.50    2.42
   1  -1  -1    3.77    1.37
  -1   0  -1    4.96    2.23
  -1   1  -1    2.51    1.29
   0   1   1    3.68    1.99
   1   0   1    6.42    2.38
   1  -1  -1    3.97    1.16
   1  -1   1    2.82    1.54
   1   0  -1    3.01    1.33
  -1   1   1    4.88    1.64
  -1   1  -2  164.52   12.37
   1   0   2  154.75   11.55
  -1   0  -2  169.85   12.47
   1   0  -2  159.95   10.65
  -1   0   2  146.31   10.70
   0   1   2  150.97   11.87
   1  -1  -2  161.13   10.83
  -1   1  -2  145.87   10.91
  -1   1   2  163.89   10.95
   1  -1  -2  157.39   11.04
   1   0  -2  152.28   10.36
   0  -1  -2  178.27   12.07
  -1   0  -2  157.98   11.85
   0  -1  -2  163.02   11.94
  -1   0   2  164.13   10.70
   0   1  -2  139.54   10.63
  -1   1   2  171.90   11.28
   1  -1   2  171.26   10.86
   1  -1   3    3.34    2.22
   1   0   3    1.99    2.75
  -1   0   3    1.61    2.87
   0  -1   3    1.87    1.16
  -1   1  -3    3.04    2.78
  -1   1  -3    5.53    4.06
  -1   0  -3    2.78    3.49
   0   1   3    3.13    2.79
   1   0  -3    0.85    1.25
   0   1  -3    2.06    2.29
   1   0  -3    2.97    1.68
   0  -1  -3    4.26    2.74
   1  -1  -3    1.14    1.95
   1  -1  -3    1.29    2.05
  -1   1   3    4.45    2.59
  -1   0  -3    3.62    3.88
   0   1   3    5.98    3.95
   0  -1  -3    4.70    3.30
   1   0   3    2.46    4.03
  -1   1   3    1.81    3.06
  -1   0   3    0.28    1.62
   0   1  -4    7.42    2.62
  -1   1   4    0.67    3.90
  -1   1  -4    2.37    3.80
   0  -1   4    4.53    1.87
  -1   0   4    5.77    3.04
   1   0  -4    5.07    1.94
   1   0   4    4.77    3.28
   1  -1  -4    5.95    3.24
  -1   0  -4    9.93    4.22
   0   1   4    1.94    3.36
   1  -1  -4    5.93    2.72
  -1   1   4    6.67    3.61
   0   1   4   10.20    4.58
   1   0   4    9.93    4.69
  -1   0   4    3.36    2.56
  -1   0  -4    9.13    4.46
   1  -1   4    3.10    2.73
  -1   1  -4   11.60    4.99
   0  -1  -4    6.26    3.74
   1   0  -4    6.21    2.82
  -1   1   5    3.39    4.32
   1  -1  -5    1.70    3.22
  -1   0   5    2.27    3.68
  -1   0  -5    0.96    4.27
   1   0  -5    2.03    3.20
  -1   1   5    6.54    4.38
   0   1  -5    5.22    2.68
   0   1  -5   -2.91    5.46
   1  -1   5   -0.24    3.25
   0   1   5   -1.20    4.46
   1   0   5    1.47    3.58
  -1   0  -5    5.53    5.47
  -1   0   5    3.26    3.29
  -1   1  -5    3.45    5.52
   1   0   5    5.36    4.89
   1   0  -5   -2.23    2.53
  -1   1  -5   -0.55    3.81
   0  -1   5   -0.30    2.40
   0  -1  -5    2.13    3.90
   1  -1  -5    2.45    3.93
   0   1   5    1.10    4.16
   1  -1   6   37.14    5.06
  -1   1   6   41.83    6.21
  -1   1  -6   51.21    8.47
  -1   0  -6   46.96    8.14
   1   0   6   29.08    7.13
   0   1   6   49.99    6.66
  -1   0   6   36.80    6.29
  -1   1   6   48.12    6.83
   0   1  -6   39.47    8.55
   0  -1   6   34.32    5.32
   1   0   6   51.36    6.20
   0   1   6   35.78    6.72
   0   1   7    1.58    5.49
   2  -1   0    0.50    1.07
  -2   1   0   -0.19    1.42
   1  -2   0    1.36    1.27
   1   1   0    0.72    0.69
  -1   2   0    0.12    0.66
  -1   2   0    1.29    1.12
  -2   1   0    1.05    0.97
   2  -1   0    0.23    1.20
   1   1   0    1.74    2.90
  -1   2   0   -0.66    1.37
   1   1   1    0.77    1.65
  -2   1  -1    1.20    1.21
   1   1  -1    0.10    0.96
   2  -1   1   -0.11    1.47
  -1  -1   1    0.86    1.74
  -1  -1  -1    1.57    4.65
  -1   2  -1    0.72    1.06
  -2   1  -1    1.57    1.98
  -1   2  -1    0.67    0.71
   2  -1  -1    0.57    1.21
  -2   1   1    0.87    1.12
  -1   2   1    0.81    2.03
   1   1   1    1.94    3.94
   1  -2   1    0.92    0.97
   1   1  -1    1.16    1.13
  -1   2   1    2.00    1.40
   1  -2  -1    0.22    1.45
   1   1  -1    0.76    0.93
   2  -1  -1    0.41    1.42
   1  -2  -1    1.63    1.74
  -2   1   2  240.47   15.65
   1  -2  -2  256.62   16.33
  -1  -1  -2  242.88   17.93
  -2   1  -2  259.12   16.73
  -1  -1   2  223.87   15.52
  -2   1  -2  238.03   16.39
  -2   1   2  251.08   16.15
  -1   2  -2  247.46   17.26
   2  -1  -2  242.90   16.24
   2  -1   2  227.53   16.48
   1   1  -2  226.53   15.45
   2  -1  -2  223.73   15.96
   1  -2  -2  234.34   16.67
  -1   2   3   -1.14    2.91
   2  -1   3    4.03    2.19
   2  -1  -3    0.54    1.38
  -2   1   3   -1.20    2.26
   1   1   3    1.38    4.50
  -1   2  -3   -1.84    3.95
  -1  -1   3    0.93    1.28
  -1   2   3    0.32    3.18
  -2   1  -3    0.26    3.00
   1   1  -3    2.44    1.26
   1   1   3   -2.27    3.44
   1  -2  -3   -2.12    2.52
   1  -2  -3   -0.24    2.69
  -1  -1  -3    2.54    3.95
   2  -1  -3    0.80    2.73
  -2   1   3    0.71    1.67
   2  -1  -3    1.06    1.68
  -2   1  -3    5.90    3.31
  -1   2  -3    3.14    1.99
  -2   1  -4   -0.36    4.54
  -1   2  -4    3.30    4.61
   1   1  -4    1.14    2.02
   1  -2  -4    1.73    3.37
   1   1   4    6.76    5.30
  -1   2   4    0.39    4.06
   1   1   4    3.51    3.50
   2  -1  -4    0.40    4.50
  -2   1  -4    0.55    4.52
   2  -1   4    3.88    2.89
  -1  -1  -4    2.17    4.22
   2  -1  -4    0.43    1.89
  -1   2  -4   -0.92    3.19
  -2   1   4   -0.80    3.31
   1  -2  -4   -3.36    3.49
   2  -1  -4   -2.71    2.64
  -1   2   4    0.79    4.07
  -2   1   4    0.27    3.05
  -1  -1   4   -0.46    1.76
   1   1   5    1.62    3.62
  -1  -1  -5   10.77    4.35
   2  -1   5    0.71    3.06
  -2   1  -5    6.57    5.61
  -1  -1   5    0.32    2.80
  -1   2   5    1.31    4.92
  -2   1   5   -4.48    4.41
   2  -1  -5   -2.11    2.54
   1   1   5   10.78    5.63
  -1   2  -5   -0.67    3.40
  -2   1   5    0.26    3.64
   1  -2  -5    1.26    3.84
   1  -2  -5   -0.43    4.17
  -1   2  -5    5.43    5.64
   2  -1  -5   -0.34    3.75
  -1   2   5    0.87    4.90
  -2   1  -5    4.38    5.06
   1   1   6   53.65    6.43
   2  -1   6   58.40    5.63
  -2   1   6   36.18    5.93
  -2   1   6   55.51    7.41
  -1  -1   6   27.29    4.41
   1   1   6   59.58    7.82
  -1   2  -6   64.29    9.30
  -1  -1  -6   59.51    8.33
  -1   2   6   53.92    7.32
   2  -1   6   33.98    5.27
  -2   1  -6   56.24    8.75
   1   1   7   11.66    6.08
   2   0   0  453.03   28.49
  -2   2   0  449.08   28.65
   2   0   0  424.27   28.65
   2  -2   0  450.88   28.72
  -2   2   0  412.52   28.46
   0   2   0  432.01   28.78
   0   2   0  448.26   29.80
  -2   2   1 4464.60  291.08
   0   2   1 4472.35  291.65
   0   2  -1 4508.98  291.25
   0   2   1 4387.87  292.51
   2   0  -1 4564.85  291.05
   0  -2  -1 4506.11  292.65
  -2   2  -1 4628.42  290.91
   2  -2  -1 4579.32  291.33
  -2   2  -1 4587.99  291.09
  -2   0  -1 4433.65  291.55
   2   0   1 4700.98  291.10
   2   0   1 4212.28  291.59
   0   2  -1 4475.71  290.81
  -2   2   1 4439.74  291.27
   0  -2  -1 4585.97  291.61
   2   0  -1 4681.82  291.03
   2  -2  -1 4699.61  291.06
   2  -2   1 4396.18  290.94
   0  -2   1 4591.57  290.72
   0  -2  -2 4204.69  263.38
  -2   2  -2 4153.50  262.24
  -2   0   2 4146.83  261.63
   2  -2   2 4158.13  261.44
   2   0  -2 4166.90  261.89
   2  -2  -2 4039.89  261.65
   0  -2  -2 3907.15  262.60
   2   0   2 3881.54  262.12
  -2   2   2 4126.72  261.69
   0   2  -2 4094.24  261.09
  -2   0   2 4068.79  261.12
  -2   0  -2 4089.25  262.57
  -2   2  -2 4240.73  261.80
   2  -2  -2 4137.12  262.05
   2   0  -2 3791.81  261.53
  -2   2   3 3126.58  193.03
   2   0  -3 3203.76  193.06
   0   2   3 3004.73  193.60
   0   2  -3 3116.35  191.76
   0   2  -3 3079.60  191.41
   0  -2  -3 3234.71  194.01
   2  -2  -3 3061.62  192.31
   2  -2  -3 2956.60  192.75
   2   0   3 2936.19  192.96
   2  -2   3 2871.69  191.91
  -2   0   3 2968.10  192.13
  -2   0  -3 3160.82  193.63
  -2   0   3 2426.91  191.75
   2   0  -3 3004.25  192.06
  -2   2  -3 3150.94  192.49
   0  -2  -3 3154.88  193.46
   2   0   3 3030.60  194.10
   2  -2   3 2949.77  191.85
  -2   2   3 2999.54  192.41
  -2   2  -3 3109.35  194.10
   0   2   3 2926.61  193.75
  -2   0   4  241.98   17.37
   0   2   4  264.88   19.53
  -2   0   4  195.31   16.91
   2  -2  -4  243.02   17.64
   2   0   4  296.56   18.48
   2  -2   4  240.32   17.03
  -2   2   4  247.60   18.36
   0   2   4  262.92   18.96
   2  -2   4  327.58   17.50
   2  -2  -4  230.44   18.14
  -2   0  -4  268.83   19.51
   2   0  -4  233.87   18.98
   2   0  -4  260.26   17.45
  -2   2  -4  281.31   18.38
   0   2  -4  251.92   16.55
   2   0   4  242.99   19.53
   0  -2  -4  252.65   18.81
  -2   2   4  272.92   18.86
  -2   2  -4  261.72   20.48
  -2   2  -5 1973.12  119.35
   2  -2   5 1687.52  115.53
   0  -2  -5 1763.20  117.97
  -2   2   5 1633.95  116.87
   2  -2  -5 1633.82  116.12
   0   2   5 1772.46  117.06
  -2   0   5 1693.14  116.15
  -2   0  -5 2246.80  118.07
   2   0   5 1931.69  118.18
   2  -2  -5 1800.17  117.39
   0   2   5 2096.93  118.27
   2   0  -5 1850.92  116.36
   2  -2   5 1523.48  115.43
   0   2  -5 2018.50  119.26
  -2   2   5 1829.85  117.62
   2   0   5 1858.79  116.51
  -2   2  -5 2077.06  117.41
   0  -2  -5 2091.22  117.22
  -2   2   6 1163.13   76.23
  -2   2   6 1290.56   77.39
   2   0   6 1292.05   75.86
   0   2  -6 1365.31   79.14
   2  -2  -6 1343.05   77.51
  -2   2  -6 1323.87   78.95
   0  -2  -6 1151.49   77.82
   0   2   6 1294.02   77.34
   0   2   7 1080.67   72.32
   3  -1   0  711.11   46.31
   3  -2   0  726.79   46.32
  -3   2   0  723.74   46.36
  -1   3   0  688.82   46.58
   1   2   0  709.55   47.90
  -2   3   0  839.85   46.55
  -1   3   0  726.67   46.43
  -2   3   0  755.40   46.11
  -3   2   0  760.02   46.56
  -1   3   0  688.27   45.77
  -3   1   0  682.15   46.33
   2   1   0  705.14   46.03
  -1  -2   0  700.20   45.76
  -2   3   0  795.72   46.48
   3  -2   0  733.36   46.58
  -3   1   0  708.16   46.47
   2  -3   0  778.16   46.08
  -2  -1   0  660.67   46.01
   3  -1   0  699.37   46.51
   1   2   0  685.07   45.76
   2   1   0  649.52   46.74
   1  -3   0  710.37   45.79
  -1   3  -1  149.03   10.22
   2  -3  -1  144.86   10.86
   2   1  -1  135.79   10.25
  -3   1   1  149.93   10.51
   1   2   1  151.72   12.56
  -1   3   1  152.98   10.71
  -3   1  -1  142.96   10.87
   1   2   1  162.54   12.41
  -2  -1  -1  147.14   12.08
   3  -1  -1  158.03   10.44
   3  -2  -1  134.92   10.38
   1  -3  -1  162.13   10.09
  -2   3  -1  145.86   10.17
   3  -1  -1  149.35   10.50
  -3   1  -1  144.87   10.42
  -2  -1   1  160.99   10.30
  -2   3  -1  141.19   10.06
  -2   3   1  148.64   10.20
  -3   2   1  148.10   10.47
  -3   2  -1  146.24   10.44
  -1  -2  -1  166.44   12.76
   1  -3  -1  143.94   11.37
   1   2  -1  149.44    9.99
   3  -2   1  146.62   10.48
   2   1   1  138.57   11.79
   2   1  -1  149.08   10.13
   2  -3   1  151.65   10.31
  -3   2   1  155.03   10.71
  -3   2  -1  150.07   10.30
  -2  -1  -1  134.37   10.14
  -2   3   1  134.22   10.73
   2  -3  -1  169.82   10.29
  -2   3  -1  147.70   10.34
  -2   3   1  138.68   10.47
  -1   3  -1  147.65   10.00
   2   1  -1  130.50   10.17
  -1  -2   1  160.18   10.11
  -1   3   1  149.34   11.34
   1   2  -1  134.19   11.04
   1  -3   1  153.82   11.07
   2   1   1  146.18   10.25
   1  -3  -1  134.98   10.52
  -1  -2  -1  138.88   10.06
   2  -3   1  150.40   10.24
  -1   3  -1  144.42   10.08
   2  -3  -1  148.89   10.48
   3  -2  -1  155.05   10.68
   3  -1   1  158.38   10.51
  -2  -1   1  152.47   11.36
  -2  -1  -2   83.23    6.29
  -2  -1   2   97.86    5.78
  -3   1  -2   77.55    6.66
  -3   2   2   73.33    5.60
   1  -3  -2   78.30    7.08
  -1   3  -2   64.54    4.82
  -1  -2  -2   95.33    8.53
   2  -3   2   73.68    6.35
   3  -1  -2   80.88    6.14
  -2   3  -2   68.67    5.06
  -3   1   2   75.79    5.34
   1  -3  -2   83.12    6.61
  -3   1   2   60.47    5.94
   1   2   2   68.12    8.24
   3  -1  -2   68.38    5.76
  -3   2  -2   67.65    6.02
   3  -1   2   83.80    6.36
   2  -3  -2   67.14    6.35
   2   1   2   78.80    6.42
  -1   3  -2   71.67    5.38
  -1   3  -2   81.43    6.49
  -3   1  -2   72.45    6.09
   3  -2  -2   66.42    5.92
   2   1  -2   70.01    5.42
  -1  -2  -2   73.92    6.80
   1   2  -2   67.80    5.14
   3  -1   2   79.63    6.10
   2  -3  -2   71.80    6.05
   3  -2   2   69.53    5.76
  -3   2  -2   79.08    6.36
  -3   2   2   74.43    6.14
   2   1   2   83.88    8.62
  -2  -1   2   66.67    5.54
  -2   3  -2   74.32    6.12
   2  -3   2   69.17    5.26
  -3   1   2   83.97    6.10
   2  -3  -2   73.68    5.89
   2   1  -2   73.98    5.92
  -3   2   2   75.75    6.15
   3  -2   2   71.10    6.30
  -2  -1  -2   79.78    8.25
   3  -2  -2   78.53    6.14
  -2   3   3  102.84    7.90
  -1   3   3   89.19    8.27
  -2  -1  -3   93.02    9.45
   2  -3   3   83.52    6.25
   3  -1  -3   90.21    7.17
  -3   2  -3  105.20    8.63
   1   2   3  106.07    9.29
   2   1  -3  100.36    7.94
   3  -2  -3   88.13    7.42
  -2   3  -3   96.47    8.73
  -1   3  -3   79.94    6.70
  -2   3  -3   78.61    7.10
   3  -2   3   99.77    7.38
  -1   3   3   85.60    8.94
   2  -3  -3   86.38    7.65
   3  -2   3   87.29    8.19
  -2   3   3   80.86    8.49
  -1   3  -3   91.57    9.28
  -3   1  -3   98.81    8.65
  -2  -1   3   82.44    6.82
  -3   1   3  104.85    7.57
  -3   1   3   93.87    6.69
   2   1   3   97.77    8.72
   3  -1   3   91.68    8.24
   2  -3  -3   87.77    8.15
  -2  -1  -3   89.41    8.93
   3  -1  -3   94.92    7.80
   2   1   3   93.21   10.09
   2  -3   3   85.71    6.26
  -3   2  -3  101.67    7.99
   2  -3  -3   80.53    7.78
   1  -3  -3   97.08    8.30
   1  -3  -3   93.46    8.75
   2   1  -3   91.95    6.66
  -3   2   3   99.47    7.12
  -3   1  -3   99.36    8.36
  -1  -2  -3   82.99    8.92
  -3   2   3   98.81    7.96
   1   2   3  100.38   10.00
   1   2  -3  104.17    6.29
  -1   3  -3   97.41    6.69
  -1  -2  -3  102.83    9.29
   3  -2  -3   92.32    7.82
  -3   2   4  329.45   22.18
  -3   1  -4  327.87   22.75
  -2  -1  -4  345.35   23.14
  -2   3  -4  339.54   21.33
   3  -1  -4  314.19   21.24
  -1   3   4  250.81   22.28
  -2   3   4  298.08   22.52
  -3   1   4  302.98   21.41
  -1   3  -4  329.29   20.89
   3  -2   4  301.27   21.18
  -2  -1  -4  332.96   23.42
   2   1  -4  326.17   20.58
   2  -3  -4  289.66   22.48
   1   2   4  355.00   22.60
  -3   2  -4  340.62   22.19
  -3   2   4  318.78   21.28
  -3   1   4  258.57   20.79
   3  -1   4  278.93   21.42
   1   2   4  343.24   23.66
  -1  -2  -4  341.86   22.78
   3  -2  -4  302.21   21.45
  -2  -1   4  284.86   20.69
   1  -3  -4  309.46   22.75
  -1  -2  -4  359.35   23.40
   1  -3  -4  292.89   22.10
   2   1  -4  301.31   22.23
  -2   3   4  254.60   21.91
   2  -3  -4  313.80   22.45
   2   1   4  302.94   22.14
   2   1   4  345.06   24.09
   3  -2   4  283.50   20.98
  -1   3  -4  322.54   23.67
   3  -1  -4  325.54   22.40
  -2   3  -4  273.57   23.12
   3  -2  -4  306.51   20.91
  -3   1  -4  320.16   23.48
  -3   2  -4  293.44   23.41
  -1   3   4  280.66   22.52
   3  -2  -4  327.17   22.43
   2  -3  -4  275.44   21.59
   3  -1   5   49.39    5.68
  -3   2  -5   42.36    7.38
   1  -3  -5   40.04    7.09
   3  -1  -5   47.97    5.76
  -2   3  -5   50.41    8.45
   2  -3  -5   49.21    6.41
  -3   2  -5   37.63    8.31
   2   1   5   46.74    6.22
  -2   3   5   37.04    7.21
   3  -2   5   57.89    5.22
  -1  -2  -5   45.00    7.19
  -1   3  -5   57.66    9.07
  -2  -1   5   40.19    5.16
  -3   1   5   49.00    6.37
  -1   3   5   51.40    7.84
   1  -3  -5   52.61    6.85
   3  -2   5   51.04    5.55
   1   2   5   48.63    6.57
   3  -1   5   50.59    6.47
  -3   2   5   41.94    6.45
  -3   1  -5   58.33    8.47
   1   2   5   63.93    8.73
  -3   1   5   31.93    5.04
   3  -2  -5   55.66    6.66
   2   1  -5   45.80    4.71
  -2  -1  -5   49.41    7.63
  -2   3  -5   59.17    6.91
  -3   2   5   49.07    7.45
   2  -3  -5   42.10    6.92
   2   1   5   50.76    8.50
  -2   3   5   45.98    7.57
  -3   1  -5   45.57    8.79
   2   1   6   31.18    7.76
   2  -3  -6   33.48    7.10
  -1   3  -6   22.38    8.02
   3  -2   6   18.02    4.45
   1   2   6   23.97    7.40
  -3   1   6   20.03    4.86
   3  -1   6   21.00    5.33
  -3   2   6   23.62    4.87
  -2  -1  -6   27.45    7.24
   1  -3  -6   25.24    7.26
  -2   3   6   15.66    6.36
   1   2  -6   18.99    7.52
  -2   3  -6   39.21    8.40
  -3   2  -6   33.21    7.81
  -1   3   6   23.53    6.82
   3  -2  -6   24.01    6.54
  -1  -2  -6   17.69    6.61
  -3   1  -6   19.27    7.01
  -1   3   7   27.83    7.24
   1   2   7   26.15    7.69
   2   1   7   22.39    7.67
  -3   3   0   17.29    2.46
   0   3   0   15.05    2.69
   3   0   0   15.57    2.16
   3   0   0   13.68    2.39
   0   3   0   16.36    4.45
  -3   3   0   15.21    2.31
  -3   3   0   14.37    1.97
   0   3   1  550.78   36.25
  -3   3  -1  545.61   35.21
   0  -3   1  519.91   34.96
  -3   3   1  535.30   35.70
   3   0   1  543.76   35.33
   3   0   1  538.88   36.10
   0  -3  -1  495.12   37.41
   3  -3   1  546.83   35.36
   0  -3  -1  555.71   35.41
  -3   3  -1  516.82   35.28
   3  -3  -1  540.69   35.74
   0   3  -1  594.87   35.12
   3   0   1  498.73   35.56
  -3   0  -1  523.16   36.07
   0   3  -1  542.63   35.34
   0   3   1  528.68   37.34
   0  -3  -1  524.64   35.97
  -3   0   1  563.85   35.48
   3   0  -1  538.67   35.24
  -3   3   1  511.59   35.28
   3   0  -1  513.22   35.38
   0   3  -1  545.63   35.80
  -3   3  -2  114.75    8.59
   3  -3  -2  108.04    8.36
   3   0   2  107.08    9.93
   0  -3  -2  106.73    9.65
   3   0   2  122.04    8.76
   0   3  -2  109.25    7.90
  -3   0  -2  113.06    9.81
   0   3   2  112.55   10.68
   3  -3   2  109.45    8.11
  -3   0   2  105.59    8.36
  -3   3   2  114.11    8.37
  -3   0   2  107.15    8.15
   0   3   2  101.43    9.68
   3   0  -2  105.27    8.18
   0  -3  -2  143.64   10.97
   3  -3  -2  114.81    8.85
  -3   3  -2  111.21    7.88
   0   3  -2  115.77    7.68
   3   0  -2  117.73    8.48
   3  -3  -3  366.05   23.50
   3  -3  -3  352.33   24.05
  -3   0  -3  337.86   24.87
   3  -3   3  355.88   23.08
   0  -3  -3  371.80   25.58
  -3   3  -3  400.89   24.75
   3   0  -3  404.14   24.03
  -3   3   3  372.08   23.62
   3   0  -3  364.76   23.26
  -3   0   3  361.87   23.45
   0   3   3  335.06   25.08
   0   3  -3  339.47   22.51
   0   3  -3  276.45   22.42
  -3   0   3  364.55   22.53
  -3   3  -3  381.11   23.70
   3   0   3  393.79   25.98
   0   3   3  385.43   25.52
   0  -3  -3  353.40   24.93
  -3   3   3  384.70   24.49
   0  -3  -4   11.04    5.01
  -3   0  -4    5.71    5.63
   3  -3   4    4.58    2.15
   3   0  -4    8.69    2.57
   0  -3  -4    3.13    4.45
   3  -3  -4    4.49    3.74
  -3   3  -4    1.56    4.37
  -3   3   4    3.69    3.39
   3  -3   4    8.99    2.36
  -3   3   4   13.79    4.85
   0   3   4    5.94    4.97
   0   3  -4    9.22    5.60
   3   0  -4   11.08    4.27
   0   3   4   10.95    4.53
   3  -3  -4    4.68    2.98
  -3   3  -4   12.15    3.90
   3   0   4    5.39    6.43
   3   0   4    1.40    3.74
  -3   0   4   12.05    3.24
   3  -3   5  229.73   14.98
   0  -3  -5  201.53   17.66
  -3   0   5  215.01   16.42
   3   0   5  217.79   16.59
  -3   3  -5  234.77   17.08
   3   0   5  226.44   19.03
   3  -3   5  222.92   15.25
   3  -3  -5  210.88   17.25
   3  -3  -5  209.43   16.13
   0   3   5  198.02   17.93
   3   0  -5  253.51   16.14
   0   3  -5  203.89   18.75
  -3   3   5  193.24   17.03
  -3   3  -5  220.35   18.82
   0   3  -6   20.45    7.70
   0  -3  -6   30.76    6.98
  -3   0  -6   16.22    7.47
  -3   3   6   26.38    6.26
   3  -3  -6   16.08    6.69
  -3   3  -6   21.35    7.85
   0   3   6   33.63    7.84
   0   3   7  117.97   12.79
   4  -2   0 9551.68  598.06
   2   2   0 9069.37  597.51
  -4   2   0 9368.18  598.13
   2  -4   0 9917.84  597.58
   4  -2   0 9310.77  598.36
   2   2   0 8517.29  599.10
  -2   4   0 8665.84  597.53
  -2   4   0 9851.31  598.29
  -2   4   0 9647.63  598.40
  -2  -2   0 9999.00  600.54
  -2  -2   0 9516.69  597.54
  -4   2   0 9645.45  598.33
   2  -4   0 8638.37  598.71
   4  -2   1    1.75    1.93
  -2  -2  -1    1.03    1.26
  -2  -2   1    2.18    3.34
   2   2  -1    5.84    1.82
  -2   4   1    1.50    1.32
   2   2   1   -0.49    4.62
   2  -4  -1    0.30    2.73
  -2   4  -1   -0.51    1.09
  -2  -2   1    1.32    1.44
   2   2  -1   -0.35    2.24
   2  -4  -1    1.29    1.39
  -4   2   1    0.89    1.73
   2   2   1    1.11    1.59
  -4   2  -1    0.73    1.75
  -2   4  -1    1.48    1.41
  -2   4   1   -2.08    2.10
   2  -4   1    0.12    1.45
  -2   4  -1   -0.48    1.53
  -2   4   1   -0.50    2.79
   2   2  -1    1.66    1.25
   2  -4  -1    0.18    2.13
   4  -2  -1    0.68    1.94
   4  -2  -1    0.21    1.87
   2  -4   1    6.87    2.61
  -4   2  -1    1.67    1.82
  -2   4   2 2269.68  168.46
   4  -2  -2 2651.39  167.72
   2   2   2 2737.54  170.14
   2   2  -2 2279.72  167.12
  -4   2  -2 2556.49  167.85
   2  -4  -2 2361.58  168.61
   4  -2  -2 2578.28  167.83
  -4   2  -2 2714.25  168.14
   4  -2   2 2805.68  167.95
  -2   4  -2 2533.12  167.40
  -2  -2  -2 2732.98  169.88
  -4   2   2 2453.48  167.87
   2   2  -2 2818.32  167.47
   4  -2   2 2611.48  167.87
   2  -4   2 2676.50  167.91
  -4   2   2 2554.60  167.31
  -2   4  -2 2534.92  166.87
   2  -4  -2 2547.62  167.91
  -4   2   2 2728.99  167.98
   2  -4  -2 2817.69  167.56
  -2  -2   2 2682.68  166.77
  -2  -2  -2 2658.00  167.75
  -2   4  -2 2682.30  167.58
  -4   2  -3    1.36    3.05
  -4   2   3    1.62    1.77
  -2  -2  -3    0.48    4.92
  -2  -2  -3   -0.77    3.36
  -4   2   3    2.20    3.14
   4  -2   3    3.52    2.79
   4  -2  -3    2.34    2.73
  -2   4  -3    4.24    1.96
   2  -4  -3    2.72    3.25
   2   2   3   -0.44    4.30
  -2   4   3    0.98    3.22
   4  -2   3    0.31    3.23
   4  -2  -3    2.20    2.45
  -2   4   3   -0.86    4.50
   2  -4  -3    6.91    3.16
   2   2  -3   10.16    2.81
  -2   4  -3    8.35    3.24
  -4   2  -3   -3.56    3.45
   2   2  -3    1.01    1.45
   2  -4  -3   -0.42    3.48
   2  -4  -4 4612.91  315.33
  -4   2  -4 4734.77  315.13
   2  -4  -4 4542.63  315.11
   4  -2  -4 4751.13  314.59
   2   2   4 5865.50  317.42
  -2   4  -4 4775.89  313.85
   2  -4  -4 4599.39  315.93
   2   2  -4 4840.27  315.01
   2   2  -4 5450.18  313.49
   2   2   4 5127.52  315.71
  -2   4   4 4220.20  315.67
  -4   2   4 5376.51  315.25
  -2   4   4 4601.35  315.54
  -2  -2  -4 4731.12  316.15
  -2   4  -4 4847.83  314.09
  -2   4  -4 4653.71  316.11
   4  -2   4 4862.13  314.94
  -4   2  -4 4895.07  316.44
  -4   2   4 4717.92  313.96
  -4   2   5    6.95    5.33
  -2   4   5    0.54    5.82
  -2   4  -5   -2.54    6.18
  -2  -2  -5    2.72    5.57
   4  -2   5   -2.60    4.15
   4  -2  -5    3.80    3.93
   2   2   5   -3.01    6.44
   4  -2   5   -0.29    3.58
   2  -4  -5    2.80    5.21
  -4   2  -5   -4.08    6.76
  -2   4  -5   -1.47    2.46
  -2   4   6  991.88   65.99
  -4   2   6  825.94   63.60
   4  -2   6  929.20   64.46
   2  -4  -6 1011.08   66.55
  -2  -2  -6  987.22   66.04
   2   2   6 1247.84   67.34
  -2   4  -6 1054.87   67.26
  -4   2  -6 1154.03   67.87
   2   2   7    6.98    7.79
  -2   4   7    7.89    7.01
   4  -1   0   66.71    5.42
  -1  -3   0   73.31    6.26
  -1   4   0   64.48    4.48
   4  -1   0   71.26    5.76
  -4   1   0   63.16    5.65
   3  -4   0   73.34    5.18
  -3   4   0   68.55    5.12
   1  -4   0   61.81    4.49
   3   1   0   58.30    5.53
  -1   4   0   72.78    6.15
  -4   3   0   66.73    5.72
   1   3   0   60.44    7.57
  -1  -3   0   68.19    4.46
  -4   3   0   64.68    5.43
  -3  -1   0   62.70    5.05
   1   3   0   69.36    8.04
  -3  -1   0   59.87    7.06
   1  -4   0   68.37    7.58
   3   1   0   71.03    5.14
   3   1   0   67.32    6.09
  -3   4   0   69.39    5.62
  -3   4   0   65.06    5.50
   1   3   0   66.74    4.49
  -1   4   0   66.19    5.60
   1   3  -1   25.88    4.65
   3   1   1   23.93    2.75
  -1  -3  -1   24.40    2.28
   4  -1   1   23.02    3.12
  -4   3   1   21.62    2.90
   3  -4  -1   22.93    3.10
  -4   3   1   30.48    3.67
   1  -4   1   23.13    5.19
   3   1  -1   24.08    2.70
   3  -4  -1   25.31    2.80
   4  -1  -1   23.94    3.02
   1   3   1   30.08    5.87
  -3   4  -1   25.62    3.05
   1   3  -1   21.08    4.99
  -1   4  -1   27.90    2.90
  -1   4   1   21.38    3.44
  -1  -3   1   28.24    2.75
  -1   4  -1   23.96    2.17
   3  -4   1   24.97    3.03
   1   3  -1   22.18    2.13
  -3  -1   1   21.92    2.73
  -3   4  -1   25.58    2.73
   3   1  -1   25.65    2.98
   4  -1  -1   23.09    3.01
  -3  -1   1   28.80    5.02
  -3   4  -1   25.06    2.73
  -3   4   1   24.07    2.76
   1   3   1   22.42    5.84
  -4   3  -1   23.94    2.92
   4  -3   1   27.04    3.22
   1  -4   1   26.05    2.74
  -1   4  -1   24.89    2.76
   3  -4  -1   30.92    3.73
  -4   3  -1   27.19    3.06
  -4   1  -1   23.31    3.90
   3  -4   1   25.68    2.91
  -3   4   1   24.19    3.11
   1  -4  -1   27.32    2.33
  -3  -1  -1   23.76    2.70
   4  -3  -1   26.78    3.35
   1  -4  -1   22.96    3.44
  -1   4   1   18.41    4.30
  -3   4   1   22.37    3.44
   3   1   1   20.95    4.56
   1  -4  -2   42.50    6.19
  -3   4  -2   42.93    4.21
   4  -1   2   46.07    4.55
   4  -3   2   42.88    4.25
   4  -1  -2   41.59    4.24
   3  -4  -2   37.81    4.32
  -1  -3   2   43.54    3.24
   4  -1  -2   37.08    4.07
  -4   3  -2   42.45    3.90
   1   3  -2   38.87    5.03
   3   1   2   50.97    6.74
   3  -4   2   47.05    4.03
   1   3  -2   34.71    4.13
   3   1  -2   42.79    3.96
   1  -4  -2   36.27    5.11
   3  -4   2   41.94    4.51
  -1   4   2   35.59    5.14
  -3  -1   2   36.38    5.19
  -3  -1  -2   48.66    6.81
   4  -3  -2   42.91    4.57
   3  -4  -2   42.17    4.78
  -3   4   2   41.07    5.16
   1   3   2   45.46    6.91
   3   1   2   35.23    4.41
  -1   4  -2   42.27    4.08
  -4   3   2   46.34    4.44
   1   3  -2   41.91    3.57
  -4   1  -2   42.37    5.31
  -1  -3  -2   44.81    4.71
  -4   3  -2   43.75    4.35
  -1   4  -2   47.39    3.93
  -4   1   2   45.36    4.51
   3   1  -2   42.17    4.18
   3  -4  -2   45.03    4.28
   1   3  -2   41.67    3.89
   4  -1   2   36.03    4.49
  -4   3   2   44.44    4.14
  -1   4  -2   41.03    3.30
  -3  -1  -2   43.58    4.29
   1  -4  -2   39.85    4.20
  -3   4  -2   43.88    3.59
   1   3   2   53.39    6.77
  -1   4   2   29.93    6.04
  -1  -3  -2   50.26    6.72
  -4   3  -3   17.07    3.85
   1   3  -3   21.29    1.93
   4  -1   3   16.58    4.28
   4  -3  -3   16.78    3.40
  -4   3   3   22.31    4.40
  -4   3   3   23.26    3.07
   3   1  -3   16.25    2.68
   3  -4  -3   17.45    3.76
  -1   4  -3   22.85    2.63
   1  -4  -3   12.68    4.29
   4  -1   3   17.53    3.81
  -3  -1  -3   17.78    6.44
   1   3  -3   23.05    2.73
   3  -4  -3   15.72    3.70
  -1   4   3   26.05    4.92
   4  -1  -3   13.54    2.86
   4  -3   3   26.81    3.52
  -1  -3  -3   14.41    4.57
  -1   4  -3   16.71    4.19
  -3   4   3   17.35    4.57
   3  -4   3   13.70    2.50
   3   1  -3   18.43    3.61
  -4   1   3   19.78    3.57
   1  -4  -3   15.91    5.02
  -4   3  -3   20.96    3.92
   1   3   3   18.36    5.58
   3   1   3   12.83    4.50
  -1  -3  -3   24.52    5.37
  -4   1  -3   19.94    4.78
  -3  -1  -3   14.50    4.27
  -3   4  -3   19.34    3.88
   4  -1  -3   20.96    3.69
   3  -4  -3   11.16    3.66
  -4   1   3   18.39    2.25
  -3   4   3   18.29    3.53
   1  -4  -4   19.24    5.80
   4  -3   4   25.36    4.12
  -4   1   4   23.14    3.03
   3  -4  -4   19.64    4.63
   1  -4  -4   24.34    5.71
  -4   1   4   23.53    4.58
  -1   4   4   22.29    6.00
   1   3   4   21.81    5.65
  -4   3   4   32.38    4.05
  -3   4   4   15.95    5.62
  -1   4  -4   22.04    2.81
  -3   4   4   24.89    4.79
  -1  -3  -4   23.82    5.60
   4  -1   4   26.57    5.22
  -1   4  -4   13.50    5.85
  -4   1  -4   27.12    6.09
  -4   3   4   23.39    5.32
   1   3   4   26.47    6.65
  -3   4  -4   26.49    5.99
   3   1  -4   23.79    3.25
  -4   3  -4   33.55    5.11
  -3   4  -4   28.29    4.25
   4  -3  -4   29.14    4.46
  -3  -1   4   18.08    3.92
   3   1   4   39.15    8.13
   3  -4  -4   24.54    5.09
   3   1   4   24.91    5.54
   4  -1   4   25.75    4.82
   4  -1  -4   23.32    3.61
  -3  -1  -4   28.87    6.17
  -1   4  -4   25.99    3.19
  -4   3  -4   27.85    5.98
  -3   4   5    8.30    5.85
  -3   4  -5   16.01    6.78
   4  -1   5   11.07    4.39
  -4   1   5    9.25    3.05
  -4   3  -5   22.66    6.03
  -1   4  -5   20.16    7.41
   4  -1   5   11.75    5.24
  -4   1   5   16.11    5.17
   4  -3   5   10.60    4.19
  -1  -3  -5   13.85    5.79
  -1   4   5    5.63    6.18
  -4   3   5    7.91    4.44
   1   3   5   10.33    6.42
   4  -1  -5   13.98    4.03
   4  -3  -5    1.20    4.12
   1  -4  -5   13.03    6.09
   3   1   5    5.29    7.09
   3  -4  -5   10.40    5.30
   4  -3   5   16.54    3.49
  -3  -1  -5   13.52    6.12
  -4   3  -5    9.47    6.64
  -3   4  -6   12.94    7.77
   1  -4  -6    8.84    6.33
  -4   3   6   15.66    5.74
   3   1   6   23.46    7.88
   4  -1   6   23.35    6.01
  -1   4  -6   11.07    7.86
  -1  -3  -6   17.62    6.57
  -1   4   6   26.81    7.51
   1   3   6   18.43    7.49
   1   3  -6   18.15    7.06
  -3   4   6    2.15    6.62
   4  -3  -6   18.51    6.57
   3  -4  -6   14.07    7.39
  -3  -1  -6   18.83    6.98
  -4   3  -6    9.60    7.64
  -1   4   7   10.80    7.55
   1   3   7   -5.29    7.53
   0   4   0  273.63   19.17
   0  -4   0  251.81   18.27
   4  -4   0  272.38   18.12
  -4   4   0  259.72   18.38
   4   0   0  280.00   18.70
   0   4   0  237.32   19.86
  -4   0   0  263.43   18.14
  -4   4   0  290.29   18.65
  -4   0   0  278.41   19.05
   4   0   0  264.62   18.12
  -4   4   0  262.47   18.14
   4  -4   1 2672.86  165.74
   0   4  -1 2615.62  166.16
   0   4   1 2500.77  166.98
   0   4  -1 2488.33  164.88
   0  -4  -1 2672.76  164.99
   4  -4  -1 2608.31  166.39
   4  -4   1 2500.19  165.91
  -4   4  -1 2688.50  165.71
   0   4   1 2515.39  168.00
  -4   0   1 2631.57  165.79
   4   0  -1 2675.31  165.68
  -4   4  -1 2646.58  165.77
  -4   0   1 2681.21  166.21
   4   0   1 2579.23  166.27
  -4   4   1 2723.21  165.87
   4   0   1 2693.91  165.74
   4   0  -1 2544.48  165.96
   4   0   1 2570.68  166.73
  -4   0  -1 2608.30  165.77
   0  -4  -1 2498.94  165.09
   0  -4   1 2430.40  165.39
   4  -4  -1 2856.26  165.84
   0   4  -1 2391.14  164.90
  -4   4   1 2629.91  166.16
   0   4  -1 2603.32  166.42
  -4   4  -2 2695.53  176.41
   0   4   2 2564.59  177.82
  -4   0  -2 2707.58  177.42
  -4   0   2 2812.20  176.56
   0   4   2 2749.72  178.46
  -4   0  -2 2620.44  176.39
   0   4  -2 2740.19  176.44
   4   0  -2 2674.22  176.24
  -4   4   2 2758.62  176.44
   0   4  -2 2767.64  176.25
   0   4  -2 2674.36  175.77
   4  -4   2 2783.36  176.46
   0  -4  -2 2880.75  179.05
   4  -4  -2 2698.89  176.89
   4   0  -2 2799.96  176.29
   4  -4  -2 2917.71  176.40
   4  -4   2 2738.84  176.20
  -4   0   2 2859.16  176.42
   0  -4  -2 2813.82  176.91
  -4   0   2 2625.94  176.34
   4   0   2 2772.93  176.46
  -4   4   2 2749.06  176.36
   4   0   2 2745.15  177.88
  -4   4  -2 2750.72  175.89
   0  -4  -2 2464.72  177.16
  -4   0  -3 1944.10  125.45
   0   4  -3 1955.72  124.25
  -4   4  -3 1887.82  124.76
  -4   0  -3 1964.24  126.15
   4   0  -3 1955.11  124.87
   4  -4  -3 1838.33  125.23
   4   0  -3 2061.34  124.62
  -4   4   3 2041.45  125.66
   4  -4   3 1871.12  124.35
  -4   0   3 1872.86  124.65
  -4   4   3 1949.41  124.72
  -4   4  -3 2028.51  125.36
   0  -4  -3 1994.43  125.69
   4   0   3 1918.46  125.28
   0   4  -3 1884.67  125.98
   4  -4  -3 1935.69  124.89
  -4   0   3 1859.86  123.62
  -4   0   3 2008.94  124.59
   4  -4   3 1876.22  125.24
   0  -4  -3 1802.92  125.84
   0   4   4  146.48   14.72
   0  -4  -4  180.44   14.43
   4   0   4  205.71   17.05
   4   0  -4  181.16   12.73
  -4   0  -4  166.09   14.57
   4  -4   4  162.50   12.41
   4  -4  -4  169.44   13.67
   4   0   4  173.82   14.04
  -4   4   4  173.59   13.13
   4  -4  -4  174.13   13.03
  -4   0   4  175.15   13.08
   0   4  -4  162.14   15.40
  -4   4  -4  170.78   13.20
  -4   4  -4  166.87   14.48
   0   4   5 1133.74   81.40
   4   0  -5 1416.10   79.76
  -4   0   5 1367.33   80.50
   4  -4   5 1298.05   78.46
   4  -4  -5 1141.66   80.80
   4  -4   5 1119.29   78.70
   4  -4  -5 1100.40   79.63
   0  -4  -5 1184.70   81.12
   0   4  -5 1292.81   82.44
  -4   4   5 1112.38   80.18
  -4   0  -5 1143.34   81.86
  -4   4  -5 1164.35   82.09
  -4   4   6  852.34   64.85
   0   4   6 1021.27   66.22
   4   0   6 1148.40   65.81
   4  -4  -6  979.92   65.77
   0  -4  -6  943.41   65.53
   0   4  -6 1033.63   66.67
  -4   0  -6  894.05   66.36
  -4   4  -6  886.15   66.85
   0   4   7  689.92   48.80
   2  -5   0  193.17   13.12
  -2  -3   0  232.81   16.22
   5  -3   0  174.93   14.18
   5  -2   0  193.97   13.96
  -3   5   0  207.53   13.46
  -3  -2   0  232.96   17.89
   3   2   0  195.93   13.38
   3  -5   0  204.92   13.46
   2   3   0  176.25   16.16
  -5   2   0  213.58   14.34
  -5   3   0  207.95   14.29
  -2   5   0  207.38   13.16
   3  -5   0  242.89   15.04
   5  -3   0  191.46   13.94
   2  -5   0  177.31   15.51
   3   2   0  188.21   14.93
  -3  -2   0  191.68   13.40
  -5   2   0  198.55   14.09
  -2   5   0  183.20   14.20
  -3   5   0  216.45   14.19
  -3   5   0  209.41   14.27
  -5   3   0  206.87   14.12
  -2  -3   0  202.06   13.13
   2  -5   0  167.60   13.78
  -2   5   0  181.31   14.15
   5  -2   0  184.35   14.23
   2   3   0  189.07   13.09
   5  -3  -1   62.56    5.77
   2   3   1   59.74    7.53
   5  -2   1   61.99    5.44
   5  -3   1   58.16    5.42
   3   2  -1   61.71    4.82
   3   2  -1   54.05    5.54
  -3  -2   1   60.82    4.93
  -3   5   1   65.13    4.95
   2   3  -1   64.16    6.56
   3  -5   1   55.82    5.89
  -5   3   1   71.97    6.11
  -3  -2  -1   61.06    4.85
   5  -2  -1   69.71    5.80
   2  -5  -1   67.00    4.66
   3  -5  -1   57.06    5.42
   3  -5  -1   60.95    4.91
  -3   5  -1   53.28    5.27
   5  -3  -1   63.23    5.49
  -2   5  -1   50.82    4.97
  -5   2  -1   57.36    5.39
   2  -5   1   64.41    5.29
   2   3  -1   63.05    4.52
  -3  -2   1   51.12    8.12
   3  -5   1   55.28    4.88
  -3   5  -1   57.01    5.06
  -3   5   1   53.77    5.53
   2   3   1   69.11    8.88
  -2  -3  -1   58.18    4.51
  -3   5   1   46.77    5.74
  -2   5   1   58.80    6.44
   3   2   1   59.49    7.67
   2  -5   1   51.34    7.41
  -5   2  -1   62.94    6.25
  -5   3  -1   66.11    5.52
  -5   2   1   48.93    5.09
   5  -3   1   64.57    5.74
  -5   3   1   58.69    5.35
  -2   5  -1   53.55    4.43
  -5   3  -1   67.58    5.49
   2  -5  -1   57.17    5.56
   2   3   1   58.35    5.06
  -3   5  -1   54.12    4.71
   3   2   1   66.35    5.04
  -2   5  -1   55.29    5.26
   3   2  -1   56.70    5.41
  -2   5   1   56.87    5.85
   5  -2  -1   61.90    5.38
  -2  -3   1   64.31    5.77
  -2   5   2  629.95   42.22
  -2  -3  -2  640.25   41.26
  -2   5  -2  622.86   41.05
  -3  -2  -2  676.26   44.17
  -3  -2  -2  666.63   41.39
  -5   2   2  625.09   41.64
  -5   3   2  637.94   41.68
  -3   5  -2  656.72   41.28
   2   3   2  668.83   44.29
   2   3  -2  593.98   40.91
  -5   2   2  660.67   41.83
   3  -5  -2  576.09   41.57
  -5   2  -2  557.95   41.50
   3   2   2  646.62   44.14
   2   3  -2  594.04   40.98
   5  -2   2  603.65   41.89
  -5   3  -2  630.93   41.96
  -2  -3  -2  717.81   44.26
  -3  -2   2  787.03   41.50
   3   2   2  604.18   41.62
  -2   5  -2  602.14   40.63
   5  -2  -2  590.75   41.61
   5  -3  -2  632.74   41.81
   5  -3  -2  607.05   41.52
  -3   5   2  579.41   42.17
  -5   2  -2  637.56   42.14
   3  -5   2  637.84   41.84
   2  -5  -2  617.63   43.12
   2  -5   2  742.40   42.79
  -3   5  -2  625.93   41.37
   2   3   2  653.81   43.53
  -2   5   2  568.91   42.64
  -5   3   2  605.35   41.83
   5  -3   2  576.89   41.66
   5  -2  -2  619.47   41.54
   3  -5  -2  617.03   42.58
   3   2  -2  631.41   41.07
   3  -5  -2  675.41   41.29
   3   2  -2  598.65   41.10
  -5   2   2  634.06   41.12
   3  -5   2  630.46   41.61
   2   3  -2  633.80   40.92
  -5   3   2  619.06   41.23
  -5   3  -2  582.10   41.53
   2  -5  -2  661.81   41.11
   2  -5  -2  592.54   41.82
  -2   5  -2  636.40   41.29
  -3   5  -2  611.79   40.75
   5  -2   2  622.67   41.63
  -2  -3   2  609.92   40.55
   5  -3   2  618.61   41.65
   2   3  -3   38.53    4.79
   5  -3   3   58.81    6.21
   2  -5  -3   43.81    5.50
  -5   2  -3   38.39    6.09
   5  -2   3   40.48    5.84
   2   3  -3   44.84    4.16
   3  -5  -3   51.77    5.50
  -5   2  -3   51.98    5.72
   2  -5  -3   36.58    5.96
   5  -3   3   42.98    5.39
   3   2  -3   45.02    5.20
  -2   5   3   55.16    6.64
  -2  -3  -3   35.68    7.30
   5  -2  -3   41.88    5.36
  -3   5   3   47.38    5.85
  -5   3  -3   50.60    5.68
  -3   5  -3   45.02    4.79
   2  -5  -3   43.43    7.14
  -3  -2  -3   53.09    8.07
   3  -5  -3   42.44    5.60
   3   2  -3   48.00    4.46
   5  -2   3   53.11    5.96
  -5   2   3   51.65    5.74
  -5   3   3   47.13    5.98
  -2   5  -3   50.77    4.70
   5  -2  -3   41.43    5.06
   5  -3  -3   50.04    5.34
   3  -5   3   57.91    5.35
  -5   3  -3   50.26    6.10
   3  -5  -3   35.97    6.14
   2   3   3   56.05    7.76
   5  -3  -3   40.02    5.28
   3   2   3   43.96    7.13
  -2  -3  -3   44.78    5.96
  -2   5  -3   47.22    5.32
  -5   2   3   47.21    4.38
  -5   3   3   56.09    4.81
  -3  -2  -3   45.92    5.76
  -3   5  -3   42.57    5.23
  -3   5   4  127.69   11.62
  -5   2  -4  125.03   12.00
  -5   3  -4  135.21   12.13
   2  -5  -4  113.29   11.29
   2   3  -4  105.10   10.39
   5  -3   4  134.18   10.98
   3   2  -4  147.61    9.63
   5  -3  -4  102.12   10.38
   5  -2   4  135.53   11.62
   2   3  -4  143.65    8.87
   5  -2  -4  122.71   10.41
   2  -5  -4  115.15   12.44
   3  -5  -4  133.25   12.06
  -2   5   4  100.00   11.78
   2   3  -4  138.80    9.20
  -5   2   4  128.39   11.05
  -3   5  -4  135.06   10.09
   2   3   4  126.47   12.99
  -3   5  -4  128.69    9.94
  -2   5  -4  121.39    9.59
  -2   5  -4  133.58    9.64
  -2  -3  -4  114.93   11.74
  -2   5  -4  126.35   11.49
  -5   2   4  119.41    9.44
  -5   3   4  126.45    9.86
  -3  -2  -4  119.01   11.90
  -3   5  -4  112.43   11.30
   3   2   4  144.10   14.04
  -5   2  -5   14.42    7.28
   5  -3  -5   29.11    5.58
  -5   2   5   23.21    4.30
   5  -2   5   24.71    5.54
  -3  -2  -5   29.18    7.15
  -5   3   5   28.99    4.89
  -3   5   5   15.60    6.92
  -2   5   5   36.21    7.92
  -2  -3  -5   32.28    6.98
   2   3   5   31.39    8.18
   5  -2  -5   35.68    5.45
   3   2   5   30.82    8.63
   5  -2   5   31.74    6.56
   3  -5  -5   23.43    7.01
  -2   5  -5   26.72    7.29
   2  -5  -5   25.88    7.07
   5  -3   5   26.08    5.04
  -3   5  -5   29.08    7.51
   5  -3   5   25.86    5.68
  -5   3  -5   24.59    7.77
   3   2   6  275.06   20.52
  -3   5   6  192.86   19.07
  -2   5   6  202.49   19.25
   2   3   6  291.88   20.54
   3  -5  -6  219.30   19.54
   2  -5  -6  213.44   19.51
  -3  -2  -6  212.57   18.98
   5  -2   6  236.04   18.01
  -2  -3  -6  228.21   18.94
  -2   5  -6  204.35   19.73
  -3   5  -6  221.16   20.02
  -2   5   7   22.34    8.73
   1  -5   0   10.52    2.56
   4   1   0    9.16    2.18
   4  -5   0   10.33    2.23
  -4   5   0   11.69    2.97
  -4   5   0   11.64    3.01
   4   1   0   12.91    2.80
  -4   5   0   11.53    2.15
  -1  -4   0    9.19    3.21
  -4  -1   0    8.90    1.95
   5  -1   0   11.03    2.72
  -5   1   0   16.94    3.99
   1   4   0   15.07    5.74
   5  -1   0    8.86    2.53
  -4  -1   0   12.06    5.02
   4  -5   0   10.54    3.04
  -1   5   0   14.10    3.69
   1   4   0    2.82    5.64
   4   1   0    9.30    3.17
  -5   4   0   14.97    2.51
   1  -5   0    7.04    5.71
  -1   5   0    6.80    2.87
  -5   4   0   13.15    2.91
   5  -1   1  328.39   20.81
   1   4  -1  304.53   22.98
  -1   5  -1  271.91   19.60
   4  -5   1  290.90   20.93
   1   4  -1  294.80   22.95
   1   4   1  327.05   23.51
  -4  -1   1  337.66   22.59
   1  -5   1  288.73   22.59
   5  -1  -1  323.74   21.07
  -5   4   1  320.52   21.22
  -5   1   1  327.19   21.19
   5  -4   1  317.96   21.13
  -1   5   1  321.62   21.74
   5  -1  -1  327.65   20.73
   5  -4   1  268.08   20.57
  -1   5  -1  301.37   20.67
  -4   5  -1  325.28   20.60
  -4  -1  -1  310.58   20.49
   1   4   1  369.26   24.02
   4   1  -1  301.22   21.03
  -5   4  -1  300.27   20.75
  -1  -4  -1  270.29   19.62
   4   1   1  302.52   22.08
  -1   5   1  284.60   22.24
  -4   5  -1  302.86   20.44
  -4   5  -1  326.26   21.03
   5  -4  -1  323.81   21.40
   4   1  -1  314.69   20.43
   1  -5   1  308.15   20.42
  -5   4   1  335.31   20.91
  -4   5   1  314.85   21.04
   4  -5  -1  339.78   20.62
   1   4  -1  274.39   19.59
   1  -5  -1  292.48   19.68
  -1  -4   1  304.07   20.41
  -4  -1   1  317.07   20.59
  -4   5   1  323.80   20.64
  -5   4  -1  324.47   20.76
   4   1   1  335.49   20.58
  -1   5  -1  313.12   20.89
   4  -5   1  341.49   20.62
  -4   5   1  293.24   21.08
   5  -1  -2  208.43   15.51
  -1   5   2  235.88   17.06
   1   4   2  198.64   17.72
   1   4  -2  230.93   16.32
  -4  -1  -2  228.69   17.81
  -4  -1   2  221.86   16.86
  -5   4   2  225.60   15.70
  -4  -1  -2  204.76   15.37
  -4   5  -2  212.84   15.37
  -5   4  -2  227.55   15.21
   5  -4  -2  217.50   15.59
   4   1   2  229.77   17.90
   5  -1   2  213.36   15.57
  -4   5  -2  217.26   14.93
   4   1  -2  206.71   15.32
  -4   5   2  202.81   16.05
  -4   5   2  198.87   15.36
  -1   5  -2  223.37   14.77
   4  -5  -2  214.19   16.31
  -1   5   2  181.13   17.23
   5  -4  -2  217.94   16.07
   1   4   2  237.95   18.21
   1   4  -2  230.01   16.58
   4  -5   2  207.67   15.33
   4   1  -2  208.56   15.27
   4  -5  -2  239.24   15.55
   5  -1  -2  224.28   15.50
  -5   4  -2  214.36   15.58
   4  -5  -2  195.74   15.50
   5  -1   2  200.79   16.00
   4   1   2  238.62   15.71
  -1  -4   2  208.54   14.56
   4  -5   2  209.47   15.51
  -5   4   2  220.68   15.46
  -5   1   2  220.82   15.71
   1  -5  -2  199.88   16.21
   5  -4   2  224.72   15.66
  -4  -1   2  216.37   15.60
  -1  -4  -2  216.68   15.27
   1  -5  -2  206.93   17.80
  -1   5  -2  207.29   15.20
   1   4  -2  213.50   14.73
  -1   5  -2  229.35   14.92
   1  -5  -2  235.27   15.02
   5  -4   2  220.21   15.66
  -5   1  -2  224.80   16.65
  -1  -4  -2  214.85   17.39
  -4  -1  -3  257.38   16.23
  -4   5  -3  246.50   15.76
  -4  -1   3  271.51   14.80
  -5   4  -3  240.36   15.95
   1   4  -3  232.44   15.00
   1   4  -3  217.25   14.06
  -5   1   3  213.92   15.38
   1   4  -3  237.63   14.38
   5  -1  -3  220.37   15.24
   4  -5   3  232.08   15.00
   5  -4  -3  223.99   15.87
   4  -5  -3  227.04   16.43
  -5   4  -3  233.60   15.78
   1  -5  -3  203.44   17.58
   5  -1  -3  244.20   15.60
   1  -5  -3  240.55   15.77
   4   1  -3  228.82   15.25
   4   1   3  229.09   15.99
   4   1  -3  231.36   14.98
   4  -5  -3  237.23   15.49
   4  -5   3  223.20   15.98
   4  -5  -3  219.33   15.42
  -4  -1   3  219.70   13.73
  -5   1   3  225.74   14.30
  -1  -4  -3  233.17   16.44
   5  -4   3  230.68   15.46
  -1   5  -3  222.52   15.46
  -5   4   3  251.99   16.41
  -5   4   3  228.75   15.09
  -1   5  -3  227.04   14.77
   5  -1   3  222.20   16.36
  -4   5   3  210.45   15.45
  -4  -1  -4    4.65    4.82
  -4   5  -4    3.11    4.58
  -5   4  -4    9.75    5.21
  -5   4   4    5.81    3.24
  -4   5  -4    2.18    3.88
  -5   1   4    4.88    2.01
  -1   5  -4    4.73    2.67
  -4   5   4    7.54    4.06
  -1   5   4    5.32    5.97
   5  -1   4    5.09    4.90
  -5   1   4    3.32    3.93
   5  -4   4    5.76    3.78
   1   4   4   14.80    6.81
   4   1  -4    5.63    2.95
  -1  -4  -4    8.76    5.00
   1  -5  -4    4.15    4.87
   5  -1  -4    2.96    3.22
   4  -5   4    3.53    2.77
  -1   5  -4    5.56    5.08
   5  -4  -4    4.91    3.56
   4  -5  -4    9.39    4.50
   4   1   4    8.05    7.45
   1  -5  -4    3.67    5.34
   1   4  -4    5.88    4.15
  -5   4   5  133.93   11.14
  -5   1  -5  127.40   13.63
  -5   4  -5  142.45   13.84
  -5   1   5   90.83    9.10
  -5   1   5  120.42   11.06
   5  -4   5  148.26   11.81
  -5   1   5  145.37   12.36
   5  -4  -5  145.28   11.94
   4  -5  -5  122.60   12.56
  -4   5   5  126.88   12.04
   5  -4   5  135.54   10.39
  -1   5   5  113.01   12.99
   5  -1   5  146.87   13.27
   1   4   5  133.85   13.38
   4   1   5  173.47   15.61
   5  -1  -5  170.70   11.60
   1  -5  -5  164.16   12.79
   1   4  -5  151.04   13.84
  -1  -4  -5  170.73   12.86
  -1   5  -5  148.32   13.70
  -4  -1  -5  158.16   13.78
  -4   5  -5  147.37   13.50
   1   4  -6   45.42    8.81
   1  -5  -6   57.24    9.28
  -5   4   6   46.31    8.10
  -4   5   6   36.34    8.96
   5  -1   6   70.57    9.22
   1   4   6   72.09   10.60
  -1  -4  -6   63.99    8.90
   4   1   6   83.39   11.79
  -1   5  -6   66.29   10.62
   5  -4  -6   61.11    9.01
   4  -5  -6   53.31    9.67
  -1   5   6   60.75   10.49
  -4  -1  -6   76.35   10.44
  -4   5  -6   67.78   10.60
   0   5   0 1068.33   68.95
   5   0   0 1100.96   67.46
  -5   0   0 1028.59   68.45
   5  -5   0  963.81   67.97
   5   0   0 1047.57   68.14
  -5   5   0 1025.08   67.70
  -5   0   0  999.84   67.44
  -5   5   0 1025.58   67.45
  -5   5   0 1107.37   68.07
   0  -5   0 1005.22   67.58
   0   5   0  951.67   69.14
   5  -5   0 1054.34   67.40
   5  -5   1  450.60   30.72
   0   5  -1  443.67   31.74
   0   5   1  437.64   32.51
   5  -5  -1  476.72   30.86
   5   0   1  436.21   31.42
  -5   5  -1  444.35   30.71
  -5   5   1  507.24   31.46
   5   0  -1  483.62   30.76
  -5   0  -1  450.57   30.80
  -5   5  -1  460.40   30.80
   5  -5  -1  461.31   31.62
   5  -5   1  424.34   31.07
   0   5  -1  486.87   31.77
  -5   0   1  456.07   31.69
   5   0  -1  455.07   31.20
   0   5   1  464.14   33.32
   0  -5   1  438.15   30.48
  -5   0   1  459.58   30.84
  -5   5   1  469.95   30.94
   5   0   1  478.52   30.81
   0   5  -2  369.68   25.11
   0   5   2  316.47   26.19
   0   5  -2  323.61   23.38
  -5   0  -2  387.18   26.11
  -5   0   2  369.04   25.08
  -5   5  -2  375.71   24.00
   0  -5  -2  373.53   23.85
  -5   5  -2  360.34   24.38
  -5   5   2  363.72   24.46
  -5   5   2  368.17   25.03
   5  -5   2  342.54   24.31
   5  -5  -2  375.44   25.34
   0   5  -2  340.26   23.85
   0   5   2  383.78   27.18
   0   5  -2  331.01   23.54
   5   0  -2  368.21   24.24
   5  -5  -2  391.96   24.50
  -5   0  -2  358.02   24.39
   0  -5   2  334.37   23.45
   0  -5  -2  352.04   24.37
   5   0  -2  346.56   24.31
  -5   5   2  353.88   24.43
   5   0   2  364.77   24.35
   5  -5   2  367.00   24.41
  -5   0   2  371.28   24.52
   0  -5  -2  302.98   25.30
   0   5  -3  359.42   22.44
  -5   0  -3  317.29   22.40
  -5   5  -3  345.32   22.44
  -5   0   3  375.84   23.10
   0   5  -3  253.11   20.41
   0   5  -3  307.54   20.44
   5   0  -3  341.11   21.86
   5  -5   3  319.24   21.82
   5  -5  -3  310.58   22.74
   5   0   3  329.90   23.45
  -5   0   3  310.90   21.97
  -5   0   3  341.70   20.78
   0  -5  -3  347.42   22.97
   0   5  -3  316.97   22.20
  -5   5   3  340.99   22.10
  -5   0  -4  572.05   37.98
  -5   5  -4  623.56   37.76
   0   5   4  537.97   38.71
  -5   0   4  515.02   35.26
   0   5  -4  552.63   37.87
   5  -5   4  595.05   36.43
   5   0  -4  685.70   36.75
  -5   0   4  632.35   36.97
   5   0   4  557.68   38.39
   5  -5  -4  521.22   37.28
   0  -5  -4  609.29   37.66
  -5   0   4  473.13   34.60
  -5   5   4  576.05   36.63
  -5   5   5  217.36   16.87
  -5   0  -5  197.46   18.37
  -5   5  -5  206.67   18.48
   0   5   5  171.16   18.21
   5  -5  -5  192.36   17.31
   5   0   5  227.14   18.80
  -5   0   5  211.58   17.68
   0  -5  -5  202.58   17.53
   0   5  -5  202.50   18.58
  -5   5   6  114.18   12.94
   0  -5  -6  135.87   13.19
   0   5  -6  116.49   14.01
   5   0   6  162.23   14.27
   0   5   6  145.07   14.78
   5  -5  -6  143.10   13.87
   3   3   0  136.12    9.63
  -3  -3   0  162.38   14.06
   3  -6   0  134.57    9.67
   6  -3   0  140.56   11.05
   3   3   0  122.55   12.17
   6  -3   0  154.02   10.63
  -6   3   0  139.60   10.83
  -3   6   0  138.64   10.69
   3  -6   0  127.21   12.28
  -6   3   0  136.59   10.58
  -3  -3   0  129.65    9.64
   3  -6   0  129.36   10.49
  -3   6   0  147.78    9.70
  -3   6   0  146.76   10.92
   6  -3   1    3.97    2.96
   3  -6  -1    2.99    2.89
  -3   6  -1    0.26    2.63
  -6   3  -1   -0.50    2.71
  -3  -3   1    3.24    4.21
  -3  -3  -1    6.66    6.45
  -3   6   1    0.31    3.05
   3   3   1    0.83    2.19
  -6   3   1   -0.30    3.11
   6  -3   1    1.29    3.09
   6  -3  -1   -0.63    2.67
  -3   6  -1   -0.20    2.27
   3  -6   1   -1.30    2.08
  -3   6   1    1.32    3.52
   3   3   1    5.63    5.54
   3   3  -1    4.44    3.43
   3  -6   1    1.46    4.60
   3   3  -1    2.24    1.74
   3   3  -1    0.27    2.60
  -6   3  -1    1.34    3.97
   3  -6  -1    0.78    1.73
   6  -3  -1   -0.72    2.67
  -3  -3  -1    1.67    1.52
  -6   3   1   -0.52    2.36
  -6   3  -1    0.54    2.44
  -3   6  -1   -0.88    1.51
  -6   3   2  459.19   33.62
  -3  -3  -2  487.92   32.97
  -3   6  -2  489.68   32.91
   3   3   2  505.57   36.36
   3   3  -2  516.37   33.31
   3   3  -2  477.03   32.91
   6  -3   2  504.66   34.09
  -6   3  -2  499.27   33.68
  -3   6  -2  476.15   32.69
   6  -3  -2  464.58   33.75
  -6   3   2  495.61   33.88
   3  -6  -2  490.42   35.26
   3  -6   2  626.33   36.37
   6  -3  -2  501.39   33.62
   3   3   2  516.30   35.73
  -6   3  -2  519.71   34.25
   3   3  -2  491.13   32.76
   3  -6  -2  530.70   33.04
  -3   6   2  473.23   34.57
  -6   3   2  500.10   33.25
   3  -6  -2  461.64   33.68
  -3   6  -2  511.28   33.51
   6  -3   2  493.60   33.64
  -3  -3   2  523.36   32.83
  -3   6   2  468.29   34.04
  -3  -3  -3    0.34    3.61
  -3   6  -3    1.35    2.83
  -6   3  -3    4.02    3.51
  -3   6   3    3.84    4.48
  -6   3   3   -1.08    2.57
  -3   6  -3    1.03    2.79
  -6   3   3   -0.35    3.34
  -3   6  -3   -0.33    1.88
   6  -3   3    1.63    3.87
   3   3  -3   -1.38    2.43
   6  -3  -3    2.03    3.16
   3   3   3    9.38    7.31
   3  -6  -3    2.91    4.80
   3  -6   3   -1.37    2.89
   3   3  -3    2.59    2.82
   3  -6  -3    2.07    3.15
   6  -3  -4   82.45    8.28
   6  -3   4   89.27    9.22
  -6   3  -4   95.93    9.67
   3  -6  -4   68.01   10.25
  -3   6   4   68.55    9.24
  -3   6  -4   82.76    7.45
  -6   3   4   83.36    7.09
  -3  -3  -4   65.69    9.44
  -3   6  -4   66.77    8.18
   3   3  -4  107.31    7.25
  -3   6   5    4.46    7.26
   6  -3   5    8.72    5.71
  -6   3  -5    2.80    6.73
   6  -3  -5   -0.84    4.35
   3   3   5    4.77    7.04
   3  -6  -5    8.88    6.87
  -6   3   5    4.37    3.56
  -3  -3  -5    4.07    6.30
  -3   6  -5    4.36    5.93
  -3   6   6  162.65   16.02
   3  -6  -6  137.56   16.06
  -3  -3  -6  148.91   14.80
  -3   6  -6  174.50   16.17
  -4  -2   0  122.94   13.10
   4   2   0  104.10    7.92
   4  -6   0  117.15    8.06
   6  -2   0  103.04    8.50
   4   2   0  108.38    9.65
   6  -2   0  103.90    8.97
  -2   6   0   99.01    7.28
  -2   6   0   89.70    8.81
   4  -6   0  120.15    9.57
   4   2   0  100.60    9.01
  -6   4   0  108.91    8.78
  -6   4   0  103.41    8.58
   2   4   0  115.48   12.29
  -6   2   0  118.64    9.04
  -4  -2   0   99.32    7.87
  -4   6   0  117.04    8.03
   2  -6   0  113.49   12.18
   2   4   0   95.95   11.02
  -6   2   0  103.12    9.28
   2   4   0  106.53    7.35
   2  -6   0   91.26    8.28
   2  -6   0  107.64    7.39
  -4   6   0  119.09    9.06
  -4   6   0  124.31    8.93
  -2   6   0   98.23    8.79
  -2  -4   0  119.15   10.11
  -2  -4  -1 1660.50  113.25
  -4  -2   1 1755.66  110.97
  -4   6   1 1691.13  110.92
   6  -2   1 1849.96  111.47
   4   2  -1 1744.16  111.49
  -4  -2   1 1797.01  114.22
  -4  -2  -1 1846.65  114.44
   2   4   1 1810.64  114.71
   2   4  -1 1668.66  112.73
   6  -4  -1 1785.15  111.99
   2   4  -1 1637.40  110.17
   6  -2  -1 1746.84  111.72
  -6   4  -1 1732.49  111.31
  -4   6  -1 1642.62  111.03
   2  -6  -1 1687.31  110.28
   4   2  -1 1738.74  111.68
   4   2  -1 1808.45  110.81
  -4   6   1 1668.81  111.69
   4  -6  -1 1798.37  110.89
  -2   6  -1 1681.34  111.12
  -4  -2  -1 1676.75  110.81
  -6   4  -1 1753.18  111.52
  -2   6   1 1590.52  112.26
  -2  -4  -1 1639.19  110.25
   4  -6   1 1676.17  111.89
  -4   6  -1 1668.57  110.78
  -2   6  -1 1659.24  110.22
   2  -6  -1 1568.72  113.71
   2   4   1 1745.25  113.85
   2  -6   1 1855.76  115.39
   4   2   1 1641.88  112.96
  -6   4   1 1914.29  111.77
  -6   4   1 1853.38  111.91
   6  -4   1 1702.28  111.77
   2   4  -1 1634.48  113.23
   2  -6   1 1655.68  110.98
  -6   4   1 1797.70  111.53
  -4   6  -1 1806.04  111.64
   6  -2  -1 1830.94  111.35
  -4   6   1 1680.63  111.65
   4   2   1 1755.96  110.88
   4  -6   1 1734.49  110.90
  -2   6  -1 1728.62  111.48
  -2  -4   1 1863.36  111.33
  -2   6   1 1691.91  112.06
  -2   6   2 1696.68  111.95
   2  -6  -2 1633.22  113.25
  -6   4   2 1637.96  111.11
  -4  -2   2 1956.26  111.76
  -2  -4  -2 1690.04  110.22
  -2   6  -2 1716.50  110.14
   2   4   2 1864.74  114.05
   2   4  -2 1736.15  110.59
   2   4  -2 1650.56  110.63
  -4  -2  -2 1647.57  110.57
  -6   2   2 1762.77  111.28
  -4   6  -2 1765.47  110.64
   4   2   2 1763.47  113.55
   6  -2   2 1705.57  111.63
   4   2  -2 1725.88  110.44
   4   2  -2 1758.23  110.82
   4  -6  -2 1664.93  112.10
  -4   6  -2 1735.36  110.30
   6  -4   2 1727.76  111.31
   6  -2  -2 1620.18  111.04
  -6   4  -2 1675.52  111.05
   4  -6   2 1638.28  111.31
   2   4  -2 1598.67  112.39
   2  -6   2 1735.42  111.68
   4  -6  -2 1883.26  110.75
   6  -2  -2 1778.18  110.98
  -2   6  -2 1722.81  110.15
   6  -4  -2 1747.06  111.51
   2   4  -2 1654.66  109.94
   2  -6  -2 1712.50  110.12
  -6   4  -2 1657.84  110.59
   4  -6  -2 1607.13  110.99
   4   2   2 1731.35  110.96
   4  -6   2 1656.16  110.81
  -6   4   2 1759.92  110.86
  -4   6  -2 1680.85  110.93
  -2  -4   2 1611.89  109.95
  -2   6  -2 1718.45  110.85
   6  -2   2 1789.87  111.12
  -4  -2  -3 1453.91   89.13
  -4   6  -3 1415.35   88.68
   2   4   3 1279.91   90.87
  -6   4  -3 1318.41   88.98
  -4   6  -3 1540.20   87.79
   6  -2   3 1412.24   89.69
   2   4  -3 1364.37   87.76
  -2   6  -3 1155.80   87.09
   4   2  -3 1428.06   88.27
   6  -2  -3 1280.31   88.62
   6  -4  -3 1361.89   89.09
   2  -6  -3 1239.85   90.82
   2   4  -3 1329.99   88.80
   4  -6   3 1523.18   89.09
   4   2  -3 1416.96   88.32
   4  -6  -3 1445.26   88.58
   6  -4   3 1334.24   89.01
   4   2   3 1411.28   91.59
   4  -6  -3 1297.93   90.05
  -4   6  -3 1304.97   88.39
  -6   2   3 1292.17   87.82
  -6   4   3 1336.43   88.25
   2   4  -3 1342.03   88.01
   2  -6  -3 1472.24   88.56
  -2   6  -3 1366.04   88.30
  -4  -2   3 1442.47   87.09
  -4   6   3 1280.60   89.04
  -2  -4  -3 1327.02   88.96
  -2   6  -3 1324.81   88.22
  -4  -2  -4   66.71    8.80
  -4   6  -4   89.18    8.33
   4   2  -4   99.02    7.29
  -2   6  -4   63.23    6.51
  -6   4   4   66.88    6.72
  -4   6   4   67.99    8.14
  -2   6   4   44.42    9.18
   6  -2   4   86.38    9.57
   6  -4   4   90.24    8.31
  -6   4  -4   74.17    8.44
   6  -2  -4   75.70    7.48
   6  -4  -4   80.91    8.01
   4  -6  -4   72.05    9.27
  -4   6  -4   66.12    7.68
   2  -6  -4   68.77   10.01
  -4   6  -4   86.88    7.43
   2   4  -4   59.14    7.08
  -2  -4  -4   56.19    8.55
  -2   6  -4   64.50    7.70
   2  -6  -4   67.18    8.15
  -6   2   4   70.36    6.06
  -6   4   5  840.90   56.93
  -4  -2  -5  753.09   58.71
  -6   2   5  749.73   56.07
  -4   6  -5  879.53   58.85
  -4   6   5  805.64   58.44
  -6   4  -5  912.43   59.91
  -2   6   5  815.95   59.40
   4   2   5 1095.42   61.27
   6  -2   5  963.83   59.46
   6  -4   5  949.77   58.36
   6  -4  -5  885.03   58.10
   4  -6  -5  849.82   59.38
   2  -6  -5  834.86   59.64
   6  -2  -5 1058.15   58.33
   2   4   5  931.62   59.62
  -2  -4  -5  851.15   58.67
  -2   6  -5  817.43   58.61
  -4   6  -6  598.37   43.54
  -4   6   6  530.68   42.72
  -2   6   6  559.43   43.38
   6  -2   6  651.80   42.64
   6  -4  -6  722.30   43.06
   4  -6  -6  540.24   43.40
   2  -6  -6  615.65   42.77
   2   4  -6  519.94   41.63
  -2  -4  -6  737.47   43.22
  -2   6  -6  580.50   43.17
  -1   6   0  486.58   34.47
   1   5   0  487.29   36.60
   5   1   0  503.16   33.37
  -5  -1   0  503.98   35.86
   5  -6   0  517.87   33.40
   6  -1   0  518.36   33.67
   6  -5   0  502.42   33.62
   5   1   0  496.26   34.35
   6  -1   0  540.30   34.49
  -5   6   0  512.13   33.91
   5  -6   0  482.35   34.34
  -1   6   0  455.77   34.42
   1  -6   0  421.22   37.23
  -6   1   0  491.62   33.71
  -6   5   0  488.06   33.67
  -6   1   0  553.40   34.79
  -5   6   0  483.51   33.34
  -6   5   0  571.08   34.54
  -6   5   0  502.44   33.93
  -5   6   0  507.22   34.16
   1  -6   0  479.67   33.63
   1   5   0  516.24   36.82
  -5  -1   0  485.59   33.36
  -1  -5   0  512.81   34.15
  -6   5  -1    6.09    2.68
  -6   1   1    2.58    2.59
  -6   5   1    0.53    2.57
  -5   6  -1    3.40    2.33
   6  -1   1    2.23    2.87
   6  -5   1    6.11    2.89
   5   1   1    3.46    3.49
  -5   6  -1    8.24    3.39
  -5   6   1    3.43    3.26
   1  -6  -1    1.51    3.33
   1  -6   1    2.16    2.45
  -1  -5  -1    3.38    4.94
  -1   6  -1    5.83    3.46
  -1   6   1    3.46    4.38
  -6   1   1    4.22    3.46
   1   5  -1    0.64    7.28
   1   5   1    5.31    6.67
   6  -1   1    8.12    3.74
   5   1  -1    2.23    3.14
  -6   5  -1    3.64    2.72
   6  -1  -1    5.79    3.30
  -6   5   1    2.84    3.40
  -5   6  -1    3.14    2.67
  -5  -1  -1    5.45    6.42
  -5  -1   1    4.89    2.27
  -5  -1   1    7.67    6.99
  -5   6   1    7.10    3.36
   6  -5   1    8.20    3.39
   6  -5  -1   16.56    3.71
   5  -6   1    5.73    3.21
  -1   6  -1    6.46    2.96
  -5   6   1    3.63    2.43
  -1   6   1    4.99    5.32
   5   1  -1    3.31    2.48
  -6   1   1    5.59    4.14
  -1  -5   1    5.25    2.59
   1   5   1    1.96    6.39
   1   5  -1    4.44    5.74
   5  -6  -1    4.03    2.70
   6  -1  -1    6.55    2.83
   5   1   1    8.28    4.62
   1  -6  -1   -0.77    6.60
   6  -5  -1    3.04    2.93
   5   1   1    4.71    2.57
   5  -6   1    4.45    2.68
  -6   1  -1    5.63    2.66
  -5  -1  -1    5.61    2.40
  -1  -5  -2   89.05    7.49
  -1   6  -2  107.91    7.36
  -6   1   2   99.11    8.52
  -6   5   2   99.55    8.57
   6  -1   2  109.49    9.62
  -6   1   2  120.04    9.02
  -6   5  -2  104.27    8.23
  -6   1   2  104.33    9.22
   5   1  -2  103.50    8.54
  -5  -1  -2   98.69    8.31
  -5   6  -2  109.20    8.51
  -5   6   2   86.32    8.35
  -5  -1   2   81.70    8.26
   6  -1  -2  102.24    8.57
  -6   5  -2   98.68    8.54
  -1   6  -2  109.92    7.85
   6  -5   2  106.75    8.88
   5  -6   2   94.57    8.61
   1   5  -2   92.18   10.31
   1   5  -2  102.36    9.22
   6  -1  -2  109.20    8.51
   5   1  -2  116.78    8.34
  -1   6   2   89.41   10.22
   5  -6  -2  112.35    8.59
   1   5   2   93.26   11.52
  -5   6  -2  116.19    8.15
  -6   1  -2  106.86    8.66
  -5  -1   2   90.65   11.75
   1   5  -2   92.13    7.11
   5   1   2   82.90   10.52
   1  -6  -2   92.23    7.29
   1  -6  -2   92.86    8.84
  -5   6  -2  100.31    8.68
   1   5  -2   82.50    7.75
   6  -5  -2  102.28    9.37
  -1  -5   2  101.96    7.52
  -6   5   2  111.94    8.79
   5   1   2   97.77    8.40
   5  -6   2  107.33    8.52
   5  -6  -2   91.30    9.37
  -1   6  -2  115.57    8.98
  -5   6  -3    1.62    3.24
  -6   1   3    5.67    2.29
  -5  -1  -3    3.97    3.50
  -6   5   3    1.73    3.15
  -5   6  -3    3.25    3.38
   1  -6  -3    3.93    4.39
  -5   6   3    3.42    3.62
  -6   1  -3    1.13    3.64
  -1   6  -3    2.94    3.55
  -6   5  -3    6.85    3.95
  -5   6  -3    5.25    2.86
  -6   1   3    3.60    3.89
  -5  -1   3    0.60    4.93
   6  -1   3    3.02    4.61
   1   5  -3    1.88    2.14
   1   5   3    7.88    6.34
   5   1  -3    3.28    3.09
  -1   6  -3    2.96    1.60
   6  -5   3    9.41    3.86
   6  -1  -3    1.26    3.19
   1   5  -3    3.43    2.61
   5  -6   3   -1.25    3.59
   6  -5  -3    4.64    4.07
   5  -6  -3    7.66    4.33
   1   5  -3    4.20    2.40
  -6   1   3    6.87    4.80
   5   1   3    7.44    7.69
   1   5  -3    1.17    4.18
   1  -6  -3    2.08    6.00
  -1  -5  -3    0.36    4.34
  -1   6  -3    0.23    2.65
   1   5  -3    2.17    2.66
   1  -6  -3    6.13    3.49
  -5  -1  -4  268.39   21.79
  -1   6   4  235.85   23.04
  -5   6  -4  290.97   21.45
  -6   1  -4  278.71   21.82
   1  -6  -4  245.17   20.98
  -6   5  -4  295.81   21.76
   6  -1   4  313.79   22.84
   5   1  -4  351.53   20.89
  -6   1   4  349.25   22.70
   6  -1  -4  288.04   20.79
   5  -6   4  315.92   20.55
   6  -5  -4  273.64   21.27
   5  -6  -4  252.46   21.73
   6  -5   4  305.23   21.27
   1  -6  -4  282.93   21.34
   1   5  -4  273.48   21.87
  -1  -5  -4  298.50   21.71
  -6   1   4  290.63   19.18
  -1   6  -4  249.98   20.51
  -6   5   4  260.86   20.29
  -5   6   4  281.64   21.00
  -5  -1  -5   -1.31    6.72
  -5   6  -5   -2.31    5.83
  -6   1  -5    0.69    6.72
  -6   5  -5   -1.30    6.62
   1  -6  -5    2.89    5.37
  -6   5   5    7.12    4.43
  -5   6   5    8.83    5.53
   1   5  -5    5.47    6.49
   6  -1   5   -2.03    7.10
  -1   6   5    5.66    7.68
   6  -5   5    5.35    6.11
   1   5   5    2.01    7.51
   6  -1  -5    2.49    5.27
   6  -5  -5    5.96    5.18
  -1  -5  -5    2.45    5.57
   5  -6  -5   11.80    6.35
  -1   6  -5    7.39    5.68
   5   1   5    4.16    9.35
   1  -6  -6   37.93    7.86
  -5   6   6   32.28    8.42
   5   1   6   46.68    8.54
   6  -1   6   46.26    9.18
   6  -5  -6   35.03    8.33
  -1  -5  -6   38.30    7.62
   0   6   0 4028.62  268.62
   6   0   0 4385.95  266.68
   6  -6   0 4307.03  266.65
   6   0   0 4318.24  267.65
  -6   6   0 4215.25  266.98
   6  -6   0 3987.66  267.50
   0   6   0 3678.55  268.29
  -6   0   0 4132.33  266.69
  -6   6   0 3930.06  266.59
  -6   0   0 4102.68  268.01
  -6   6   0 4586.46  267.56
   0  -6   0 3919.89  266.84
   6  -6   1    7.35    3.30
  -6   0  -1   15.25    3.12
  -6   6  -1   17.37    3.32
  -6   0   1    8.01    3.05
  -6   6  -1   13.53    4.22
  -6   6   1   13.22    3.26
   0  -6   1   14.52    3.15
   0   6  -1    8.95    5.50
   0   6   1   13.45    6.60
   6   0   1   11.41    4.11
  -6   6  -1   13.71    3.24
   6   0  -1   17.56    4.07
   6  -6   1   15.35    3.81
  -6   0   1   22.28    6.04
   6   0  -1   12.85    3.28
   6  -6  -1   13.26    3.44
   0   6  -1    5.24    4.31
   0   6   1    9.25    6.35
   6   0   1   13.19    3.46
   0   6  -2  789.00   57.06
  -6   6  -2 1045.75   58.84
   0   6  -2  928.58   60.42
   0   6   2  870.24   61.15
  -6   0   2  964.61   58.75
  -6   6   2 1007.83   58.85
  -6   0   2 1119.42   60.74
  -6   0  -2  941.63   58.64
  -6   6  -2 1050.90   58.34
   0   6  -2  972.03   58.20
   6   0  -2 1020.21   58.91
   6  -6   2  911.73   58.81
   6  -6  -2 1001.38   59.84
   0  -6   2  923.07   57.65
   0   6  -2  805.01   56.99
   0  -6  -2  823.04   57.16
  -6   6   2 1013.68   59.06
   0  -6  -2  760.71   57.33
  -6   6   3   11.09    3.89
  -6   0  -3    9.98    4.17
  -6   6  -3    9.67    3.93
  -6   6  -3    4.54    3.27
   0   6  -3    2.05    5.88
   0   6  -3    4.44    2.20
   6   0   3    1.70    5.07
   0   6   3   16.29    7.44
   6   0  -3    8.56    3.60
   6  -6   3    7.90    3.97
  -6   0   3   15.37    8.73
   6  -6  -3    8.55    4.68
   0  -6  -3   16.43    5.11
   0   6  -3    8.99    3.00
   0  -6  -3    5.28    3.76
  -6   0   4 3123.91  163.60
  -6   0  -4 2400.59  164.75
  -6   6  -4 2480.80  164.43
   6   0   4 2473.76  165.85
   6   0  -4 2906.45  164.02
   6  -6   4 2702.18  164.21
   6  -6  -4 2263.34  164.47
   0  -6  -4 2235.11  163.71
   0  -6  -4 2462.12  164.25
   0   6  -4 2203.45  163.51
  -6   0   4 2536.96  161.84
  -6   6   4 2366.92  163.63
  -6   6  -5    6.04    6.68
  -6   6   5   10.13    5.09
   6   0   5    3.51    7.28
   0   6   5   -0.72    7.68
   0  -6  -5    1.42    5.60
   6  -6  -5    1.12    5.99
  -6   0  -5    4.74    6.84
  -6   6   6  357.46   31.03
   0  -6  -6  438.84   31.51
   4   3   0  809.50   53.86
  -3  -4   0  838.28   53.56
  -3  -4   0  878.85   56.63
   4  -7   0  867.56   54.05
  -3   7   0  815.64   53.55
  -4  -3   0  824.68   57.95
   3   4   0  725.86   56.61
  -7   3   0  880.38   55.55
  -4   7   0  870.29   55.00
  -3   7   0  753.87   54.72
   7  -3   0  819.55   55.27
   4  -7   0  963.36   56.99
   3  -7   0  771.61   57.71
   3   4   0  747.95   56.45
  -7   3   0  800.16   54.82
  -7   4   0  786.58   54.77
   4   3   0  745.05   55.82
   3  -7   0  746.27   54.44
  -4  -3   0  785.83   53.92
  -4   7   0  864.74   54.04
   3   4   0  889.42   53.65
  -4   7   0  877.79   55.27
   3  -7   0  844.89   53.66
  -3   7   0  808.70   55.12
  -3  -4  -1  196.46   16.76
  -4  -3   1  194.96   15.62
  -4  -3  -1  185.58   17.80
   3   4  -1  184.53   12.50
   3   4   1  169.41   17.17
   4   3  -1  180.03   14.22
   3   4  -1  179.81   14.79
   3  -7  -1  202.30   12.74
   4   3   1  179.05   16.54
   4   3  -1  183.10   12.85
  -4   7   1  169.13   13.06
  -4  -3   1  189.76   13.20
   7  -4   1  191.25   14.53
   7  -3  -1  171.89   14.12
  -4   7  -1  181.81   13.47
  -3   7  -1  169.53   13.37
  -7   3  -1  182.55   13.95
  -7   4  -1  172.80   13.85
   4  -7  -1  175.63   15.42
   3  -7  -1  180.17   16.46
   3  -7   1  202.28   18.78
  -4  -3  -1  179.85   12.97
   4   3  -1  182.07   14.14
  -4   7  -1  175.00   12.87
  -3  -4  -1  187.40   12.66
   4  -7  -1  188.52   13.00
  -3   7  -1  173.31   12.52
   4  -7   1  168.68   15.52
   3  -7   1  192.36   13.85
  -7   3   1  174.85   13.80
  -7   4   1  189.23   13.94
   4   3   1  189.51   13.22
   4  -7   1  195.84   13.23
  -4   7  -1  189.08   14.13
   7  -4  -1  193.14   14.39
  -3   7  -1  188.12   14.06
  -4   7   1  179.39   14.30
  -3   7   1  164.77   14.36
  -3  -4   1  204.52   14.23
  -4  -3   2  330.23   20.54
   7  -3  -2  277.44   21.10
   3   4   2  313.95   24.44
   3   4  -2  296.08   20.65
   4   3   2  304.69   24.29
   4   3  -2  294.42   20.79
   3   4  -2  286.33   20.45
  -4   7  -2  313.65   20.14
   7  -4   2  303.86   21.51
  -3   7  -2  303.56   19.88
  -4  -3  -2  282.19   20.14
  -3   7  -2  297.79   20.04
  -4   7  -2  294.97   20.13
  -7   3  -2  287.31   20.95
  -7   4  -2  263.11   20.80
   7  -4  -2  285.20   21.26
   4   3  -2  278.40   19.93
   3   4  -2  278.33   19.65
   4  -7   2  307.58   23.52
   4  -7  -2  301.68   20.21
   3  -7  -2  295.51   19.88
   3  -7   2  332.48   24.61
  -3  -4  -2  287.05   19.92
   4   3   2  299.67   20.99
  -7   3   2  268.90   20.39
   4  -7   2  279.21   20.93
   7  -3   2  297.92   21.68
  -7   4   2  287.80   20.64
  -4   7  -2  295.89   20.92
  -3   7  -2  302.63   20.97
  -3  -4   2  314.60   19.97
  -4   7   2  262.04   21.20
  -7   3   2  281.69   21.00
  -7   4   2  287.79   21.05
  -3   7   2  280.08   21.75
  -3  -4  -3  157.77   11.09
  -3   7  -3  159.88   10.48
  -4  -3  -3  158.75   11.28
  -4   7  -3  141.29   10.67
  -7   3  -3  153.54   11.59
  -7   4  -3  123.31   11.15
   3   4  -3  146.57   10.27
   7  -3   3  131.63   12.02
   4   3  -3  162.25   10.67
   7  -4   3  125.42   11.53
  -7   4   3  125.79   11.41
  -7   3   3  129.92   11.43
   7  -3  -3  122.75   10.98
   7  -4  -3  151.96   11.62
   4  -7   3  173.96   13.01
   4   3  -3  139.24   10.34
   4  -7  -3  145.08   10.74
   3   4   3  148.07   14.54
   3   4  -3  133.53    9.98
   3  -7  -3  144.62   10.45
   4   3   3  146.09   14.84
   4  -7  -3  125.59   13.12
   3  -7  -3  115.86   13.56
  -3  -4   3   96.39    8.75
  -7   3   3  136.65   10.23
  -7   4   3  141.37   10.56
  -4   7  -3  143.43   10.92
  -4  -3   3  135.07    8.96
  -3   7  -3  148.57   10.95
  -4   7   3  136.61   11.99
  -4   7   4  536.23   34.58
  -3  -4  -4  459.34   34.04
  -3   7   4  444.59   34.81
  -3   7  -4  450.12   32.81
  -4  -3  -4  448.23   34.04
  -4   7  -4  499.11   33.21
  -7   3  -4  485.93   34.16
  -7   4  -4  488.28   34.11
   7  -3   4  509.39   34.75
   7  -4   4  506.20   34.15
   7  -3  -4  506.26   33.47
   7  -4  -4  491.48   33.64
   4  -7  -4  386.70   34.82
   3  -7  -4  448.40   35.76
  -4   7  -4  456.49   32.63
  -7   3   4  477.07   32.02
  -7   4   4  494.35   32.35
  -3   7  -5   65.26    8.81
  -4  -3  -5   75.91   10.62
  -4   7  -5   76.85    9.35
  -7   3  -5   73.27   10.51
  -7   4  -5   65.99   10.73
  -7   4   5   73.38    7.34
  -7   3   5   72.01    6.93
  -4   7   5   71.23   10.91
  -3   7   5   72.13   11.36
   7  -3   5   98.24   10.86
   7  -4   5   80.34    9.91
   7  -3  -5   80.87    9.12
   7  -4  -5   95.49    9.57
   3   4   5   94.63   11.68
   4   3   5   85.33   11.72
   4  -7  -5   78.63   11.27
   3  -7  -5   40.50   10.35
  -3  -4  -5   84.58   10.47
  -3  -4  -6  128.00   13.61
   5   2   0   17.77    3.05
   5  -7   0   25.88    3.41
  -5   7   0   20.38    4.43
  -2  -5   0   16.95    5.15
  -2   7   0   19.61    4.68
  -7   5   0   15.10    3.60
   5   2   0   16.48    4.39
   7  -2   0   17.61    4.30
   2   5   0   16.96    8.44
  -5   7   0   17.27    4.04
  -2   7   0    8.76    4.21
   5  -7   0   19.49    4.72
  -5  -2   0   11.58    2.82
   2   5   0   30.32    8.29
   5   2   0   18.50    5.14
   2  -7   0    7.79    8.51
  -5   7   0   17.84    3.01
  -5  -2   0    8.64    9.00
   2  -7   0   11.03    3.57
  -5  -2   1  800.26   47.72
  -5   7   1  753.47   47.67
  -2   7   1  801.77   49.23
   2  -7  -1  626.23   46.35
  -5  -2   1  838.63   52.38
   2   5   1  827.41   52.05
   2   5  -1  738.70   50.38
   5   2   1  710.40   49.01
   5   2  -1  792.15   48.67
  -7   2   1  819.57   48.75
   5   2  -1  769.93   47.39
   5  -7  -1  855.36   47.64
  -5   7  -1  779.49   47.80
   7  -5   1  794.67   48.76
   7  -5  -1  756.12   48.79
   5  -7   1  722.88   48.78
   5  -7  -1  698.44   49.13
  -7   5  -1  797.82   48.28
   2   5  -1  814.55   51.33
  -5  -2  -1  804.06   47.60
   2  -7  -1  723.60   51.94
   5   2   1  724.32   49.77
   2  -7   1  838.47   53.06
  -5   7  -1  784.20   47.52
  -2  -5  -1  599.42   46.23
  -2   7  -1  711.72   46.28
   2  -7   1  704.71   47.53
  -7   5   1  858.31   48.73
  -7   2   1  636.67   47.78
  -7   5   1  776.08   48.19
  -5   7  -1  802.09   48.51
   7  -2  -1  790.46   48.62
  -5   7   1  754.27   48.50
   5   2   1  752.11   47.48
  -2  -5   1  823.69   47.91
  -2   7  -1  743.19   47.79
   5  -7   1  809.31   47.63
  -2   7  -1  769.99   48.57
   5  -7  -2   26.93    4.30
   2   5  -2   21.82    2.87
   2  -7  -2   33.27    3.45
  -7   5   2   28.54    4.81
  -5   7  -2   24.08    4.54
  -2  -5   2   26.64    3.58
  -7   2   2   36.01    4.86
  -2   7  -2   25.76    4.79
  -2   7   2   32.04    6.55
  -5  -2   2   25.04    7.59
  -2  -5  -2   20.70    3.13
   2   5  -2   33.49    4.36
  -7   5  -2   32.49    4.57
   5   2   2   28.17    4.61
   7  -2   2   43.50    5.94
   5   2  -2   32.74    4.75
  -5   7  -2   34.64    4.22
   5  -7   2   26.44    4.70
   7  -2  -2   30.24    4.86
   7  -5   2   31.16    5.21
   2   5   2   26.17    8.61
  -2   7  -2   31.69    3.07
  -2   7  -2   25.95    3.69
  -7   5   2   31.56    4.83
   7  -5  -2   41.73    5.68
   2   5  -2   26.48    5.19
   5  -7   2   18.54    5.25
   5  -7  -2   22.47    5.92
  -5  -2  -2   32.63    4.20
   5   2   2   41.45    8.45
   2   5  -2   26.26    6.74
  -7   2   2   21.03    5.31
  -5   7  -2   30.58    4.16
  -7   5  -2   20.57    4.27
   5   2  -2   28.29    4.05
  -5  -2   3  684.23   41.08
  -2  -5  -3  617.28   42.03
  -2   7  -3  630.04   41.48
   2   5   3  618.01   44.93
  -5  -2  -3  617.80   42.48
  -5   7  -3  632.37   42.19
   2   5  -3  640.68   41.35
   7  -2   3  677.77   43.85
   5   2   3  657.21   45.61
  -7   2  -3  557.75   42.43
  -7   5  -3  617.17   42.60
   5   2  -3  682.77   42.16
  -7   2   3  605.35   42.41
   7  -2  -3  591.85   42.31
   7  -5   3  612.09   42.80
  -7   5   3  597.68   42.70
  -7   2   3  608.54   42.60
   7  -5  -3  631.23   43.04
   5  -7   3  688.26   43.19
   5  -7  -3  612.55   43.94
   2  -7  -3  604.56   45.11
   2  -7  -3  619.69   41.45
  -7   2   3  608.02   41.35
  -5   7  -3  618.05   42.30
  -7   5   3  596.19   41.97
  -5   7   3  582.75   42.61
  -2   7  -3  632.69   42.30
  -2   7  -4    7.78    3.87
  -5   7  -4   12.10    4.48
  -7   5   4   10.82    3.97
  -5   7  -4   13.28    4.86
  -7   2   4   12.37    2.98
   2   5  -4    8.72    5.77
  -7   2  -4   11.70    5.85
  -5   7   4   12.98    5.57
  -7   5  -4   16.16    5.65
  -2   7   4    6.74    7.60
   7  -2   4   22.22    7.52
  -5  -2  -4    6.32    6.01
   7  -5   4   14.02    5.45
   7  -2  -4   14.76    4.92
   7  -5  -4   22.46    5.41
   5  -7   4   13.05    4.13
   5  -7  -4   17.20    6.68
  -7   2   4   13.61    6.34
   2  -7  -4    6.88    7.25
  -2  -5  -4    6.87    5.88
  -5   7   5  376.43   30.00
  -5  -2  -5  391.56   30.97
  -5   7  -5  412.21   30.03
  -2   7   5  344.02   31.57
   7  -2   5  440.09   31.69
   5   2   5  487.57   33.08
   7  -5   5  475.42   30.82
   7  -2  -5  554.53   30.60
   7  -5  -5  392.31   29.82
   5  -7  -5  350.41   30.85
   2   5   5  414.30   31.33
   2  -7  -5  400.82   30.08
  -2  -5  -5  355.96   30.09
  -7   5   5  402.98   28.57
   2  -7  -6    8.65    6.85
  -2  -5  -6   14.82    6.79
   6   1   0   10.76    3.32
   6  -7   0    8.86    3.26
  -7   6   0    9.45    4.04
  -6   7   0   11.08    3.95
  -1  -6   0    8.96    4.23
  -1   7   0    9.27    4.96
  -7   1   0    9.51    3.53
   6   1   0   15.55    4.40
   1   6   0   -2.30    7.78
  -7   6   0    9.10    3.31
   7  -1   0    8.93    4.32
  -6  -1   0   11.09    7.92
   7  -6   0   11.60    4.27
  -6  -1   0   15.19    3.12
   6  -7   0    8.91    4.43
  -1   7   0   11.75    5.21
  -6   7   0    4.84    2.82
   1   6   0    4.11    6.88
  -1   7  -1  156.95   13.25
  -1   7   1  140.97   13.82
   1   6  -1  153.47   16.12
   6   1   1  145.92   12.89
  -7   1   1  154.95   13.16
   7  -1   1  153.03   12.87
   6   1  -1  170.25   11.54
  -6   7  -1  144.83   11.59
   6  -7  -1  164.25   11.63
   7  -1  -1  151.82   12.47
   7  -6   1  158.20   12.50
   6  -7   1  138.58   12.39
  -1   7  -1  156.08   12.03
   6  -7  -1  132.00   12.71
   1   6  -1  133.04   14.14
  -7   1  -1  154.85   11.88
  -7   6  -1  154.93   11.89
  -6  -1  -1  150.34   11.56
  -6   7  -1  153.71   11.54
   1   6   1  145.01   15.34
  -6  -1   1  170.20   16.17
   6   1  -1  163.95   12.71
   1  -7   1  135.63   11.35
  -6   7  -1  148.09   12.26
  -7   1   1  156.78   11.95
  -7   6   1  156.45   12.02
  -6   7   1  161.04   12.57
  -1  -6   1  140.50   11.47
  -6  -1   1  145.81   11.55
  -6   7   1  140.59   11.58
   6   1   1  152.77   11.52
   6  -7   1  156.49   11.62
  -1   7  -2  140.32   11.74
  -7   1   2  125.59   10.45
  -7   6   2  146.50   10.87
  -1  -6  -2   98.67    8.51
  -7   1   2  139.12   12.15
   7  -1   2  136.80   11.82
  -6   7  -2  156.77   10.15
  -6   7   2  141.02   10.64
   6   1  -2  145.93   10.91
  -6  -1   2  135.87   10.63
   7  -1  -2  158.47   11.05
   7  -6   2  139.07   11.03
  -6  -1  -2  137.90   10.28
  -7   1  -2  158.83   10.96
  -6   7  -2  164.48   10.59
  -7   6  -2  148.19   10.68
  -1   7  -2  136.11    9.76
   7  -6  -2  164.51   11.97
   6  -7   2  136.99   11.18
   6  -7  -2  144.73   12.01
   1   6  -2  136.85   10.94
   1  -7  -2  124.47    8.65
  -1   7   2  109.96   12.73
   1   6   2  164.04   14.65
   1   6  -2  119.87   13.14
  -6  -1   2  184.41   17.32
  -6   7  -2  144.22   10.88
  -1  -6   2  137.42    9.43
  -7   6   2  173.02   11.32
   1  -7  -2   94.30    9.08
  -1   7  -2   97.97    8.37
  -1  -6  -2  109.51    8.59
  -1  -6  -3   89.57    9.43
  -1   7  -3  141.42   11.67
  -6  -1  -3  113.28   10.33
  -6   7  -3  129.32   10.25
  -1  -6  -3   79.35    9.46
  -7   6  -3  143.48   10.66
   6   1  -3  128.72   10.04
   7  -1  -3  116.65   10.08
   7  -6   3  122.23   10.61
  -7   1  -3  114.88   10.41
   7  -6  -3  130.73   11.35
   6  -7  -3  117.80   11.62
  -1   7   3  103.00   13.01
   6   1   3  116.11   12.17
  -6  -1   3  144.71   12.83
   7  -1   3  126.34   12.02
   1   6   3  108.83   13.24
   6  -7   3  103.57   10.53
  -7   1   3  118.88   12.89
   6   1   3  120.79   14.13
  -7   1   3  110.57    8.69
   1  -7  -3   94.53    8.80
  -6   7  -3  132.37   10.41
   1  -7  -3   93.30   10.24
  -7   6   3  124.90   10.16
  -6   7   3  118.93   10.49
  -6   7  -4   10.94    5.33
  -7   1   4   10.75    2.61
  -7   6   4    4.68    4.59
  -6  -1  -4    3.77    5.63
  -6   7   4   13.72    5.46
  -6   7  -4    4.82    4.83
  -7   1  -4   14.67    6.01
  -7   6  -4    4.41    5.24
   6   1   4    8.60    6.93
   1  -7  -4    2.46    5.05
   7  -1   4    9.99    6.93
   6   1  -4   10.76    4.78
   7  -6   4    8.78    5.92
   7  -1  -4    7.15    4.48
   6  -7   4    9.86    5.47
   7  -6  -4   17.03    5.75
   6  -7  -4    5.99    6.00
  -1  -6  -4    0.93    5.64
  -6  -1  -5   55.51   10.36
  -6   7  -5   77.06    9.94
  -7   6   5   73.72    8.32
  -6   7   5   69.69    9.08
   6   1   5   83.13   11.18
   7  -1   5   97.08   12.29
   1  -7  -5   80.13    9.54
   7  -6  -5   57.35    9.36
  -1  -6  -5   70.68    9.70
   0   7   0  429.26   34.55
   7   0   0  507.62   33.14
   7  -7   0  454.19   32.82
  -7   0   0  439.22   31.65
  -7   7   0  460.84   31.69
  -7   7   0  518.24   32.95
  -7   0  -1   61.45    6.23
  -7   7  -1   51.86    6.04
   0  -7   1   52.90    6.01
  -7   0   1   69.00    6.49
  -7   7   1   68.31    6.54
   0   7  -1   44.88    9.71
   0   7   1   59.91   10.16
   7   0   1   50.73    7.35
   7   0  -1   71.60    7.57
  -7   0   1   66.69    9.98
   7  -7   1   54.58    7.07
   0   7  -1   61.90    7.36
  -7   7  -1   57.51    7.15
   0   7  -2  793.11   57.78
   0   7   2  711.04   57.59
  -7   0   2  834.40   55.39
  -7   0   2 1056.35   59.40
  -7   7   2  841.37   55.49
   7   0  -2  867.10   55.77
   7  -7   2  770.17   55.76
  -7   0  -2  824.74   55.29
  -7   7  -2  870.78   55.39
   7  -7  -2  837.64   56.59
  -7   7  -2  849.14   55.81
   0  -7   2  786.62   54.32
  -7   7   2  854.21   55.82
   0  -7  -3   44.72    4.63
  -7   7  -3   42.87    6.66
  -7   7   3   51.41    6.60
   7   0   3   43.08    8.35
   0   7   3   24.29    9.18
   7   0  -3   45.27    6.32
   7  -7   3   58.19    7.52
  -7   0  -3   41.50    6.45
   7  -7  -3   53.77    7.73
  -7   7  -3   44.28    6.41
   0  -7  -3   25.49    5.24
   7   0   4  291.81   26.26
  -7   0  -4  328.87   24.94
  -7   7  -4  338.67   24.27
   7   0  -4  394.16   24.17
   7  -7   4  410.77   25.97
   7  -7  -4  304.16   24.82
   0  -7  -4  264.39   23.66
  -7   7   4  302.30   23.71
  -7   7   5   26.24    6.68
   4   4   0 2758.61  199.83
   4  -8   0 2739.15  201.03
  -8   4   0 2938.45  198.51
   4   4   0 3271.93  197.31
  -4   8   0 2822.74  198.75
   4  -8   0 3238.59  197.43
  -4  -4   0 3067.58  197.28
  -4   8   0 3041.80  197.25
  -8   4  -1    1.48    3.64
   4  -8  -1    0.71    2.62
  -4   8  -1    0.38    3.89
  -4   8   1   -0.85    4.26
  -4  -4   1    5.10    4.77
   4  -8   1    0.73    3.53
  -4  -4  -1   -0.18    2.45
   4   4  -1    3.45    3.97
  -4   8  -1    2.47    2.19
   8  -4   1    1.81    4.15
   8  -4  -1   -0.43    4.17
  -4   8  -1   -0.28    3.43
   4   4   1   -2.27    7.35
   4   4  -1    3.96    4.80
   4  -8  -1   -5.01    6.00
   4  -8   1   -4.49    8.31
  -8   4   1    1.80    3.84
   4   4   2  642.07   47.68
   4   4  -2  676.16   44.53
   8  -4   2  654.29   45.40
   8  -4  -2  643.01   44.95
   4  -8  -2  664.26   43.56
  -4  -4  -2  631.09   43.59
  -8   4  -2  612.19   44.59
  -4   8  -2  656.52   43.53
  -8   4   2  626.24   44.18
  -4   8  -2  670.54   44.77
  -4  -4   2  725.30   43.76
  -8   4   2  622.25   44.73
  -4   8   2  664.50   45.43
   4  -8  -3    5.60    3.62
  -8   4   3    3.73    3.66
  -4  -4   3    0.86    1.79
  -4   8  -3   -1.84    4.06
  -4  -4  -3   -0.93    3.75
  -4   8  -3   -0.26    3.23
   4   4  -3    4.97    3.77
   8  -4   3    0.54    5.39
   8  -4  -3    8.26    4.48
   4   4   3    3.97    8.10
  -8   4  -3    3.51    4.72
   4  -8  -3    7.04    7.57
  -8   4   3   -0.44    4.59
   4  -8   3    2.77    4.30
  -4   8   4 1896.84  122.28
  -4  -4  -4 1713.79  121.02
   4   4   4 1974.55  123.39
  -8   4  -4 1802.42  121.46
   8  -4   4 1903.39  122.09
   8  -4  -4 1947.98  121.19
   4  -8  -4 1702.13  123.14
  -8   4   4 1841.39  119.72
  -4  -4  -5   -0.63    7.31
   8  -4   5   -6.26    6.85
   8  -4  -5    2.12    5.72
   5  -8   0  196.54   13.26
   5   3   0  154.53   14.47
   5   3   0  169.26   15.14
   8  -3   0  184.73   14.62
   5  -8   0  206.00   15.97
   3   5   0  158.24   16.92
  -8   5   0  169.95   13.91
   3  -8   0  133.67   18.76
   3  -8   0  210.05   13.04
  -5  -3   0  193.99   13.33
  -5   8   0  174.50   13.15
  -5   8   0  193.14   14.58
  -3   8   0  127.65   14.09
   5   3   0  186.75   13.03
   3  -8  -1  219.15   14.43
  -5  -3   1  198.83   18.49
   5   3  -1  218.56   15.02
   3   5   1  230.70   20.29
   5  -8  -1  233.11   15.29
   3   5  -1  195.04   17.45
   5   3  -1  231.41   16.82
  -5   8   1  191.33   15.21
  -5  -3   1  227.47   15.38
   5   3   1  214.87   18.74
  -5   8  -1  198.93   15.61
   8  -3  -1  182.50   16.18
   8  -5   1  194.93   16.50
   8  -5  -1  207.42   16.56
  -3   8  -1  208.01   15.65
   5  -8   1  184.05   17.71
   5  -8  -1  208.88   17.73
   3  -8  -1  173.69   19.95
  -8   5  -1  216.96   16.12
  -5  -3  -1  215.51   15.22
  -5   8  -1  216.01   15.12
   3  -8   1  206.54   23.74
  -3  -5  -1  217.53   14.27
  -8   5   1  232.84   16.49
  -8   5   1  227.08   16.23
  -3   8  -1  208.99   14.21
   5   3   1  218.79   15.41
   5  -8   1  219.69   15.40
  -5   8  -1  206.43   16.33
  -5   8   1  209.74   16.57
  -3  -5   1  223.39   16.03
  -3   8  -1  196.08   16.31
  -3   8   1  206.83   16.86
  -8   5   2    5.08    4.31
  -8   5   2    7.19    3.86
  -5   8  -2    7.30    4.24
  -3  -5   2   18.24    3.12
  -3   8  -2    7.92    4.16
  -5   8   2    7.00    4.67
   5   3   2   11.50    4.60
  -3   8   2    8.63    5.39
  -5  -3   2   13.94    4.58
   5  -8   2    3.85    4.29
   3   5  -2    6.51    3.90
   5   3  -2    8.08    4.29
   8  -3   2   11.80    4.80
   8  -5   2    5.61    4.52
   8  -3  -2   11.15    4.20
   8  -5  -2    5.92    4.36
   3   5   2    8.96    8.56
   3   5  -2   11.00    4.39
   5  -8   2    1.32    6.93
   5   3   2   -0.80    7.99
   3  -8  -2   16.87    8.04
   3   5  -2    3.46    6.75
   3  -8  -2    6.06    2.93
   3  -8   2    5.63    6.93
   5  -8  -2    6.84    3.30
  -3  -5  -2    9.24    2.82
  -5  -3  -2   12.33    3.43
  -8   5  -2    2.68    3.90
  -5   8  -2    7.60    3.25
  -3  -5  -3  156.40   12.26
   8  -3   3  164.48   14.61
   5   3  -3  180.90   12.85
  -5  -3  -3  176.65   13.09
  -5   8  -3  168.19   12.71
   8  -5   3  155.04   13.82
  -8   5   3  166.14   13.60
  -8   5  -3  176.56   13.56
   8  -3  -3  150.10   13.12
   8  -5  -3  150.96   13.63
   5  -8  -3  154.62   15.63
   5  -8   3  175.69   16.01
   3  -8  -3  155.51   11.91
   3   5   3  169.53   16.45
   5   3   3  188.02   17.70
   3  -8  -3  156.60   16.55
  -3  -5   3  125.42   10.74
  -8   3   3  174.31   12.21
  -8   5   3  187.64   12.92
  -5   8  -3  167.28   13.09
  -5  -3   3  168.18   11.14
  -3   8  -3  189.73   13.48
  -5   8   3  193.42   14.35
  -3  -5  -4   80.40   10.04
  -5  -3  -4   77.51   10.35
  -5   8   4   91.17   10.82
  -5   8  -4   96.77    9.57
  -3   8   4   99.60   12.60
  -8   5  -4  110.03   10.77
   8  -3   4  108.69   12.29
   8  -5   4   92.14   10.81
   8  -3  -4   90.37    9.78
   8  -5  -4   89.85   10.12
   3   5   4  111.36   12.62
   5   3   4  124.83   13.86
   5  -8  -4   70.28   11.78
   3  -8  -4   87.99   13.07
  -8   3   4  106.66    8.25
  -8   5   4  101.91    8.91
  -3  -5  -5   92.38   12.15
  -5  -3  -5   87.30   12.24
   8  -3   5  112.05   13.44
  -8   5   5  107.70    9.80
   6   2   0   88.84    7.39
   6  -8   0   93.96    7.61
  -2   8   0   82.62    9.33
   6   2   0   64.30    8.70
   8  -2   0   79.46    8.65
  -8   2   0   78.96    7.87
   2   6   0   85.84   13.20
   8  -6   0   77.49    8.64
  -8   6   0   85.97    7.97
   6  -8   0   87.54    9.36
   2  -8   0   65.08   14.55
  -6  -2   0   78.42    7.24
  -6   8   0   86.03    7.38
  -6   8   0   90.87    8.83
  -2   8  -1  623.95   43.70
  -2   8   1  643.79   44.40
  -6  -2   1  652.74   42.53
  -6   8   1  628.77   42.40
  -6  -2   1  744.21   48.70
   2   6   1  607.52   46.37
   2   6  -1  577.76   45.16
   6   2  -1  656.87   42.15
   6   2   1  580.88   43.86
   6  -8  -1  666.40   42.33
   6   2  -1  680.96   43.73
   8  -2  -1  636.91   43.44
   6   2   1  607.60   44.59
   8  -6   1  606.63   43.41
  -2   8  -1  577.33   42.50
   6  -8   1  546.56   43.63
   6  -8  -1  616.05   44.06
   2  -8  -1  580.72   47.75
  -8   2  -1  637.09   42.96
  -8   6  -1  631.15   42.92
  -6  -2  -1  655.57   42.37
  -6   8  -1  637.41   42.25
  -8   6   1  713.45   43.62
  -8   2   1  601.38   42.77
  -8   6   1  630.65   42.98
  -6   8  -1  640.91   43.38
  -6   8   1  601.41   43.31
  -2  -6   1  634.45   42.43
   6   2   1  668.64   42.31
   6  -8   1  663.12   42.45
  -2   8  -2 1163.96   66.44
  -2   8   2 1013.13   67.28
  -8   2   2 1056.84   65.51
  -8   6   2 1089.68   65.70
  -6  -2   2 1366.88   69.25
   2   6   2 1099.34   68.90
   2   6  -2 1019.81   64.82
   2   6  -2 1153.86   66.05
  -2  -6  -2  759.84   63.31
   6   2   2  999.85   66.97
   2  -8  -2  914.42   63.45
   8  -2   2 1104.51   66.76
   6   2  -2 1187.04   66.01
   6   2   2 1171.15   68.91
   8  -2  -2 1101.53   65.86
   8  -6  -2 1128.80   66.55
  -8   2  -2 1029.77   65.43
  -6  -2  -2 1103.96   65.00
  -8   6  -2 1132.85   65.67
  -6   8  -2 1145.04   65.01
   6  -8   2 1029.38   66.38
  -2  -6  -2  906.97   63.38
   2  -8  -2 1086.34   69.44
   8  -6   2 1120.04   66.27
   2  -8  -2  691.83   63.78
  -8   6   2 1193.50   65.85
  -6   8  -2 1110.53   65.78
  -2  -6   2 1109.73   64.28
  -2   8   3  468.74   37.47
   2   6   3  481.81   37.67
  -2  -6  -3  426.04   33.59
  -8   2   3  552.33   36.16
   8  -2   3  545.40   36.90
   6   2  -3  558.07   34.96
   6   2   3  465.28   38.20
  -6  -2  -3  542.89   35.25
  -6   8  -3  551.50   34.91
   8  -6   3  487.72   35.63
  -8   2  -3  513.80   35.36
  -8   6   3  521.98   35.52
   8  -2  -3  483.62   34.97
  -8   6  -3  520.36   35.32
  -8   2   3  482.57   35.22
   8  -6  -3  552.08   36.10
   6  -8   3  556.96   36.59
   6  -8  -3  502.99   37.15
   2  -8  -3  465.62   38.18
   2  -8  -3  453.48   34.51
  -8   2   3  490.76   33.80
  -6   8  -3  532.19   35.24
  -8   6   3  562.78   35.01
  -6   8   3  504.27   35.45
  -2  -6  -4   48.75    7.66
  -6   8  -4   71.24    8.23
  -8   2   4   55.42    5.44
  -8   6   4   42.78    6.63
  -6   8   4   61.85    8.28
   2  -8  -4   35.47    7.17
  -6  -2  -4   56.00    8.85
   6   2   4   60.22   10.40
  -6   8  -4   53.75    7.64
   8  -2   4   57.06   10.24
  -8   2  -4   65.09    8.82
  -8   6  -4   47.05    7.97
   8  -6   4   72.20    9.38
   8  -2  -4   65.33    7.70
   2   6   4   25.14    9.73
   8  -6  -4   54.14    8.20
   6  -8  -4   37.07    9.30
   6   2   4   84.78   13.24
  -6  -2  -5  337.23   27.62
  -6   8  -5  356.62   26.09
   8  -2   5  392.22   29.03
  -8   6   5  328.59   24.91
  -1   8   0  206.36   17.80
   7   1   0  219.07   16.78
   8  -1   0  214.80   16.52
   8  -7   0  203.34   16.34
   7  -8   0  184.98   16.22
   1   7   0  196.07   19.68
  -8   1   0  198.88   15.25
  -8   7   0  191.60   15.17
  -7  -1   0  193.80   14.97
  -7   8   0  192.50   14.88
  -8   7   0  227.99   16.61
  -7   8   0  224.10   16.57
  -8   1  -1   77.38    7.72
  -8   7  -1   79.49    8.84
  -7   8  -1   74.80    8.52
  -7   8  -1   80.37    7.54
  -8   7   1   74.25    8.01
  -1   8  -1   81.33   10.88
  -1   8   1   65.98   10.48
   7   1   1   72.94    9.17
   8  -1   1   77.27    9.20
   7   1  -1  101.89    9.36
  -8   7  -1   93.10    8.19
   1   7   1   65.28   12.24
   1   7  -1   78.70   12.88
   8  -1  -1   90.90    8.92
  -7  -1  -1   88.12    7.69
   8  -7   1   77.50    8.64
   7  -8   1   69.25    8.76
   7  -8  -1   78.01    9.18
  -7   8   1   99.87    9.32
  -8   1   1   85.89    8.05
  -7  -1   1   78.22    7.79
  -7   8   1   81.44    7.73
  -1   8  -2  486.06   34.52
  -1   8   2  396.60   34.69
  -8   1   2  427.35   32.02
  -8   7   2  478.92   32.34
   1   7   2  425.21   35.20
   1   7  -2  480.63   34.43
   7   1   2  449.58   33.78
   8  -1   2  421.66   33.25
   7   1  -2  503.59   32.69
  -7   8   2  449.56   32.04
  -7  -1   2  489.56   32.22
   8  -1  -2  475.92   32.59
   8  -7   2  413.63   32.56
   8  -7  -2  468.63   33.41
   7  -8   2  446.94   32.94
  -8   1  -2  452.30   32.16
  -7  -1  -2  467.73   31.92
  -8   7  -2  489.42   32.33
  -7   8  -2  492.34   32.00
  -1  -7   2  447.85   30.97
  -7   8  -2  428.33   32.30
  -8   7   2  497.21   32.74
  -7   8   2  483.33   32.76
  -7   8  -3   46.54    7.66
  -8   7   3   67.69    7.85
  -7   8   3   58.40    8.17
  -1   8   3   53.91   11.80
   7   1   3   66.91   10.45
   8  -1   3   67.01   10.11
   7   1  -3   67.68    7.57
   1   7   3   88.23   12.42
   8  -1  -3   73.60    7.94
   8  -7   3   64.23    8.81
   7  -8   3   60.10    9.24
   8  -7  -3   65.27    8.98
   7  -8  -3   50.57    9.21
  -7  -1  -3   74.30    8.15
  -8   1   3   69.83    6.11
  -8   1  -3   67.27    7.97
  -7   8  -3   68.54    7.67
  -8   7  -3   69.83    8.13
  -8   7  -4  153.87   13.36
  -7   8  -4  150.07   13.60
   8  -1  -4  154.58   12.73
  -7   8   4  122.61   12.79
   8  -1   4  117.05   15.24
  -7  -1  -4  136.52   13.75
  -7   8  -4  132.82   12.51
   8  -7   4  165.93   15.11
  -8   1  -4  135.61   13.53
  -8   7   4  128.11   12.25
  -8   7   5   45.51    7.28
  -8   8   0   -0.99    5.27
   0   8   0    9.23    9.31
   8   0   0    3.77    5.32
   8  -8   0    5.89    5.25
  -8   0   0    3.02    3.74
  -8   8   0    3.28    3.74
   0   8  -1  567.17   43.85
   0   8   1  541.43   43.15
   8   0   1  571.38   41.38
   8   0  -1  673.25   41.46
   8  -8   1  575.23   41.04
   8  -8  -1  583.65   41.41
  -8   0  -1  550.11   39.80
  -8   8  -1  579.83   39.87
  -8   8  -1  598.70   40.85
  -8   0   1  607.99   40.06
  -8   8   1  603.80   40.04
   0   8   2  390.72   35.11
  -8   8   2  455.72   32.19
  -8   0   2  439.67   32.03
   8   0  -2  496.68   32.87
   8  -8   2  407.56   32.84
  -8   0  -2  464.35   32.11
  -8   8  -2  480.02   32.19
  -8   8  -2  476.32   32.67
  -8   8   2  506.09   33.01
   0   8   3  447.16   38.33
   8   0   3  488.31   37.53
   8   0  -3  507.93   35.30
  -8   0  -3  512.46   35.58
  -8   8  -3  532.71   35.39
   8  -8   3  533.56   36.99
   8  -8  -3  472.95   36.53
  -8   8  -3  500.03   35.68
  -8   8   3  512.53   35.56
  -8   8  -4   -1.32    7.44
  -5  -4   0  282.74   18.34
   5   4   0  235.62   20.21
   4   5   0  196.59   21.34
   5   4   0  236.65   21.00
   5  -9   0  265.77   22.66
   4  -9   0  242.57   25.25
  -9   4   0  239.98   19.36
  -9   5   0  242.76   19.40
   4  -9   0  298.59   18.44
  -5   9   0  238.63   20.06
   5  -9   0  327.84   18.81
  -4   9   0  205.70   19.63
   5  -9  -1  105.61    7.76
  -9   4   1   69.21    8.04
  -9   5   1   93.79    8.56
  -9   4  -1   75.72    8.20
  -9   5  -1   76.78    8.19
  -5   9  -1   80.17    8.94
  -4   9  -1   98.10    9.35
  -5   9   1   62.37    8.78
  -4   9   1   70.91    9.11
   4   5  -1   80.83    8.75
   5  -9   1   76.99    8.02
   5   4  -1   66.27    8.63
   9  -4   1   90.12    9.49
   9  -5   1   60.42    8.56
   9  -4  -1   80.29    8.87
   9  -5  -1  101.67    9.29
   4   5   1   78.03   12.78
   4   5  -1   71.53    9.38
   5   4   1   66.72   11.66
   5  -9  -1   53.76   10.37
   5  -9   1   41.81   12.21
  -5  -4  -1   92.99    7.24
   4  -9  -1   71.59   12.80
   4  -9   1   55.68   16.57
   5   4  -1   79.49    8.96
  -4  -5  -1   79.05    6.45
   4  -9  -1   77.39    6.94
  -4   9   2  428.55   35.78
   4   5   2  510.08   38.66
   4   5  -2  503.72   34.88
   5   4  -2  519.32   35.13
   5   4   2  524.98   38.94
   5  -9  -2  557.36   34.14
   9  -4   2  475.54   35.89
   9  -5   2  472.61   35.73
   9  -4  -2  498.11   35.45
   9  -5  -2  494.72   35.52
  -9   4  -2  457.02   34.91
  -9   5  -2  505.17   35.16
   5  -9  -2  412.36   37.06
   5  -9   2  632.06   41.30
   4  -9  -2  456.70   38.38
  -5  -4  -2  557.69   34.34
   4  -9   2  565.67   39.84
  -4  -5  -2  598.79   34.10
  -9   4   2  485.80   34.51
  -9   5   2  483.97   34.71
  -5   9  -2  494.90   35.19
  -4  -5   2  494.44   33.78
  -4   9  -2  514.41   35.43
  -5  -4   2  511.93   34.14
  -5   9   2  448.05   35.55
  -9   5   2  482.53   35.15
  -9   4   3   58.16    6.75
  -9   5   3   62.87    7.05
  -5   9  -3   56.79    7.56
  -4   9  -3   60.71    7.76
  -9   5   3   66.10    8.34
   9  -4   3   83.52    9.86
   9  -5   3   57.99    8.83
   9  -4  -3   53.55    7.66
   9  -5  -3   53.65    7.97
   4   5   3   65.49   12.39
   5   4   3   57.17   12.17
  -4  -5  -3   61.54    6.80
   5  -9   3   55.12    9.90
  -5  -4  -3   63.78    7.14
  -9   4  -3   54.39    7.80
  -9   5  -3   66.44    8.03
  -5  -4  -4  148.41   14.76
   9  -4   4  181.46   16.68
   9  -5   4  163.75   15.71
  -9   4   4  176.46   13.08
  -9   5   4  166.91   13.30
   9  -4   5   37.42    9.41
  -6   9   0   17.16    5.25
  -3   9   0    8.00    6.00
  -6  -3   0   17.29    4.18
  -6   9   0    6.04    3.51
   6   3   0   16.76    5.91
   9  -3   0   12.20    5.32
   9  -6   0   14.86    5.56
  -9   3   0   15.06    4.70
   3   6   0   23.64    9.76
  -9   6   0   20.74    4.92
   6  -9   0    6.96    6.52
   3  -9   0    8.21   12.81
   6  -9   0   15.84    4.39
  -3   9   1  321.42   25.94
   6  -9  -1  404.02   24.18
   3   6   1  342.49   28.57
   6   3   1  348.04   26.40
   3   6  -1  301.80   26.28
   6   3  -1  352.07   25.57
  -6   9   1  340.85   23.96
  -6  -3   1  366.85   24.21
   6   3   1  301.46   26.68
   9  -3  -1  315.94   25.13
   9  -6   1  306.37   25.16
   9  -6  -1  317.22   25.23
   6  -9   1  302.30   26.48
   6  -9  -1  283.05   26.15
   3  -9  -1  337.83   30.21
   3  -9   1  321.17   32.03
  -9   3  -1  319.02   24.61
  -9   6  -1  315.86   24.56
  -6  -3  -1  384.12   24.11
  -6   9  -1  361.34   23.77
  -9   6   1  373.02   25.35
  -9   3   1  348.77   24.92
  -9   6   1  373.81   25.08
   6  -9   1  392.54   24.41
  -6   9  -1  340.65   25.14
  -6   9   1  322.14   25.24
  -3   9  -1  324.69   25.47
  -9   3   2  115.45   10.86
   3   6  -2  128.38   10.62
   6   3  -2  159.36   11.83
   9  -3  -2  132.91   11.39
  -6   9  -2  113.22   11.18
  -6   9   2  106.33   11.52
  -3   9  -2  123.86   11.86
  -9   3  -2  126.60   11.05
  -9   6   2  100.30   10.75
  -9   6  -2  116.86   10.80
  -3   9   2  135.53   13.44
  -6  -3  -2  120.78   10.20
  -6   9  -2  126.44   10.18
   6   3   2   78.73   12.50
   9  -3   2  116.97   12.04
   9  -6   2  124.67   11.84
   9  -6  -2  124.18   11.78
   3   6   2  137.49   15.78
   6  -9   2  116.82   14.40
   6  -9  -2  112.23   13.36
   6   3   2  119.54   14.90
   3  -9  -2   83.55   14.95
  -9   6   2  121.91   10.97
  -3   9   3  214.23   22.72
   3   6   3  284.94   24.28
   9  -3   3  262.13   22.13
   6   3  -3  293.18   20.41
   6   3   3  275.51   24.70
  -9   6   3  249.70   20.69
   9  -6   3  285.12   21.64
  -9   3   3  252.18   20.62
   9  -3  -3  279.24   20.71
  -6  -3  -3  299.50   20.39
  -9   3  -3  243.51   20.55
  -9   6  -3  283.53   20.82
   9  -6  -3  271.41   21.20
   6  -9  -3  248.09   23.18
   6  -9   3  340.27   24.95
  -9   3   3  270.30   19.34
  -9   6   3  275.99   20.17
  -6   9  -3  292.32   20.88
  -6   9   3  248.42   21.17
  -9   6   4    2.91    4.60
   9  -3   4    1.61    8.84
   9  -6   4   14.86    7.13
  -6  -3  -4    8.69    6.72
   9  -3  -4    7.89    5.75
  -2   9   0  704.54   49.13
   2   7   0  672.68   50.90
   7   2   0  713.29   48.45
   9  -2   0  712.53   48.29
   9  -7   0  658.75   47.94
   7  -9   0  616.55   48.18
  -9   2   0  643.89   46.99
  -9   7   0  639.13   46.98
  -7  -2   0  797.12   47.14
  -7   9   0  754.62   46.88
  -7   9   0  736.98   48.15
  -2   9  -1  357.00   27.39
  -2   9   1  298.32   27.43
  -7  -2   1  372.99   25.28
  -7   9   1  364.83   25.12
   2   7   1  366.98   29.70
   2   7  -1  323.12   28.49
   7   2   1  342.10   26.92
   7   2  -1  375.16   26.62
   9  -2  -1  372.82   26.35
   9  -7   1  334.66   26.24
   7  -9   1  321.36   26.66
   7  -9  -1  313.74   26.86
  -9   2  -1  337.28   25.44
  -9   7  -1  370.24   25.67
  -7  -2  -1  362.78   24.96
  -7   9  -1  357.61   24.82
  -9   7  -1  388.14   26.45
  -9   7   1  399.32   26.47
  -7   9  -1  361.33   26.19
  -9   2   1  367.13   25.66
  -7   9   1  375.30   26.50
  -9   7   1  336.08   25.45
  -2   9  -2  314.02   25.41
  -2   9   2  287.13   26.07
  -9   2   2  308.75   23.37
  -9   7   2  311.69   23.42
   2   7   2  308.74   27.14
   7   2   2  330.93   25.78
   9  -2   2  334.75   25.04
   7   2  -2  340.35   24.09
   9  -2  -2  322.64   23.83
   9  -7   2  311.50   24.22
   9  -7  -2  314.89   24.57
   7  -9   2  281.98   24.82
   7  -9  -2  287.40   24.91
  -9   2  -2  334.98   23.63
  -9   7  -2  313.64   23.43
  -7  -2  -2  323.78   22.96
  -7   9  -2  360.93   23.11
  -9   7   2  356.95   24.00
  -7   9  -2  299.98   23.63
   9  -2   3  271.78   24.01
   7   2  -3  333.47   22.40
   9  -2  -3  309.68   22.42
  -9   7   3  290.43   22.54
  -9   2   3  292.10   22.41
   9  -7   3  299.45   23.42
  -7  -2  -3  292.47   22.18
  -9   2  -3  292.74   22.50
  -9   7  -3  302.29   22.43
  -7   9  -3  300.08   21.89
   7  -9   3  325.29   25.52
  -9   2   3  277.84   20.70
  -7   9  -3  306.21   22.70
  -9   7   3  296.80   22.16
  -7  -2  -4  480.02   35.25
   9  -7   4  510.56   36.40
  -9   7   4  476.25   34.01
  -1   9   0  365.60   34.35
   1   8   0  445.86   36.08
   8   1   0  501.01   33.31
   9  -1   0  481.60   33.14
   9  -8   0  449.84   33.00
   8  -9   0  386.20   32.59
  -9   1   0  443.97   31.51
  -9   8   0  433.13   31.44
  -8  -1   0  464.76   31.46
  -9   8   0  525.97   33.14
  -8   9   0  442.22   31.26
  -8   9   0  512.03   33.12
  -8  -1   1    6.82    4.66
  -8   9   1    1.79    4.36
  -9   8  -1   -5.06    5.58
  -8   9  -1   -4.56    5.45
  -8   9   1    7.55    6.30
  -9   1  -1   -1.20    4.57
  -9   8  -1    7.17    4.67
  -1   9  -1  -12.59   10.38
  -1   9   1    7.72    9.23
  -8  -1  -1    1.41    4.13
   8   1   1    5.10    6.47
   9  -1   1   -0.62    6.46
   8   1  -1   -1.12    6.23
   1   8   1   -4.54    9.76
   9  -1  -1    7.11    5.65
   1   8  -1   -0.95   10.94
  -8   9  -1    0.34    4.05
  -9   1   1    0.40    4.52
  -9   8   1    4.74    4.67
   9  -8   1    6.85    5.69
   9  -8  -1    1.21    5.84
   8  -9   1   -1.16    5.72
   8  -9  -1    3.71    5.83
  -9   1   2  169.41   13.90
  -9   8   2  173.54   14.14
   8   1  -2  171.49   14.64
   9  -1  -2  156.65   14.42
  -8   9   2  182.42   14.17
  -8  -1   2  154.31   13.96
   9  -8   2  168.95   15.37
  -9   1  -2  176.84   14.08
  -9   8  -2  174.80   14.06
  -1   9   2  117.37   17.11
  -8  -1  -2  162.83   13.74
  -8   9  -2  166.00   13.69
   1   8   2  160.35   18.38
   8  -9   2  130.41   15.40
  -9   8  -2  171.34   14.56
  -8   9  -2  176.66   14.69
  -9   8   2  171.14   14.79
  -8   9   2  204.75   15.55
  -8   9  -3    4.78    5.37
  -8   9  -3   -0.54    5.96
   8   1  -3    6.07    5.82
   9  -1  -3    0.49    5.49
   9  -8   3   -0.70    7.26
   8  -9   3    5.42    8.52
  -8  -1  -3    3.87    5.77
   0   9   0   24.50   11.40
   9  -9   0   21.09    7.03
  -9   0   0   27.64    5.65
  -9   9   0   28.03    5.61
   0   9  -1  591.07   47.70
   0   9   1  533.61   46.20
   9   0  -1  682.72   44.41
   9  -9   1  620.87   44.36
  -9   0  -1  612.58   42.71
  -9   9  -1  633.54   42.76
  -9   0   1  657.47   43.04
  -9   9   1  630.36   42.84
  -9   9   2    3.42    5.12
  -9   0   2    7.50    5.42
  -9   0  -2   -0.44    5.04
  -9   9  -2   -0.43    5.15
   9  -9   2   -0.68    7.09
   9  -9   3  527.00   39.94
   5   5   0  420.37   31.40
   5   5   0  423.59   32.40
   5 -10   0  418.19   35.88
 -10   5   0  430.86   30.40
  -5  10   0  435.92   31.25
 -10   5   1    3.36    5.42
  -5  10  -1    2.08    5.71
  -5  10   1   -3.39    6.35
 -10   5  -1    6.43    5.24
   5   5  -1   -3.42    5.35
  10  -5   1   -1.74    5.75
  10  -5  -1    2.20    5.58
   5   5   1   28.63   11.17
   5 -10  -1    2.98    9.67
   5 -10   1   -2.81   13.35
   5   5  -2  808.96   51.62
   5   5   2  755.58   55.15
  10  -5   2  717.93   52.42
   5 -10  -2  575.70   54.35
   5 -10   2  954.15   58.78
 -10   5   2  743.14   51.01
  -5  10  -2  802.57   52.08
 -10   5   3    4.21    4.49
  10  -5   3  -11.16    7.86
  -6  10   0    5.25    5.70
  -4  10   0    0.58    6.14
   6   4   0   -1.16    6.20
  10  -4   0   -3.38    5.70
  -6  -4   0    5.46    4.07
  10  -6   0   -0.57    5.53
   4   6   0    2.36    8.62
   6 -10   0   18.04    8.84
   6   4   0    9.26    7.65
   4 -10   0   -1.45   14.02
 -10   6   0    8.43    4.99
  -4  10   1  329.27   27.55
   4   6  -1  358.43   26.67
   6   4   1  337.63   28.05
   4   6   1  366.40   30.36
   6   4  -1  386.17   27.31
   6   4   1  350.47   29.24
  10  -4   1  356.75   27.21
  10  -4  -1  336.50   26.91
  10  -6   1  368.40   27.37
  10  -6  -1  353.33   27.05
   6 -10  -1  245.22   28.38
   6 -10   1  297.59   31.11
   4 -10  -1  288.72   31.74
   4 -10   1  366.67   36.30
 -10   6  -1  368.40   26.47
 -10   6   1  378.73   26.79
  -6  -4  -1  516.81   26.42
 -10   6   1  400.94   26.90
  -6  10  -1  378.30   27.06
  -6  10   1  360.10   27.39
  -4  10  -1  350.03   27.36
   4   6   2  479.75   36.50
   6   4  -2  499.73   32.96
   6   4   2  450.10   36.44
  10  -4   2  473.04   33.89
  10  -6   2  431.25   33.39
   6 -10   2  512.04   39.55
   4 -10  -2  355.16   36.35
  -6  -4  -2  536.53   32.18
 -10   4   2  423.92   31.77
 -10   6   2  482.15   32.45
  -6  10  -2  432.79   32.78
  -4  10  -2  428.32   33.26
  10  -6   3  327.97   23.37
 -10   4   3  288.25   20.35
 -10   6   3  262.12   20.74
  -6  10  -3  266.51   21.61
 -10   6   4    5.52    4.77
  -3  10   0  349.53   28.68
   3   7   0  275.70   29.89
   7   3   0  369.58   28.21
  10  -3   0  397.20   28.08
  10  -7   0  369.21   27.70
   7 -10   0  364.10   28.99
 -10   3   0  344.01   26.72
 -10   7   0  346.33   26.68
  -7  10   0  424.51   28.07
  -7  -3   0  453.82   26.98
  -3  10  -1  207.22   17.63
   7   3   1  171.63   16.95
   7   3  -1  189.95   16.34
  -7  -3   1  219.70   15.26
  10  -7   1  181.64   16.23
  -3  10   1  167.61   17.46
 -10   3  -1  186.40   15.17
 -10   7  -1  205.68   15.34
   3   7   1  181.57   20.12
   7 -10   1  119.63   17.21
   7 -10  -1  126.10   16.80
  -7  -3  -1  224.23   14.93
   3 -10  -1  157.70   22.34
 -10   7   1  210.23   16.11
  -7  10  -1  173.18   15.82
 -10   3   1  182.74   15.37
 -10   7   1  173.90   15.28
 -10   7   2  112.16   11.64
  -7  10  -2  113.93   12.06
   7   3  -2  129.52   12.34
  -7  -3  -2  124.14   11.00
  10  -7   2  136.76   12.76
   7 -10   2  113.14   15.64
  -7  -3  -3  167.33   13.75
  10  -7   3  161.56   15.42
 -10   3   3  138.42   12.08
  -7  10  -3  169.58   14.69
  -2  10   0 1093.13   76.82
   2   8   0 1111.72   78.08
   8 -10   0 1036.55   75.53
 -10   2   0 1089.21   74.07
 -10   8   0 1046.89   73.96
  -8  -2   0 1286.61   74.31
  -2  10  -1   28.72   10.88
   8   2  -1   40.92    8.07
   2   8   1   44.83   12.33
  10  -8   1   24.31    7.48
   8 -10   1   33.73    8.72
  -8  -2  -1   38.95    6.16
  -8  -2   1   47.42    6.92
   8   2  -2  173.03   14.45
  -8  -2  -2  140.21   12.70
  10  -8   2  148.19   14.61
   8 -10   2  131.83   16.24
  -8  -2  -3   23.25    6.70
  10  -8   3   26.40    8.51
  -9  -1   0   48.33    7.22
  -9  10   0   46.72    7.09
  -1  10   0   26.74   12.60
   1   9   0   45.53   13.85
  -9  -1   1  270.58   19.83
   9 -10   1  247.12   21.32
  -9  -1  -1  246.08   19.17
  -9  -1  -2   -0.89    5.45
   9 -10   2    8.94    8.65
  -9  -1   2    5.31    5.91
   5   6   0  379.51   29.17
   6   5   0  394.22   28.58
   6 -11   0  327.46   32.02
   5   6  -1   65.40    9.47
   6   5  -1   82.77    9.95
   6 -11   1   50.14   17.13
   5 -11   1   84.91   20.85
   4 -11   0   -3.19   15.95
   7 -11   1  296.62   29.41
   8 -11   1   64.79   13.03
   0   0   0    0.00    0.00


TITL W0242_auto in P6(3)/mmc
REM P6(3)/mmc (#194 in standard setting)
CELL 0.71073   8.170077   8.170077   5.420539  90.0000  90.0000 120.0000
ZERR    6.00   0.000339   0.000339   0.000335   0.0000   0.0000   0.0000
LATT  1
SYMM -y, x-y, z
SYMM -x+y,-x, z
SYMM -x,-y, z+1/2
SYMM  y,-x+y, z+1/2
SYMM  x-y, x, z+1/2
SYMM  y, x,-z
SYMM  x-y,-y,-z
SYMM -x,-x+y,-z
SYMM -y,-x,-z+1/2
SYMM -x+y, y,-z+1/2
SYMM  x, x-y,-z+1/2
SFAC Ni Pd Bi
UNIT 6.00 6.00 6.00
REM  CrysAlisPro recorded range (K): Min=100.0; max=100.1; aver:100.0
TEMP -173
TREF
HKLF 4
END
_computing_structure_solution     'SHELXT 2018/2 (Sheldrick, 2018)'
;
_shelx_hkl_checksum                59133
_olex2_submission_special_instructions  'No special instructions were received'
_oxdiff_exptl_absorpt_empirical_details
;
Empirical correction (ABSPACK) includes:
- Absorption correction using spherical harmonics
- Frame scaling
;
_oxdiff_exptl_absorpt_empirical_full_max  3.969
_oxdiff_exptl_absorpt_empirical_full_min  0.595
# start Validation Reply Form
_vrf_PLAT971_Ni07Pd02Bi
;
PROBLEM: Check Calcd Resid. Dens.  0.52Ang From Bi02            4.32 eA-3  
RESPONSE: This alert is due to the absorption associated with the corresponding
Bi atom.  Due to the small crystal dimensions, face indexing was not possible 
and only a standard multi-scan absorption correction was applied.
;
_vrf_PLAT972_Ni07Pd02Bi
;
PROBLEM: Check Calcd Resid. Dens.  0.72Ang From Bi02           -3.11 eA-3  
RESPONSE: This alert is due to the absorption associated with the corresponding
Bi atom.  Due to the small crystal dimensions, face indexing was not possible 
and only a standard multi-scan absorption correction was applied.
;
# end Validation Reply Form
