# Supplementary material for: Control of Polarity in Kagome‐NiAs Bismuthides
Source: Angew Chem Int Ed Engl. 2024 Apr 3;63(23):e202403670. doi: 10.1002/anie.202403670 (PMC11497289; doi:10.1002/anie.202403670)
Supplement: Supplementary file 6 — Supporting Information [file ANIE-63-e202403670-s004.cif]

data_ni09bi
_audit_creation_date               2023-09-20
_audit_creation_method
;
Olex2 1.3
(compiled 2020.11.12 svn.r5f609507 for OlexSys, GUI svn.r6272)
;
_shelx_SHELXL_version_number       '2018/3'
_audit_contact_author_address      ?
_audit_contact_author_email        ?
_audit_contact_author_name         ''
_audit_contact_author_phone        ?
_publ_contact_author_id_orcid      ?
_publ_section_references
;
Dolomanov, O.V., Bourhis, L.J., Gildea, R.J, Howard, J.A.K. & Puschmann, H.
 (2009), J. Appl. Cryst. 42, 339-341.

Sheldrick, G.M. (2008). Acta Cryst. A64, 112-122.

Sheldrick, G.M. (2015). Acta Cryst. A71, 3-8.
;
_chemical_name_common              ?
_chemical_name_systematic          ?
_chemical_formula_moiety           'Bi12.8 Ni11.516'
_chemical_formula_sum              'Bi12.80 Ni11.52'
_chemical_formula_weight           3351.05
_chemical_absolute_configuration   ?
_chemical_melting_point            ?
loop_
  _atom_type_symbol
  _atom_type_description
  _atom_type_scat_dispersion_real
  _atom_type_scat_dispersion_imag
  _atom_type_scat_source
 'Bi' 'Bi' -4.1077 10.2566
 'International Tables Vol C Tables 4.2.6.8 and 6.1.1.4'
 'Ni' 'Ni' 0.3393 1.1124 'International Tables Vol C Tables 4.2.6.8 and 6.1.1.4'

_shelx_space_group_comment
;
The symmetry employed for this shelxl refinement is uniquely defined
by the following loop, which should always be used as a source of
symmetry information in preference to the above space-group names.
They are only intended as comments.
;
_space_group_crystal_system        'orthorhombic'
_space_group_IT_number             42
_space_group_name_H-M_alt          'F m m 2'
_space_group_name_Hall             'F 2 -2'
loop_
  _space_group_symop_operation_xyz
 'x, y, z'
 '-x, -y, z'
 'x, -y, z'
 '-x, y, z'
 'x, y+1/2, z+1/2'
 '-x, -y+1/2, z+1/2'
 'x, -y+1/2, z+1/2'
 '-x, y+1/2, z+1/2'
 'x+1/2, y, z+1/2'
 '-x+1/2, -y, z+1/2'
 'x+1/2, -y, z+1/2'
 '-x+1/2, y, z+1/2'
 'x+1/2, y+1/2, z'
 '-x+1/2, -y+1/2, z'
 'x+1/2, -y+1/2, z'
 '-x+1/2, y+1/2, z'

_cell_length_a                     21.4180(15)
_cell_length_b                     8.1550(5)
_cell_length_c                     14.1115(8)
_cell_angle_alpha                  90
_cell_angle_beta                   90
_cell_angle_gamma                  90
_cell_volume                       2464.8(3)
_cell_formula_units_Z              5
_cell_measurement_reflns_used      7622
_cell_measurement_temperature      287(11)
_cell_measurement_theta_max        30.8590
_cell_measurement_theta_min        2.8620
_shelx_estimated_absorpt_T_max     ?
_shelx_estimated_absorpt_T_min     ?
_exptl_absorpt_coefficient_mu      124.407
_exptl_absorpt_correction_T_max    1.00000
_exptl_absorpt_correction_T_min    0.16754
_exptl_absorpt_correction_type     multi-scan
_exptl_absorpt_process_details
;
CrysAlisPro 1.171.41.122a (Rigaku Oxford Diffraction, 2021)
Empirical absorption correction using spherical harmonics,
implemented in SCALE3 ABSPACK scaling algorithm.
;
_exptl_absorpt_special_details     ?
_exptl_crystal_colour              'metallic black'
_exptl_crystal_colour_lustre       metallic
_exptl_crystal_colour_primary      black
_exptl_crystal_density_diffrn      11.288
_exptl_crystal_density_meas        ?
_exptl_crystal_density_method      ?
_exptl_crystal_description         block
_exptl_crystal_F_000               6924
_exptl_crystal_size_max            0.05
_exptl_crystal_size_mid            0.02
_exptl_crystal_size_min            0.01
_exptl_transmission_factor_max     ?
_exptl_transmission_factor_min     ?
_diffrn_reflns_av_R_equivalents    0.0555
_diffrn_reflns_av_unetI/netI       0.0274
_diffrn_reflns_Laue_measured_fraction_full  1.000
_diffrn_reflns_Laue_measured_fraction_max  0.942
_diffrn_reflns_limit_h_max         29
_diffrn_reflns_limit_h_min         -30
_diffrn_reflns_limit_k_max         11
_diffrn_reflns_limit_k_min         -11
_diffrn_reflns_limit_l_max         19
_diffrn_reflns_limit_l_min         -19
_diffrn_reflns_number              15387
_diffrn_reflns_point_group_measured_fraction_full  1.000
_diffrn_reflns_point_group_measured_fraction_max  0.901
_diffrn_reflns_theta_full          25.242
_diffrn_reflns_theta_max           30.991
_diffrn_reflns_theta_min           1.902
_diffrn_ambient_temperature        287.15
_diffrn_detector_area_resol_mean   28.5714
_diffrn_detector_type              'Rigaku Saturn724+'
_diffrn_measured_fraction_theta_full  1.000
_diffrn_measured_fraction_theta_max  0.942
_diffrn_measurement_details
;
List of Runs (angles in degrees, time in seconds):

  # Type    Start    End  Width  t~exp~   \w     \q     \k     \f   Frames
--------------------------------------------------------------------------
  1  \w    -98.00  -1.00   0.50   24.23    --   -8.80 -68.00  30.00  194
  2  \w    -85.00  19.00   0.50   24.23    --   -8.80 -57.00-120.00  208
  3  \w    -53.00  76.00   0.50   24.23    --   -8.80  38.00-120.00  258
  4  \w    -98.00  23.00   0.50   24.23    --   -8.80 -57.00 120.00  242
  5  \w    -46.00 -20.00   0.50   24.23    --   -8.80  68.00 120.00   52
  6  \w     -7.00  24.00   0.50   24.23    --   -8.80  68.00 120.00   62
  7  \w     53.00  79.00   0.50   24.23    --   -8.80  68.00 120.00   52
  8  \w    -53.00  76.00   0.50   24.23    --   -8.80  38.00   0.00  258
  9  \w    -51.00  69.00   0.50   24.23    --   -8.80  41.00 100.75  240
;
_diffrn_measurement_device         'AFC12 (Right): Kappa 3 circle'
_diffrn_measurement_device_type    'Rigaku Saturn724+ (2x2 bin mode)'
_diffrn_measurement_method         'profile data from \w-scans'
_diffrn_measurement_specimen_support  'Mitegen 50um'
_diffrn_radiation_type             MoK\a
_diffrn_radiation_wavelength       0.71073
_diffrn_source                     ?
_reflns_Friedel_coverage           0.844
_reflns_Friedel_fraction_full      1.000
_reflns_Friedel_fraction_max       0.857
_reflns_number_gt                  1866
_reflns_number_total               1934
_reflns_special_details
;
 Reflections were merged by SHELXL according to the crystal
 class for the calculation of statistics and refinement.
 
 _reflns_Friedel_fraction is defined as the number of unique
 Friedel pairs measured divided by the number that would be
 possible theoretically, ignoring centric projections and
 systematic absences. Completness statistics refer to single and
 composite reflections containing twin component 1 only.
;
_reflns_threshold_expression       'I > 2\s(I)'
_computing_cell_refinement
;
CrystalClear-SM Expert 2.0 r7 (Rigaku, 2011)
;
_computing_data_collection
;
CrystalClear-SM Expert 2.0 r7 (Rigaku, 2011)
;
_computing_data_reduction
;
CrystalClear-SM Expert 2.0 r7 (Rigaku, 2011)
;
_computing_molecular_graphics      'Olex2 1.3 (Dolomanov et al., 2009)'
_computing_publication_material    'Olex2 1.3 (Dolomanov et al., 2009)'
_computing_structure_refinement    'XL  (Sheldrick, 2008)'
_computing_structure_solution      'SHELXT 2018/2 (Sheldrick, 2018)'
_refine_diff_density_max           3.931
_refine_diff_density_min           -3.241
_refine_diff_density_rms           0.585
_refine_ls_abs_structure_details
;
 Refined as an inversion twin.
;
_refine_ls_abs_structure_Flack     0.50(3)
_refine_ls_extinction_coef         0.000045(3)
_refine_ls_extinction_expression  
 'Fc^*^=kFc[1+0.001xFc^2^\l^3^/sin(2\q)]^-1/4^'
_refine_ls_extinction_method       'SHELXL-2018/3 (Sheldrick 2018)'
_refine_ls_goodness_of_fit_ref     1.206
_refine_ls_hydrogen_treatment      undef
_refine_ls_matrix_type             full
_refine_ls_number_parameters       82
_refine_ls_number_reflns           1934
_refine_ls_number_restraints       1
_refine_ls_R_factor_all            0.0269
_refine_ls_R_factor_gt             0.0256
_refine_ls_restrained_S_all        1.206
_refine_ls_shift/su_max            0.001
_refine_ls_shift/su_mean           0.000
_refine_ls_structure_factor_coef   Fsqd
_refine_ls_weighting_details      
 'w=1/[\s^2^(Fo^2^)+(0.0183P)^2^+192.3830P] where P=(Fo^2^+2Fc^2^)/3'
_refine_ls_weighting_scheme        calc
_refine_ls_wR_factor_gt            0.0642
_refine_ls_wR_factor_ref           0.0649
_refine_special_details
;
 Refined as a 2-component inversion twin.
;
_olex2_refinement_description
;
1. Twinned data refinement
 Scales: 0.50(3)
 0.50(3)
;
_atom_sites_solution_hydrogens     .
_atom_sites_solution_primary       dual
_atom_sites_solution_secondary     ?
loop_
  _atom_site_label
  _atom_site_type_symbol
  _atom_site_fract_x
  _atom_site_fract_y
  _atom_site_fract_z
  _atom_site_U_iso_or_equiv
  _atom_site_adp_type
  _atom_site_occupancy
  _atom_site_site_symmetry_order
  _atom_site_calc_flag
  _atom_site_refinement_flags_posn
  _atom_site_refinement_flags_adp
  _atom_site_refinement_flags_occupancy
  _atom_site_disorder_assembly
  _atom_site_disorder_group
 Bi01 Bi 0.62709(4) 0.500000 0.29954(9) 0.0042(3) Uani 1 2 d S T P . .
 Bi02 Bi 0.500000 0.77596(13) 0.39157(9) 0.0056(3) Uani 1 2 d S T P . .
 Bi03 Bi 0.500000 0.500000 0.11558(12) 0.0063(4) Uani 1 4 d S T P . .
 Bi04 Bi 0.750000 0.250000 0.88484(10) 0.0061(3) Uani 1 2 d S T P . .
 Bi05 Bi 0.75017(5) 0.500000 0.63037(9) 0.0060(3) Uani 1 2 d S T P . .
 Bi06 Bi 0.62499(2) 0.23125(12) 0.54288(7) 0.0107(3) Uani 1 1 d . . . . .
 Bi07 Bi 0.62738(4) 0.500000 0.81295(12) 0.0111(4) Uani 1 2 d S T P . .
 Bi08 Bi 0.500000 0.500000 0.63378(13) 0.0043(4) Uani 1 4 d S T P . .
 Ni09 Ni 0.500000 0.500000 0.3000(4) 0.0055(9) Uani 1 4 d S T P . .
 Ni0A Ni 0.56202(16) 0.500000 0.4660(5) 0.0119(5) Uani 1 2 d S T P . .
 Ni0B Ni 0.56236(12) 0.2418(6) 0.7167(4) 0.0074(4) Uani 1 1 d . . . . .
 Ni0C Ni 0.68603(11) 0.500000 0.4692(3) 0.0002(5) Uiso 1 2 d S . P . .
 Ni0D Ni 0.68752(13) 0.2539(4) 0.7155(5) 0.0092(4) Uiso 1 1 d . . . . .
 Ni1 Ni 0.62262(16) 0.500000 0.6339(4) 0.0059(14) Uani 0.698(14) 2 d S T . . .

loop_
  _atom_site_aniso_label
  _atom_site_aniso_U_11
  _atom_site_aniso_U_22
  _atom_site_aniso_U_33
  _atom_site_aniso_U_23
  _atom_site_aniso_U_13
  _atom_site_aniso_U_12
 Bi01 0.0037(5) 0.0048(7) 0.0042(8) 0.000 0.0006(3) 0.000
 Bi02 0.0059(4) 0.0053(5) 0.0056(8) -0.0011(5) 0.000 0.000
 Bi03 0.0077(6) 0.0067(9) 0.0045(10) 0.000 0.000 0.000
 Bi04 0.0049(4) 0.0088(4) 0.0047(7) 0.000 0.000 -0.0021(3)
 Bi05 0.0059(4) 0.0043(4) 0.0078(8) 0.000 0.0002(3) 0.000
 Bi06 0.0083(4) 0.0141(5) 0.0097(8) 0.0036(4) -0.0002(2) 0.0000(2)
 Bi07 0.0082(5) 0.0073(7) 0.0179(10) 0.000 0.0008(4) 0.000
 Bi08 0.0064(6) 0.0035(9) 0.0029(9) 0.000 0.000 0.000
 Ni09 0.0062(18) 0.008(2) 0.003(2) 0.000 0.000 0.000
 Ni0A 0.0097(10) 0.0157(12) 0.0104(11) 0.000 -0.0007(9) 0.000
 Ni0B 0.0077(7) 0.0042(10) 0.0104(8) 0.0035(6) 0.0005(6) -0.0006(5)
 Ni1 0.009(2) 0.004(3) 0.005(3) 0.000 -0.0003(13) 0.000

_geom_special_details
;
 All esds (except the esd in the dihedral angle between two l.s. planes)
 are estimated using the full covariance matrix.  The cell esds are taken
 into account individually in the estimation of esds in distances, angles
 and torsion angles; correlations between esds in cell parameters are only
 used when they are defined by crystal symmetry.  An approximate (isotropic)
 treatment of cell esds is used for estimating esds involving l.s. planes.
;
loop_
  _geom_bond_atom_site_label_1
  _geom_bond_atom_site_label_2
  _geom_bond_distance
  _geom_bond_site_symmetry_2
  _geom_bond_publ_flag
 Bi01 Bi04 3.5406(10) 5_554 ?
 Bi01 Bi04 3.5406(10) 7_554 ?
 Bi01 Bi05 3.5511(11) 10_664 ?
 Bi01 Ni09 2.7220(8) . ?
 Bi01 Ni0A 2.732(6) . ?
 Bi01 Ni0B 2.679(4) 5_554 ?
 Bi01 Ni0B 2.679(4) 7_554 ?
 Bi01 Ni0C 2.707(4) . ?
 Bi01 Ni0D 2.715(4) 7_554 ?
 Bi01 Ni0D 2.715(4) 5_554 ?
 Bi02 Bi02 3.654(2) 2_675 ?
 Bi02 Bi03 3.6511(16) 5 ?
 Bi02 Bi06 3.4247(7) 3_565 ?
 Bi02 Bi06 3.4247(7) 2_665 ?
 Bi02 Bi07 3.4658(12) 5_554 ?
 Bi02 Bi07 3.4658(12) 6_664 ?
 Bi02 Ni09 2.595(3) . ?
 Bi02 Ni0A 2.817(3) 2_665 ?
 Bi02 Ni0A 2.817(3) . ?
 Bi02 Ni0B 2.819(6) 8_654 ?
 Bi02 Ni0B 2.819(6) 5_554 ?
 Bi03 Bi06 3.4315(9) 8_654 ?
 Bi03 Bi06 3.4315(9) 6_654 ?
 Bi03 Bi06 3.4315(9) 7_554 ?
 Bi03 Bi06 3.4315(9) 5_554 ?
 Bi03 Ni09 2.602(6) . ?
 Bi03 Ni0B 2.777(5) 5_554 ?
 Bi03 Ni0B 2.777(5) 8_654 ?
 Bi03 Ni0B 2.777(5) 6_654 ?
 Bi03 Ni0B 2.777(5) 7_554 ?
 Bi04 Bi06 3.4880(8) 7 ?
 Bi04 Bi06 3.4880(8) 12_655 ?
 Bi04 Bi07 3.4761(10) 14_655 ?
 Bi04 Bi07 3.4761(10) . ?
 Bi04 Ni0C 2.730(2) 5_545 ?
 Bi04 Ni0C 2.730(2) 10_665 ?
 Bi04 Ni0D 2.739(7) 14_655 ?
 Bi04 Ni0D 2.739(7) . ?
 Bi05 Bi06 3.6765(12) 3_565 ?
 Bi05 Bi06 3.6765(12) . ?
 Bi05 Bi06 3.4971(12) 14_655 ?
 Bi05 Bi06 3.4971(12) 16_655 ?
 Bi05 Bi07 3.6818(14) . ?
 Bi05 Ni0C 2.657(4) . ?
 Bi05 Ni0D 2.696(4) 3_565 ?
 Bi05 Ni0D 2.741(4) 14_655 ?
 Bi05 Ni0D 2.696(4) . ?
 Bi05 Ni0D 2.741(4) 16_655 ?
 Bi05 Ni1 2.732(3) . ?
 Bi06 Bi08 3.6898(11) . ?
 Bi06 Ni0A 2.793(3) . ?
 Bi06 Ni0B 2.797(6) . ?
 Bi06 Ni0C 2.756(2) . ?
 Bi06 Ni0D 2.786(6) . ?
 Bi06 Ni1 2.541(3) . ?
 Bi07 Ni0B 2.866(5) 3_565 ?
 Bi07 Ni0B 2.866(5) . ?
 Bi07 Ni0D 2.753(4) . ?
 Bi07 Ni0D 2.753(4) 3_565 ?
 Bi07 Ni1 2.529(7) . ?
 Bi08 Ni0A 2.714(7) 2_665 ?
 Bi08 Ni0A 2.714(7) . ?
 Bi08 Ni0B 2.755(4) . ?
 Bi08 Ni0B 2.755(4) 2_665 ?
 Bi08 Ni0B 2.755(4) 4_655 ?
 Bi08 Ni0B 2.755(4) 3_565 ?
 Bi08 Ni1 2.626(3) . ?
 Bi08 Ni1 2.626(3) 2_665 ?
 Ni09 Ni0A 2.694(8) . ?
 Ni09 Ni0A 2.694(8) 2_665 ?
 Ni09 Ni0B 2.656(5) 8_654 ?
 Ni09 Ni0B 2.656(5) 5_554 ?
 Ni09 Ni0B 2.656(5) 7_554 ?
 Ni09 Ni0B 2.656(5) 6_654 ?
 Ni0A Ni0A 2.657(7) 2_665 ?
 Ni0A Ni0C 2.656(5) . ?
 Ni0A Ni1 2.701(9) . ?
 Ni0B Ni0B 2.671(5) 4_655 ?
 Ni0B Ni0D 2.682(5) . ?
 Ni0B Ni1 2.733(5) . ?
 Ni0C Ni1 2.692(7) . ?
 Ni0D Ni0D 2.677(6) 14_655 ?
 Ni0D Ni1 2.699(5) . ?

loop_
  _geom_angle_atom_site_label_1
  _geom_angle_atom_site_label_2
  _geom_angle_atom_site_label_3
  _geom_angle
  _geom_angle_site_symmetry_1
  _geom_angle_site_symmetry_3
  _geom_angle_publ_flag
 Bi04 Bi01 Bi04 70.31(2) 5_554 7_554 ?
 Bi04 Bi01 Bi05 71.22(3) 5_554 10_664 ?
 Bi04 Bi01 Bi05 71.22(3) 7_554 10_664 ?
 Ni09 Bi01 Bi04 137.97(7) . 5_554 ?
 Ni09 Bi01 Bi04 137.97(7) . 7_554 ?
 Ni09 Bi01 Bi05 137.89(12) . 10_664 ?
 Ni09 Bi01 Ni0A 59.19(16) . . ?
 Ni0A Bi01 Bi04 94.99(9) . 7_554 ?
 Ni0A Bi01 Bi04 94.99(9) . 5_554 ?
 Ni0A Bi01 Bi05 162.92(10) . 10_664 ?
 Ni0B Bi01 Bi04 96.27(9) 7_554 7_554 ?
 Ni0B Bi01 Bi04 163.13(7) 5_554 7_554 ?
 Ni0B Bi01 Bi04 96.27(9) 5_554 5_554 ?
 Ni0B Bi01 Bi04 163.13(7) 7_554 5_554 ?
 Ni0B Bi01 Bi05 95.16(9) 5_554 10_664 ?
 Ni0B Bi01 Bi05 95.16(9) 7_554 10_664 ?
 Ni0B Bi01 Ni09 58.90(10) 7_554 . ?
 Ni0B Bi01 Ni09 58.90(10) 5_554 . ?
 Ni0B Bi01 Ni0A 96.38(12) 5_554 . ?
 Ni0B Bi01 Ni0A 96.38(12) 7_554 . ?
 Ni0B Bi01 Ni0B 94.8(2) 7_554 5_554 ?
 Ni0B Bi01 Ni0C 128.85(12) 7_554 . ?
 Ni0B Bi01 Ni0C 128.85(12) 5_554 . ?
 Ni0B Bi01 Ni0D 59.64(12) 5_554 5_554 ?
 Ni0B Bi01 Ni0D 59.64(12) 7_554 7_554 ?
 Ni0B Bi01 Ni0D 128.1(2) 5_554 7_554 ?
 Ni0B Bi01 Ni0D 128.1(2) 7_554 5_554 ?
 Ni0C Bi01 Bi04 49.64(5) . 7_554 ?
 Ni0C Bi01 Bi04 49.64(5) . 5_554 ?
 Ni0C Bi01 Bi05 104.44(7) . 10_664 ?
 Ni0C Bi01 Ni09 117.67(14) . . ?
 Ni0C Bi01 Ni0A 58.48(15) . . ?
 Ni0C Bi01 Ni0D 99.44(11) . 5_554 ?
 Ni0C Bi01 Ni0D 99.44(11) . 7_554 ?
 Ni0D Bi01 Bi04 49.82(12) 7_554 7_554 ?
 Ni0D Bi01 Bi04 49.82(12) 5_554 5_554 ?
 Ni0D Bi01 Bi04 103.49(7) 7_554 5_554 ?
 Ni0D Bi01 Bi04 103.49(7) 5_554 7_554 ?
 Ni0D Bi01 Bi05 49.71(8) 5_554 10_664 ?
 Ni0D Bi01 Bi05 49.71(8) 7_554 10_664 ?
 Ni0D Bi01 Ni09 118.54(9) 7_554 . ?
 Ni0D Bi01 Ni09 118.54(9) 5_554 . ?
 Ni0D Bi01 Ni0A 128.24(11) 5_554 . ?
 Ni0D Bi01 Ni0A 128.24(11) 7_554 . ?
 Ni0D Bi01 Ni0D 99.42(17) 5_554 7_554 ?
 Bi03 Bi02 Bi02 59.97(2) 5 2_675 ?
 Bi06 Bi02 Bi02 90.98(3) 3_565 2_675 ?
 Bi06 Bi02 Bi02 90.98(3) 2_665 2_675 ?
 Bi06 Bi02 Bi03 57.914(17) 3_565 5 ?
 Bi06 Bi02 Bi03 57.914(17) 2_665 5 ?
 Bi06 Bi02 Bi06 102.83(3) 3_565 2_665 ?
 Bi06 Bi02 Bi07 66.01(3) 2_665 6_664 ?
 Bi06 Bi02 Bi07 66.01(3) 3_565 5_554 ?
 Bi06 Bi02 Bi07 145.48(4) 3_565 6_664 ?
 Bi06 Bi02 Bi07 145.48(4) 2_665 5_554 ?
 Bi07 Bi02 Bi02 58.186(17) 6_664 2_675 ?
 Bi07 Bi02 Bi02 58.186(17) 5_554 2_675 ?
 Bi07 Bi02 Bi03 90.77(3) 6_664 5 ?
 Bi07 Bi02 Bi03 90.77(3) 5_554 5 ?
 Bi07 Bi02 Bi07 103.84(5) 5_554 6_664 ?
 Ni09 Bi02 Bi02 150.13(11) . 2_675 ?
 Ni09 Bi02 Bi03 149.89(12) . 5 ?
 Ni09 Bi02 Bi06 107.19(7) . 2_665 ?
 Ni09 Bi02 Bi06 107.19(7) . 3_565 ?
 Ni09 Bi02 Bi07 107.32(6) . 5_554 ?
 Ni09 Bi02 Bi07 107.32(6) . 6_664 ?
 Ni09 Bi02 Ni0A 59.53(15) . . ?
 Ni09 Bi02 Ni0A 59.53(15) . 2_665 ?
 Ni09 Bi02 Ni0B 58.57(13) . 5_554 ?
 Ni09 Bi02 Ni0B 58.57(13) . 8_654 ?
 Ni0A Bi02 Bi02 143.03(9) 2_665 2_675 ?
 Ni0A Bi02 Bi02 143.03(9) . 2_675 ?
 Ni0A Bi02 Bi03 94.40(13) . 5 ?
 Ni0A Bi02 Bi03 94.40(13) 2_665 5 ?
 Ni0A Bi02 Bi06 97.03(11) . 2_665 ?
 Ni0A Bi02 Bi06 97.03(11) 2_665 3_565 ?
 Ni0A Bi02 Bi06 52.05(9) . 3_565 ?
 Ni0A Bi02 Bi06 52.05(9) 2_665 2_665 ?
 Ni0A Bi02 Bi07 99.75(7) . 5_554 ?
 Ni0A Bi02 Bi07 99.75(8) 2_665 6_664 ?
 Ni0A Bi02 Bi07 155.76(7) . 6_664 ?
 Ni0A Bi02 Bi07 155.76(7) 2_665 5_554 ?
 Ni0A Bi02 Ni0A 56.28(14) . 2_665 ?
 Ni0A Bi02 Ni0B 91.38(15) 2_665 8_654 ?
 Ni0A Bi02 Ni0B 91.38(15) . 5_554 ?
 Ni0A Bi02 Ni0B 118.10(16) 2_665 5_554 ?
 Ni0A Bi02 Ni0B 118.10(16) . 8_654 ?
 Ni0B Bi02 Bi02 95.67(9) 8_654 2_675 ?
 Ni0B Bi02 Bi02 95.67(9) 5_554 2_675 ?
 Ni0B Bi02 Bi03 143.81(9) 8_654 5 ?
 Ni0B Bi02 Bi03 143.81(9) 5_554 5 ?
 Ni0B Bi02 Bi06 156.10(9) 8_654 3_565 ?
 Ni0B Bi02 Bi06 156.10(9) 5_554 2_665 ?
 Ni0B Bi02 Bi06 99.99(8) 8_654 2_665 ?
 Ni0B Bi02 Bi06 99.99(8) 5_554 3_565 ?
 Ni0B Bi02 Bi07 98.33(11) 8_654 5_554 ?
 Ni0B Bi02 Bi07 53.06(9) 5_554 5_554 ?
 Ni0B Bi02 Bi07 53.06(9) 8_654 6_664 ?
 Ni0B Bi02 Bi07 98.33(11) 5_554 6_664 ?
 Ni0B Bi02 Ni0B 56.56(17) 8_654 5_554 ?
 Bi02 Bi03 Bi02 60.05(5) 5_544 6_664 ?
 Bi06 Bi03 Bi02 90.93(4) 8_654 5_544 ?
 Bi06 Bi03 Bi02 90.93(4) 7_554 6_664 ?
 Bi06 Bi03 Bi02 57.73(2) 8_654 6_664 ?
 Bi06 Bi03 Bi02 90.93(4) 6_654 6_664 ?
 Bi06 Bi03 Bi02 57.73(2) 6_654 5_544 ?
 Bi06 Bi03 Bi02 57.73(2) 7_554 5_544 ?
 Bi06 Bi03 Bi02 57.73(2) 5_554 6_664 ?
 Bi06 Bi03 Bi02 90.93(4) 5_554 5_544 ?
 Bi06 Bi03 Bi06 66.67(3) 5_554 7_554 ?
 Bi06 Bi03 Bi06 102.55(4) 6_654 7_554 ?
 Bi06 Bi03 Bi06 66.67(3) 6_654 8_654 ?
 Bi06 Bi03 Bi06 145.21(6) 8_654 7_554 ?
 Bi06 Bi03 Bi06 102.55(4) 5_554 8_654 ?
 Bi06 Bi03 Bi06 145.21(6) 6_654 5_554 ?
 Ni09 Bi03 Bi02 149.97(2) . 5_544 ?
 Ni09 Bi03 Bi02 149.97(2) . 6_664 ?
 Ni09 Bi03 Bi06 107.40(3) . 7_554 ?
 Ni09 Bi03 Bi06 107.40(3) . 8_654 ?
 Ni09 Bi03 Bi06 107.40(3) . 6_654 ?
 Ni09 Bi03 Bi06 107.40(3) . 5_554 ?
 Ni09 Bi03 Ni0B 59.06(12) . 8_654 ?
 Ni09 Bi03 Ni0B 59.06(12) . 6_654 ?
 Ni09 Bi03 Ni0B 59.06(12) . 7_554 ?
 Ni09 Bi03 Ni0B 59.06(12) . 5_554 ?
 Ni0B Bi03 Bi02 95.15(12) 7_554 5_544 ?
 Ni0B Bi03 Bi02 143.18(11) 8_654 5_544 ?
 Ni0B Bi03 Bi02 143.18(11) 7_554 6_664 ?
 Ni0B Bi03 Bi02 95.15(12) 5_554 6_664 ?
 Ni0B Bi03 Bi02 95.15(12) 6_654 5_544 ?
 Ni0B Bi03 Bi02 143.18(11) 6_654 6_664 ?
 Ni0B Bi03 Bi02 143.18(11) 5_554 5_544 ?
 Ni0B Bi03 Bi02 95.15(12) 8_654 6_664 ?
 Ni0B Bi03 Bi06 52.28(11) 5_554 5_554 ?
 Ni0B Bi03 Bi06 97.98(8) 8_654 5_554 ?
 Ni0B Bi03 Bi06 97.98(8) 6_654 7_554 ?
 Ni0B Bi03 Bi06 156.81(8) 8_654 7_554 ?
 Ni0B Bi03 Bi06 52.28(11) 7_554 7_554 ?
 Ni0B Bi03 Bi06 156.81(8) 6_654 5_554 ?
 Ni0B Bi03 Bi06 99.71(7) 7_554 5_554 ?
 Ni0B Bi03 Bi06 156.81(8) 7_554 8_654 ?
 Ni0B Bi03 Bi06 52.28(11) 8_654 8_654 ?
 Ni0B Bi03 Bi06 156.81(8) 5_554 6_654 ?
 Ni0B Bi03 Bi06 97.98(8) 5_554 8_654 ?
 Ni0B Bi03 Bi06 52.28(11) 6_654 6_654 ?
 Ni0B Bi03 Bi06 97.98(8) 7_554 6_654 ?
 Ni0B Bi03 Bi06 99.71(8) 8_654 6_654 ?
 Ni0B Bi03 Bi06 99.71(8) 5_554 7_554 ?
 Ni0B Bi03 Bi06 99.71(8) 6_654 8_654 ?
 Ni0B Bi03 Ni0B 90.5(2) 5_554 7_554 ?
 Ni0B Bi03 Ni0B 90.5(2) 8_654 6_654 ?
 Ni0B Bi03 Ni0B 57.51(15) 5_554 8_654 ?
 Ni0B Bi03 Ni0B 57.51(15) 6_654 7_554 ?
 Ni0B Bi03 Ni0B 118.1(2) 5_554 6_654 ?
 Ni0B Bi03 Ni0B 118.1(2) 8_654 7_554 ?
 Bi01 Bi04 Bi01 140.25(7) 5_545 10_665 ?
 Bi06 Bi04 Bi01 70.85(3) 7 5_545 ?
 Bi06 Bi04 Bi01 139.72(3) 12_655 5_545 ?
 Bi06 Bi04 Bi01 70.85(3) 12_655 10_665 ?
 Bi06 Bi04 Bi01 139.72(3) 7 10_665 ?
 Bi06 Bi04 Bi06 100.51(3) 12_655 7 ?
 Bi07 Bi04 Bi01 71.139(19) 14_655 10_665 ?
 Bi07 Bi04 Bi01 97.17(3) . 10_665 ?
 Bi07 Bi04 Bi01 97.17(3) 14_655 5_545 ?
 Bi07 Bi04 Bi01 71.139(19) . 5_545 ?
 Bi07 Bi04 Bi06 65.22(3) . 7 ?
 Bi07 Bi04 Bi06 142.40(4) 14_655 7 ?
 Bi07 Bi04 Bi06 65.22(3) 14_655 12_655 ?
 Bi07 Bi04 Bi06 142.40(4) . 12_655 ?
 Bi07 Bi04 Bi07 146.06(8) 14_655 . ?
 Ni0C Bi04 Bi01 49.08(8) 5_545 5_545 ?
 Ni0C Bi04 Bi01 49.08(8) 10_665 10_665 ?
 Ni0C Bi04 Bi01 162.09(5) 10_665 5_545 ?
 Ni0C Bi04 Bi01 162.09(5) 5_545 10_665 ?
 Ni0C Bi04 Bi06 50.85(5) 10_665 12_655 ?
 Ni0C Bi04 Bi06 50.85(5) 5_545 7 ?
 Ni0C Bi04 Bi06 94.23(7) 5_545 12_655 ?
 Ni0C Bi04 Bi06 94.23(7) 10_665 7 ?
 Ni0C Bi04 Bi07 100.73(5) 5_545 . ?
 Ni0C Bi04 Bi07 93.93(4) 10_665 . ?
 Ni0C Bi04 Bi07 100.73(5) 10_665 14_655 ?
 Ni0C Bi04 Bi07 93.93(4) 5_545 14_655 ?
 Ni0C Bi04 Ni0C 128.28(16) 10_665 5_545 ?
 Ni0C Bi04 Ni0D 128.10(10) 10_665 . ?
 Ni0C Bi04 Ni0D 98.28(10) 10_665 14_655 ?
 Ni0C Bi04 Ni0D 98.28(10) 5_545 . ?
 Ni0C Bi04 Ni0D 128.10(10) 5_545 14_655 ?
 Ni0D Bi04 Bi01 93.44(11) 14_655 5_545 ?
 Ni0D Bi04 Bi01 93.44(11) . 10_665 ?
 Ni0D Bi04 Bi01 49.22(7) . 5_545 ?
 Ni0D Bi04 Bi01 49.22(7) 14_655 10_665 ?
 Ni0D Bi04 Bi06 100.50(9) 14_655 12_655 ?
 Ni0D Bi04 Bi06 100.50(9) . 7 ?
 Ni0D Bi04 Bi06 158.97(10) 14_655 7 ?
 Ni0D Bi04 Bi06 158.97(10) . 12_655 ?
 Ni0D Bi04 Bi07 50.90(7) . . ?
 Ni0D Bi04 Bi07 96.97(11) 14_655 . ?
 Ni0D Bi04 Bi07 50.90(7) 14_655 14_655 ?
 Ni0D Bi04 Bi07 96.97(11) . 14_655 ?
 Ni0D Bi04 Ni0D 58.51(19) 14_655 . ?
 Bi01 Bi05 Bi06 139.96(2) 10_665 3_565 ?
 Bi01 Bi05 Bi06 139.96(2) 10_665 . ?
 Bi01 Bi05 Bi07 93.35(3) 10_665 . ?
 Bi06 Bi05 Bi01 70.81(3) 16_655 10_665 ?
 Bi06 Bi05 Bi01 70.81(3) 14_655 10_665 ?
 Bi06 Bi05 Bi06 65.26(4) 16_655 14_655 ?
 Bi06 Bi05 Bi06 139.51(6) 16_655 . ?
 Bi06 Bi05 Bi06 96.75(3) 16_655 3_565 ?
 Bi06 Bi05 Bi06 73.19(3) 3_565 . ?
 Bi06 Bi05 Bi06 139.51(6) 14_655 3_565 ?
 Bi06 Bi05 Bi06 96.75(3) 14_655 . ?
 Bi06 Bi05 Bi07 73.38(3) . . ?
 Bi06 Bi05 Bi07 142.49(3) 14_655 . ?
 Bi06 Bi05 Bi07 142.49(3) 16_655 . ?
 Bi06 Bi05 Bi07 73.38(3) 3_565 . ?
 Ni0C Bi05 Bi01 163.38(8) . 10_665 ?
 Ni0C Bi05 Bi06 95.34(7) . 14_655 ?
 Ni0C Bi05 Bi06 48.36(4) . . ?
 Ni0C Bi05 Bi06 48.36(4) . 3_565 ?
 Ni0C Bi05 Bi06 95.34(7) . 16_655 ?
 Ni0C Bi05 Bi07 103.28(7) . . ?
 Ni0C Bi05 Ni0D 128.82(11) . 14_655 ?
 Ni0C Bi05 Ni0D 97.12(12) . . ?
 Ni0C Bi05 Ni0D 97.12(12) . 3_565 ?
 Ni0C Bi05 Ni0D 128.82(11) . 16_655 ?
 Ni0C Bi05 Ni1 59.91(15) . . ?
 Ni0D Bi05 Bi01 49.07(9) 16_655 10_665 ?
 Ni0D Bi05 Bi01 93.95(11) 3_565 10_665 ?
 Ni0D Bi05 Bi01 93.95(11) . 10_665 ?
 Ni0D Bi05 Bi01 49.07(9) 14_655 10_665 ?
 Ni0D Bi05 Bi06 159.90(7) 3_565 14_655 ?
 Ni0D Bi05 Bi06 48.93(13) 3_565 3_565 ?
 Ni0D Bi05 Bi06 97.85(7) 3_565 16_655 ?
 Ni0D Bi05 Bi06 92.97(8) 14_655 . ?
 Ni0D Bi05 Bi06 103.31(7) 3_565 . ?
 Ni0D Bi05 Bi06 162.30(7) 16_655 . ?
 Ni0D Bi05 Bi06 51.32(12) 16_655 16_655 ?
 Ni0D Bi05 Bi06 159.90(7) . 16_655 ?
 Ni0D Bi05 Bi06 100.94(8) 16_655 14_655 ?
 Ni0D Bi05 Bi06 97.84(7) . 14_655 ?
 Ni0D Bi05 Bi06 162.30(7) 14_655 3_565 ?
 Ni0D Bi05 Bi06 103.31(7) . 3_565 ?
 Ni0D Bi05 Bi06 100.94(8) 14_655 16_655 ?
 Ni0D Bi05 Bi06 48.93(13) . . ?
 Ni0D Bi05 Bi06 51.32(12) 14_655 14_655 ?
 Ni0D Bi05 Bi06 92.97(8) 16_655 3_565 ?
 Ni0D Bi05 Bi07 48.14(9) . . ?
 Ni0D Bi05 Bi07 92.36(10) 14_655 . ?
 Ni0D Bi05 Bi07 48.14(9) 3_565 . ?
 Ni0D Bi05 Bi07 92.36(10) 16_655 . ?
 Ni0D Bi05 Ni0D 98.14(17) 16_655 14_655 ?
 Ni0D Bi05 Ni0D 58.99(12) 3_565 16_655 ?
 Ni0D Bi05 Ni0D 127.5(2) 3_565 14_655 ?
 Ni0D Bi05 Ni0D 127.5(2) . 16_655 ?
 Ni0D Bi05 Ni0D 58.99(12) . 14_655 ?
 Ni0D Bi05 Ni0D 96.18(17) . 3_565 ?
 Ni0D Bi05 Ni1 59.62(10) 3_565 . ?
 Ni0D Bi05 Ni1 59.62(10) . . ?
 Ni1 Bi05 Bi01 136.71(14) . 10_665 ?
 Ni1 Bi05 Bi06 43.69(7) . . ?
 Ni1 Bi05 Bi06 140.43(8) . 16_655 ?
 Ni1 Bi05 Bi06 43.69(7) . 3_565 ?
 Ni1 Bi05 Bi06 140.43(8) . 14_655 ?
 Ni1 Bi05 Bi07 43.37(13) . . ?
 Ni1 Bi05 Ni0D 118.61(10) . 14_655 ?
 Ni1 Bi05 Ni0D 118.61(10) . 16_655 ?
 Bi02 Bi06 Bi03 64.35(3) 2_665 5_545 ?
 Bi02 Bi06 Bi04 101.66(2) 2_665 7_554 ?
 Bi02 Bi06 Bi05 142.15(4) 2_665 . ?
 Bi02 Bi06 Bi05 143.95(4) 2_665 14_655 ?
 Bi02 Bi06 Bi08 70.11(3) 2_665 . ?
 Bi03 Bi06 Bi04 144.50(3) 5_545 7_554 ?
 Bi03 Bi06 Bi05 101.22(3) 5_545 14_655 ?
 Bi03 Bi06 Bi05 142.77(5) 5_545 . ?
 Bi03 Bi06 Bi08 69.912(16) 5_545 . ?
 Bi04 Bi06 Bi05 68.21(3) 7_554 . ?
 Bi04 Bi06 Bi05 70.27(3) 7_554 14_655 ?
 Bi04 Bi06 Bi08 138.86(3) 7_554 . ?
 Bi05 Bi06 Bi05 69.226(18) 14_655 . ?
 Bi05 Bi06 Bi08 93.34(3) . . ?
 Bi05 Bi06 Bi08 138.79(6) 14_655 . ?
 Ni0A Bi06 Bi02 52.69(9) . 2_665 ?
 Ni0A Bi06 Bi03 99.83(7) . 5_545 ?
 Ni0A Bi06 Bi04 95.05(11) . 7_554 ?
 Ni0A Bi06 Bi05 90.84(8) . . ?
 Ni0A Bi06 Bi05 158.36(7) . 14_655 ?
 Ni0A Bi06 Bi08 47.03(13) . . ?
 Ni0A Bi06 Ni0B 94.87(15) . . ?
 Ni0B Bi06 Bi02 99.94(9) . 2_665 ?
 Ni0B Bi06 Bi03 51.73(9) . 5_545 ?
 Ni0B Bi06 Bi04 158.04(9) . 7_554 ?
 Ni0B Bi06 Bi05 92.11(10) . . ?
 Ni0B Bi06 Bi05 94.22(10) . 14_655 ?
 Ni0B Bi06 Bi08 47.86(9) . . ?
 Ni0C Bi06 Bi02 98.58(7) . 2_665 ?
 Ni0C Bi06 Bi03 156.93(5) . 5_545 ?
 Ni0C Bi06 Bi04 50.18(5) . 7_554 ?
 Ni0C Bi06 Bi05 101.50(5) . 14_655 ?
 Ni0C Bi06 Bi05 46.10(8) . . ?
 Ni0C Bi06 Bi08 90.17(5) . . ?
 Ni0C Bi06 Ni0A 57.21(10) . . ?
 Ni0C Bi06 Ni0B 122.27(13) . . ?
 Ni0C Bi06 Ni0D 92.81(10) . . ?
 Ni0D Bi06 Bi02 157.23(9) . 2_665 ?
 Ni0D Bi06 Bi03 98.64(10) . 5_545 ?
 Ni0D Bi06 Bi04 100.78(9) . 7_554 ?
 Ni0D Bi06 Bi05 50.18(7) . 14_655 ?
 Ni0D Bi06 Bi05 46.86(7) . . ?
 Ni0D Bi06 Bi08 90.31(9) . . ?
 Ni0D Bi06 Ni0A 121.30(14) . . ?
 Ni0D Bi06 Ni0B 57.43(17) . . ?
 Ni1 Bi06 Bi02 108.32(10) . 2_665 ?
 Ni1 Bi06 Bi03 107.90(9) . 5_545 ?
 Ni1 Bi06 Bi04 107.50(9) . 7_554 ?
 Ni1 Bi06 Bi05 107.58(10) . 14_655 ?
 Ni1 Bi06 Bi05 47.98(8) . . ?
 Ni1 Bi06 Bi08 45.37(8) . . ?
 Ni1 Bi06 Ni0A 60.63(17) . . ?
 Ni1 Bi06 Ni0B 61.36(14) . . ?
 Ni1 Bi06 Ni0C 60.93(13) . . ?
 Ni1 Bi06 Ni0D 60.68(13) . . ?
 Bi02 Bi07 Bi02 63.63(3) 5_545 6_665 ?
 Bi02 Bi07 Bi04 101.08(3) 6_665 3_565 ?
 Bi02 Bi07 Bi04 101.08(3) 5_545 . ?
 Bi02 Bi07 Bi04 144.14(7) 5_545 3_565 ?
 Bi02 Bi07 Bi04 144.14(7) 6_665 . ?
 Bi02 Bi07 Bi05 141.84(3) 6_665 . ?
 Bi02 Bi07 Bi05 141.84(3) 5_545 . ?
 Bi04 Bi07 Bi04 71.82(2) . 3_565 ?
 Bi04 Bi07 Bi05 70.40(3) . . ?
 Bi04 Bi07 Bi05 70.40(3) 3_565 . ?
 Ni0B Bi07 Bi02 99.00(8) . 6_665 ?
 Ni0B Bi07 Bi02 51.83(11) 3_565 6_665 ?
 Ni0B Bi07 Bi02 99.00(8) 3_565 5_545 ?
 Ni0B Bi07 Bi02 51.83(11) . 5_545 ?
 Ni0B Bi07 Bi04 94.27(8) . . ?
 Ni0B Bi07 Bi04 159.41(8) . 3_565 ?
 Ni0B Bi07 Bi04 94.27(8) 3_565 3_565 ?
 Ni0B Bi07 Bi04 159.41(8) 3_565 . ?
 Ni0B Bi07 Bi05 90.89(10) . . ?
 Ni0B Bi07 Bi05 90.89(10) 3_565 . ?
 Ni0B Bi07 Ni0B 94.56(19) 3_565 . ?
 Ni0D Bi07 Bi02 155.86(7) 3_565 5_545 ?
 Ni0D Bi07 Bi02 98.28(7) . 5_545 ?
 Ni0D Bi07 Bi02 98.28(7) 3_565 6_665 ?
 Ni0D Bi07 Bi02 155.86(7) . 6_665 ?
 Ni0D Bi07 Bi04 50.56(12) . . ?
 Ni0D Bi07 Bi04 102.70(7) . 3_565 ?
 Ni0D Bi07 Bi04 102.70(7) 3_565 . ?
 Ni0D Bi07 Bi04 50.56(12) 3_565 3_565 ?
 Ni0D Bi07 Bi05 46.85(9) 3_565 . ?
 Ni0D Bi07 Bi05 46.85(9) . . ?
 Ni0D Bi07 Ni0B 56.98(12) 3_565 3_565 ?
 Ni0D Bi07 Ni0B 121.8(2) 3_565 . ?
 Ni0D Bi07 Ni0B 56.99(12) . . ?
 Ni0D Bi07 Ni0B 121.8(2) . 3_565 ?
 Ni0D Bi07 Ni0D 93.61(18) 3_565 . ?
 Ni1 Bi07 Bi02 106.75(7) . 6_665 ?
 Ni1 Bi07 Bi02 106.75(7) . 5_545 ?
 Ni1 Bi07 Bi04 108.79(7) . . ?
 Ni1 Bi07 Bi04 108.79(7) . 3_565 ?
 Ni1 Bi07 Bi05 47.90(8) . . ?
 Ni1 Bi07 Ni0B 60.48(12) . 3_565 ?
 Ni1 Bi07 Ni0B 60.48(12) . . ?
 Ni1 Bi07 Ni0D 61.29(12) . 3_565 ?
 Ni1 Bi07 Ni0D 61.29(12) . . ?
 Bi06 Bi08 Bi06 72.88(3) 4_655 2_665 ?
 Bi06 Bi08 Bi06 139.32(7) . 2_665 ?
 Bi06 Bi08 Bi06 139.32(7) 4_655 3_565 ?
 Bi06 Bi08 Bi06 93.02(4) . 4_655 ?
 Bi06 Bi08 Bi06 72.88(3) . 3_565 ?
 Bi06 Bi08 Bi06 93.02(4) 3_565 2_665 ?
 Ni0A Bi08 Bi06 48.84(7) . 3_565 ?
 Ni0A Bi08 Bi06 92.98(9) . 2_665 ?
 Ni0A Bi08 Bi06 92.98(9) 2_665 3_565 ?
 Ni0A Bi08 Bi06 48.84(7) 2_665 4_655 ?
 Ni0A Bi08 Bi06 92.98(9) 2_665 . ?
 Ni0A Bi08 Bi06 92.98(9) . 4_655 ?
 Ni0A Bi08 Bi06 48.84(7) 2_665 2_665 ?
 Ni0A Bi08 Bi06 48.84(7) . . ?
 Ni0A Bi08 Ni0A 58.6(2) 2_665 . ?
 Ni0A Bi08 Ni0B 127.44(12) . 4_655 ?
 Ni0A Bi08 Ni0B 127.44(12) . 2_665 ?
 Ni0A Bi08 Ni0B 97.66(12) . 3_565 ?
 Ni0A Bi08 Ni0B 127.44(12) 2_665 3_565 ?
 Ni0A Bi08 Ni0B 97.66(11) 2_665 2_665 ?
 Ni0A Bi08 Ni0B 127.44(12) 2_665 . ?
 Ni0A Bi08 Ni0B 97.66(12) 2_665 4_655 ?
 Ni0A Bi08 Ni0B 97.66(11) . . ?
 Ni0B Bi08 Bi06 104.48(7) . 3_565 ?
 Ni0B Bi08 Bi06 48.85(12) 3_565 3_565 ?
 Ni0B Bi08 Bi06 104.48(7) 4_655 2_665 ?
 Ni0B Bi08 Bi06 162.47(7) 3_565 4_655 ?
 Ni0B Bi08 Bi06 162.46(7) . 2_665 ?
 Ni0B Bi08 Bi06 48.85(12) 2_665 2_665 ?
 Ni0B Bi08 Bi06 92.61(9) 4_655 . ?
 Ni0B Bi08 Bi06 92.61(9) 2_665 3_565 ?
 Ni0B Bi08 Bi06 104.48(7) 3_565 . ?
 Ni0B Bi08 Bi06 162.47(7) 4_655 3_565 ?
 Ni0B Bi08 Bi06 104.48(7) 2_665 4_655 ?
 Ni0B Bi08 Bi06 162.47(7) 2_665 . ?
 Ni0B Bi08 Bi06 48.85(12) 4_655 4_655 ?
 Ni0B Bi08 Bi06 92.61(9) 3_565 2_665 ?
 Ni0B Bi08 Bi06 48.85(12) . . ?
 Ni0B Bi08 Bi06 92.61(9) . 4_655 ?
 Ni0B Bi08 Ni0B 58.01(13) . 4_655 ?
 Ni0B Bi08 Ni0B 99.7(2) . 3_565 ?
 Ni0B Bi08 Ni0B 58.01(13) 3_565 2_665 ?
 Ni0B Bi08 Ni0B 129.7(2) 3_565 4_655 ?
 Ni0B Bi08 Ni0B 129.7(2) . 2_665 ?
 Ni0B Bi08 Ni0B 99.7(2) 4_655 2_665 ?
 Ni1 Bi08 Bi06 43.51(7) . . ?
 Ni1 Bi08 Bi06 136.53(8) . 2_665 ?
 Ni1 Bi08 Bi06 136.53(8) 2_665 . ?
 Ni1 Bi08 Bi06 136.53(8) 2_665 3_565 ?
 Ni1 Bi08 Bi06 43.51(7) . 3_565 ?
 Ni1 Bi08 Bi06 43.51(7) 2_665 2_665 ?
 Ni1 Bi08 Bi06 43.51(7) 2_665 4_655 ?
 Ni1 Bi08 Bi06 136.53(8) . 4_655 ?
 Ni1 Bi08 Ni0A 60.73(17) 2_665 2_665 ?
 Ni1 Bi08 Ni0A 60.73(17) . . ?
 Ni1 Bi08 Ni0A 119.34(17) . 2_665 ?
 Ni1 Bi08 Ni0A 119.34(17) 2_665 . ?
 Ni1 Bi08 Ni0B 60.98(9) 2_665 4_655 ?
 Ni1 Bi08 Ni0B 60.98(9) . 3_565 ?
 Ni1 Bi08 Ni0B 118.99(10) . 2_665 ?
 Ni1 Bi08 Ni0B 118.99(10) 2_665 3_565 ?
 Ni1 Bi08 Ni0B 60.98(9) 2_665 2_665 ?
 Ni1 Bi08 Ni0B 60.98(9) . . ?
 Ni1 Bi08 Ni0B 118.99(10) 2_665 . ?
 Ni1 Bi08 Ni0B 118.99(10) . 4_655 ?
 Ni1 Bi08 Ni1 179.9(3) 2_665 . ?
 Bi01 Ni09 Bi01 179.7(2) . 2_665 ?
 Bi02 Ni09 Bi01 90.07(6) . . ?
 Bi02 Ni09 Bi01 90.07(6) . 2_665 ?
 Bi02 Ni09 Bi01 90.07(6) 2_665 . ?
 Bi02 Ni09 Bi01 90.07(6) 2_665 2_665 ?
 Bi02 Ni09 Bi02 120.3(2) . 2_665 ?
 Bi02 Ni09 Bi03 119.87(11) . . ?
 Bi02 Ni09 Bi03 119.87(11) 2_665 . ?
 Bi02 Ni09 Ni0A 64.33(11) 2_665 2_665 ?
 Bi02 Ni09 Ni0A 64.33(11) . . ?
 Bi02 Ni09 Ni0A 64.33(11) 2_665 . ?
 Bi02 Ni09 Ni0A 64.33(11) . 2_665 ?
 Bi02 Ni09 Ni0B 149.79(8) . 7_554 ?
 Bi02 Ni09 Ni0B 64.94(14) 2_665 7_554 ?
 Bi02 Ni09 Ni0B 149.79(8) . 6_654 ?
 Bi02 Ni09 Ni0B 149.79(8) 2_665 8_654 ?
 Bi02 Ni09 Ni0B 149.79(8) 2_665 5_554 ?
 Bi02 Ni09 Ni0B 64.94(14) . 5_554 ?
 Bi02 Ni09 Ni0B 64.94(14) 2_665 6_654 ?
 Bi02 Ni09 Ni0B 64.94(14) . 8_654 ?
 Bi03 Ni09 Bi01 89.87(12) . . ?
 Bi03 Ni09 Bi01 89.87(12) . 2_665 ?
 Bi03 Ni09 Ni0A 150.45(11) . 2_665 ?
 Bi03 Ni09 Ni0A 150.45(11) . . ?
 Bi03 Ni09 Ni0B 63.75(16) . 7_554 ?
 Bi03 Ni09 Ni0B 63.75(16) . 8_654 ?
 Bi03 Ni09 Ni0B 63.75(16) . 6_654 ?
 Bi03 Ni09 Ni0B 63.75(16) . 5_554 ?
 Ni0A Ni09 Bi01 119.7(2) 2_665 . ?
 Ni0A Ni09 Bi01 60.59(12) 2_665 2_665 ?
 Ni0A Ni09 Bi01 60.59(12) . . ?
 Ni0A Ni09 Bi01 119.7(2) . 2_665 ?
 Ni0A Ni09 Ni0A 59.1(2) . 2_665 ?
 Ni0B Ni09 Bi01 120.13(12) 7_554 2_665 ?
 Ni0B Ni09 Bi01 120.13(12) 6_654 . ?
 Ni0B Ni09 Bi01 59.73(8) 7_554 . ?
 Ni0B Ni09 Bi01 59.73(8) 6_654 2_665 ?
 Ni0B Ni09 Bi01 120.13(12) 5_554 2_665 ?
 Ni0B Ni09 Bi01 59.73(8) 8_654 2_665 ?
 Ni0B Ni09 Bi01 120.13(12) 8_654 . ?
 Ni0B Ni09 Bi01 59.73(8) 5_554 . ?
 Ni0B Ni09 Ni0A 97.86(14) 8_654 2_665 ?
 Ni0B Ni09 Ni0A 129.26(16) 6_654 . ?
 Ni0B Ni09 Ni0A 129.26(16) 8_654 . ?
 Ni0B Ni09 Ni0A 129.26(16) 7_554 2_665 ?
 Ni0B Ni09 Ni0A 97.86(14) 5_554 . ?
 Ni0B Ni09 Ni0A 97.86(14) 6_654 2_665 ?
 Ni0B Ni09 Ni0A 129.26(16) 5_554 2_665 ?
 Ni0B Ni09 Ni0A 97.86(14) 7_554 . ?
 Ni0B Ni09 Ni0B 127.5(3) 6_654 5_554 ?
 Ni0B Ni09 Ni0B 60.40(16) 6_654 7_554 ?
 Ni0B Ni09 Ni0B 95.9(2) 6_654 8_654 ?
 Ni0B Ni09 Ni0B 127.5(3) 7_554 8_654 ?
 Ni0B Ni09 Ni0B 60.40(16) 5_554 8_654 ?
 Ni0B Ni09 Ni0B 95.9(2) 5_554 7_554 ?
 Bi01 Ni0A Bi02 85.39(17) . 2_665 ?
 Bi01 Ni0A Bi02 85.39(17) . . ?
 Bi01 Ni0A Bi06 95.03(11) . . ?
 Bi01 Ni0A Bi06 95.02(11) . 3_565 ?
 Bi02 Ni0A Bi02 106.07(18) . 2_665 ?
 Bi06 Ni0A Bi02 178.6(2) 3_565 2_665 ?
 Bi06 Ni0A Bi02 75.259(19) 3_565 . ?
 Bi06 Ni0A Bi02 75.258(19) . 2_665 ?
 Bi06 Ni0A Bi02 178.6(2) . . ?
 Bi06 Ni0A Bi06 103.41(17) . 3_565 ?
 Bi08 Ni0A Bi01 178.6(2) . . ?
 Bi08 Ni0A Bi02 95.43(11) . 2_665 ?
 Bi08 Ni0A Bi02 95.43(11) . . ?
 Bi08 Ni0A Bi06 84.13(17) . . ?
 Bi08 Ni0A Bi06 84.13(17) . 3_565 ?
 Ni09 Ni0A Bi01 60.22(17) . . ?
 Ni09 Ni0A Bi02 56.14(11) . . ?
 Ni09 Ni0A Bi02 56.14(11) . 2_665 ?
 Ni09 Ni0A Bi06 125.17(14) . . ?
 Ni09 Ni0A Bi06 125.17(14) . 3_565 ?
 Ni09 Ni0A Bi08 121.15(14) . . ?
 Ni09 Ni0A Ni1 179.2(2) . . ?
 Ni0A Ni0A Bi01 120.67(10) 2_665 . ?
 Ni0A Ni0A Bi02 61.86(7) 2_665 . ?
 Ni0A Ni0A Bi02 61.86(7) 2_665 2_665 ?
 Ni0A Ni0A Bi06 118.88(7) 2_665 3_565 ?
 Ni0A Ni0A Bi06 118.88(7) 2_665 . ?
 Ni0A Ni0A Bi08 60.70(10) 2_665 . ?
 Ni0A Ni0A Ni09 60.45(11) 2_665 . ?
 Ni0A Ni0A Ni1 118.72(13) 2_665 . ?
 Ni0C Ni0A Bi01 60.29(8) . . ?
 Ni0C Ni0A Bi02 118.54(9) . . ?
 Ni0C Ni0A Bi02 118.54(9) . 2_665 ?
 Ni0C Ni0A Bi06 60.70(7) . 3_565 ?
 Ni0C Ni0A Bi06 60.70(7) . . ?
 Ni0C Ni0A Bi08 118.34(18) . . ?
 Ni0C Ni0A Ni09 120.51(19) . . ?
 Ni0C Ni0A Ni0A 179.04(10) . 2_665 ?
 Ni0C Ni0A Ni1 60.32(12) . . ?
 Ni1 Ni0A Bi01 120.61(15) . . ?
 Ni1 Ni0A Bi02 123.63(14) . . ?
 Ni1 Ni0A Bi02 123.63(14) . 2_665 ?
 Ni1 Ni0A Bi06 55.07(11) . . ?
 Ni1 Ni0A Bi06 55.07(11) . 3_565 ?
 Ni1 Ni0A Bi08 58.02(17) . . ?
 Bi01 Ni0B Bi02 86.35(17) 5_545 5_545 ?
 Bi01 Ni0B Bi03 87.16(14) 5_545 5_545 ?
 Bi01 Ni0B Bi06 96.42(12) 5_545 . ?
 Bi01 Ni0B Bi07 94.75(14) 5_545 . ?
 Bi01 Ni0B Bi08 177.44(17) 5_545 . ?
 Bi01 Ni0B Ni0D 60.85(8) 5_545 . ?
 Bi01 Ni0B Ni1 120.63(12) 5_545 . ?
 Bi02 Ni0B Bi07 75.11(15) 5_545 . ?
 Bi03 Ni0B Bi02 106.99(12) 5_545 5_545 ?
 Bi03 Ni0B Bi06 75.99(16) 5_545 . ?
 Bi03 Ni0B Bi07 177.3(2) 5_545 . ?
 Bi06 Ni0B Bi02 176.08(19) . 5_545 ?
 Bi06 Ni0B Bi07 101.83(11) . . ?
 Bi08 Ni0B Bi02 93.82(12) . 5_545 ?
 Bi08 Ni0B Bi03 95.22(14) . 5_545 ?
 Bi08 Ni0B Bi06 83.29(16) . . ?
 Bi08 Ni0B Bi07 82.83(13) . . ?
 Ni09 Ni0B Bi01 61.37(11) 5_545 5_545 ?
 Ni09 Ni0B Bi02 56.50(13) 5_545 5_545 ?
 Ni09 Ni0B Bi03 57.19(14) 5_545 5_545 ?
 Ni09 Ni0B Bi06 127.3(2) 5_545 . ?
 Ni09 Ni0B Bi07 125.5(2) 5_545 . ?
 Ni09 Ni0B Bi08 120.78(10) 5_545 . ?
 Ni09 Ni0B Ni0B 59.80(8) 5_545 4_655 ?
 Ni09 Ni0B Ni0D 122.21(12) 5_545 . ?
 Ni09 Ni0B Ni1 177.5(2) 5_545 . ?
 Ni0B Ni0B Bi01 121.17(7) 4_655 5_545 ?
 Ni0B Ni0B Bi02 61.72(8) 4_655 5_545 ?
 Ni0B Ni0B Bi03 61.25(7) 4_655 5_545 ?
 Ni0B Ni0B Bi06 118.65(8) 4_655 . ?
 Ni0B Ni0B Bi07 119.06(7) 4_655 . ?
 Ni0B Ni0B Bi08 61.00(7) 4_655 . ?
 Ni0B Ni0B Ni0D 177.85(6) 4_655 . ?
 Ni0B Ni0B Ni1 118.18(10) 4_655 . ?
 Ni0D Ni0B Bi02 118.40(10) . 5_545 ?
 Ni0D Ni0B Bi03 120.23(11) . 5_545 ?
 Ni0D Ni0B Bi06 61.07(9) . . ?
 Ni0D Ni0B Bi07 59.37(7) . . ?
 Ni0D Ni0B Bi08 116.97(11) . . ?
 Ni0D Ni0B Ni1 59.78(10) . . ?
 Ni1 Ni0B Bi02 121.5(2) . 5_545 ?
 Ni1 Ni0B Bi03 123.7(3) . 5_545 ?
 Ni1 Ni0B Bi06 54.69(14) . . ?
 Ni1 Ni0B Bi07 53.64(15) . . ?
 Ni1 Ni0B Bi08 57.19(12) . . ?
 Bi01 Ni0C Bi04 81.28(10) . 5_554 ?
 Bi01 Ni0C Bi04 81.28(10) . 7_554 ?
 Bi01 Ni0C Bi06 96.46(7) . 3_565 ?
 Bi01 Ni0C Bi06 96.46(7) . . ?
 Bi04 Ni0C Bi04 96.64(10) 5_554 7_554 ?
 Bi04 Ni0C Bi06 175.36(13) 5_554 . ?
 Bi04 Ni0C Bi06 78.97(2) 7_554 . ?
 Bi04 Ni0C Bi06 175.36(13) 7_554 3_565 ?
 Bi04 Ni0C Bi06 78.97(2) 5_554 3_565 ?
 Bi05 Ni0C Bi01 176.67(12) . . ?
 Bi05 Ni0C Bi04 96.53(7) . 5_554 ?
 Bi05 Ni0C Bi04 96.53(7) . 7_554 ?
 Bi05 Ni0C Bi06 85.55(10) . . ?
 Bi05 Ni0C Bi06 85.55(10) . 3_565 ?
 Bi05 Ni0C Ni1 61.44(14) . . ?
 Bi06 Ni0C Bi06 105.37(11) 3_565 . ?
 Ni0A Ni0C Bi01 61.24(12) . . ?
 Ni0A Ni0C Bi04 119.64(6) . 7_554 ?
 Ni0A Ni0C Bi04 119.64(6) . 5_554 ?
 Ni0A Ni0C Bi05 122.09(11) . . ?
 Ni0A Ni0C Bi06 62.09(7) . 3_565 ?
 Ni0A Ni0C Bi06 62.09(7) . . ?
 Ni0A Ni0C Ni1 60.66(16) . . ?
 Ni1 Ni0C Bi01 121.89(13) . . ?
 Ni1 Ni0C Bi04 129.04(9) . 5_554 ?
 Ni1 Ni0C Bi04 129.04(9) . 7_554 ?
 Ni1 Ni0C Bi06 55.59(7) . 3_565 ?
 Ni1 Ni0C Bi06 55.59(7) . . ?
 Bi01 Ni0D Bi04 80.96(15) 5_545 . ?
 Bi01 Ni0D Bi05 81.22(8) 5_545 14_655 ?
 Bi01 Ni0D Bi06 95.86(10) 5_545 . ?
 Bi01 Ni0D Bi07 96.59(15) 5_545 . ?
 Bi04 Ni0D Bi05 97.79(10) . 14_655 ?
 Bi04 Ni0D Bi06 175.50(12) . . ?
 Bi04 Ni0D Bi07 78.54(16) . . ?
 Bi05 Ni0D Bi01 178.32(14) . 5_545 ?
 Bi05 Ni0D Bi04 98.87(10) . . ?
 Bi05 Ni0D Bi05 97.16(15) . 14_655 ?
 Bi05 Ni0D Bi06 78.51(15) 14_655 . ?
 Bi05 Ni0D Bi06 84.21(17) . . ?
 Bi05 Ni0D Bi07 85.01(9) . . ?
 Bi05 Ni0D Bi07 176.0(2) 14_655 . ?
 Bi05 Ni0D Ni1 60.85(11) . . ?
 Bi07 Ni0D Bi06 105.09(11) . . ?
 Ni0B Ni0D Bi01 59.51(9) . 5_545 ?
 Ni0B Ni0D Bi04 118.82(11) . . ?
 Ni0B Ni0D Bi05 117.49(9) . 14_655 ?
 Ni0B Ni0D Bi05 121.85(9) . . ?
 Ni0B Ni0D Bi06 61.50(9) . . ?
 Ni0B Ni0D Bi07 63.64(10) . . ?
 Ni0B Ni0D Ni1 61.03(11) . . ?
 Ni0D Ni0D Bi01 117.28(14) 14_655 5_545 ?
 Ni0D Ni0D Bi04 60.74(9) 14_655 . ?
 Ni0D Ni0D Bi05 59.68(10) 14_655 14_655 ?
 Ni0D Ni0D Bi05 61.33(10) 14_655 . ?
 Ni0D Ni0D Bi06 118.62(9) 14_655 . ?
 Ni0D Ni0D Bi07 119.03(14) 14_655 . ?
 Ni0D Ni0D Ni0B 176.49(13) 14_655 . ?
 Ni0D Ni0D Ni1 122.19(17) 14_655 . ?
 Ni1 Ni0D Bi01 120.53(12) . 5_545 ?
 Ni1 Ni0D Bi04 129.24(18) . . ?
 Ni1 Ni0D Bi05 128.7(3) . 14_655 ?
 Ni1 Ni0D Bi06 55.16(14) . . ?
 Ni1 Ni0D Bi07 55.26(13) . . ?
 Bi05 Ni1 Ni0B 118.68(14) . 3_565 ?
 Bi05 Ni1 Ni0B 118.69(14) . . ?
 Bi06 Ni1 Bi05 88.33(10) . . ?
 Bi06 Ni1 Bi05 88.33(10) 3_565 . ?
 Bi06 Ni1 Bi06 119.2(2) . 3_565 ?
 Bi06 Ni1 Bi08 91.13(11) 3_565 . ?
 Bi06 Ni1 Bi08 91.13(11) . . ?
 Bi06 Ni1 Ni0A 64.30(13) . . ?
 Bi06 Ni1 Ni0A 64.30(13) 3_565 . ?
 Bi06 Ni1 Ni0B 63.96(13) 3_565 3_565 ?
 Bi06 Ni1 Ni0B 152.93(17) . 3_565 ?
 Bi06 Ni1 Ni0B 63.96(13) . . ?
 Bi06 Ni1 Ni0B 152.93(17) 3_565 . ?
 Bi06 Ni1 Ni0C 63.48(12) 3_565 . ?
 Bi06 Ni1 Ni0C 63.48(12) . . ?
 Bi06 Ni1 Ni0D 64.15(13) 3_565 3_565 ?
 Bi06 Ni1 Ni0D 147.86(16) . 3_565 ?
 Bi06 Ni1 Ni0D 64.15(12) . . ?
 Bi06 Ni1 Ni0D 147.85(16) 3_565 . ?
 Bi07 Ni1 Bi05 88.73(15) . . ?
 Bi07 Ni1 Bi06 120.28(12) . 3_565 ?
 Bi07 Ni1 Bi06 120.28(12) . . ?
 Bi07 Ni1 Bi08 92.34(16) . . ?
 Bi07 Ni1 Ni0A 153.59(18) . . ?
 Bi07 Ni1 Ni0B 65.89(17) . . ?
 Bi07 Ni1 Ni0B 65.89(17) . 3_565 ?
 Bi07 Ni1 Ni0C 147.39(17) . . ?
 Bi07 Ni1 Ni0D 63.45(17) . . ?
 Bi07 Ni1 Ni0D 63.45(17) . 3_565 ?
 Bi08 Ni1 Bi05 178.9(3) . . ?
 Bi08 Ni1 Ni0A 61.24(14) . . ?
 Bi08 Ni1 Ni0B 61.83(10) . . ?
 Bi08 Ni1 Ni0B 61.84(10) . 3_565 ?
 Bi08 Ni1 Ni0C 120.3(2) . . ?
 Bi08 Ni1 Ni0D 121.01(14) . . ?
 Bi08 Ni1 Ni0D 121.01(14) . 3_565 ?
 Ni0A Ni1 Bi05 117.7(2) . . ?
 Ni0A Ni1 Ni0B 98.53(16) . . ?
 Ni0A Ni1 Ni0B 98.53(16) . 3_565 ?
 Ni0B Ni1 Ni0B 100.8(2) 3_565 . ?
 Ni0C Ni1 Bi05 58.65(11) . . ?
 Ni0C Ni1 Ni0A 59.0(2) . . ?
 Ni0C Ni1 Ni0B 127.42(16) . . ?
 Ni0C Ni1 Ni0B 127.43(16) . 3_565 ?
 Ni0C Ni1 Ni0D 96.23(15) . 3_565 ?
 Ni0C Ni1 Ni0D 96.23(15) . . ?
 Ni0D Ni1 Bi05 59.53(10) 3_565 . ?
 Ni0D Ni1 Bi05 59.53(10) . . ?
 Ni0D Ni1 Ni0A 128.43(17) . . ?
 Ni0D Ni1 Ni0A 128.43(17) 3_565 . ?
 Ni0D Ni1 Ni0B 59.18(14) 3_565 3_565 ?
 Ni0D Ni1 Ni0B 59.19(14) . . ?
 Ni0D Ni1 Ni0B 129.3(3) 3_565 . ?
 Ni0D Ni1 Ni0B 129.3(3) . 3_565 ?
 Ni0D Ni1 Ni0D 96.1(2) 3_565 . ?

_shelx_res_file
;
TITL
    ni09bi.res
    created by SHELXL-2018/3 at 16:00:24 on 20-Sep-2023
CELL 0.71073 21.418 8.155 14.1115 90 90 90
ZERR 5 0.0015 0.0005 0.0008 0 0 0
LATT -4
SYMM -X,-Y,+Z
SYMM +X,-Y,+Z
SYMM -X,+Y,+Z
SFAC Bi Ni
UNIT 64 57.58

L.S. 25 0 0
PLAN  1
TEMP 14
CONF
MORE -1
fmap 2 53
acta
TWIN -1 0 0 0 -1 0 0 0 -1 2
REM <olex2.extras>
REM <HklSrc "%.\\Ni09Bi.hkl">
REM </olex2.extras>

WGHT    0.018300  192.383026
EXTI    0.000045
BASF   0.49997
FVAR       0.02454
BI01  1    0.627087    0.500000    0.299539    10.50000    0.00372    0.00478 =
         0.00422    0.00000    0.00063    0.00000
BI02  1    0.500000    0.775961    0.391573    10.50000    0.00595    0.00535 =
         0.00563   -0.00114    0.00000    0.00000
BI03  1    0.500000    0.500000    0.115580    10.25000    0.00775    0.00673 =
         0.00447    0.00000    0.00000    0.00000
BI04  1    0.750000    0.250000    0.884837    10.50000    0.00489    0.00884 =
         0.00467    0.00000    0.00000   -0.00214
BI05  1    0.750172    0.500000    0.630367    10.50000    0.00585    0.00435 =
         0.00777    0.00000    0.00017    0.00000
BI06  1    0.624986    0.231245    0.542884    11.00000    0.00835    0.01405 =
         0.00969    0.00358   -0.00021    0.00002
BI07  1    0.627375    0.500000    0.812945    10.50000    0.00820    0.00725 =
         0.01787    0.00000    0.00075    0.00000
BI08  1    0.500000    0.500000    0.633777    10.25000    0.00644    0.00354 =
         0.00290    0.00000    0.00000    0.00000
NI09  2    0.500000    0.500000    0.299990    10.25000    0.00624    0.00762 =
         0.00257    0.00000    0.00000    0.00000
NI0A  2    0.562020    0.500000    0.466042    10.50000    0.00966    0.01566 =
         0.01045    0.00000   -0.00067    0.00000
NI0B  2    0.562363    0.241785    0.716745    11.00000    0.00768    0.00416 =
         0.01036    0.00347    0.00050   -0.00057
NI0C  2    0.686032    0.500000    0.469201    10.50000    0.00016
NI0D  2    0.687515    0.253933    0.715491    11.00000    0.00924
NI1   2    0.622618    0.500000    0.633891     0.34876    0.00908    0.00420 =
         0.00450    0.00000   -0.00028    0.00000
HKLF 4


REM
REM wR2 = 0.064855, GooF = S = 1.20590, Restrained GooF = 1.20558 for all data
REM R1 = 0.025559 for 1866 Fo > 4sig(Fo) and 0.026853 for all 1934 data
REM 82 parameters refined using 1 restraints

END

WGHT      0.0183    192.3853

REM Highest difference peak  3.931,  deepest hole -3.241,  1-sigma level  0.585
Q1    1   0.6936  0.5000  0.9624  10.50000  0.05    3.93
;
_shelx_res_checksum                45247
_shelx_hkl_file
;
   2   0   0    1.39    0.21
   2   0   0    1.13    0.21
  -2   0   0    1.41    0.24
   4   0   0    1.79    0.43
  -4   0   0    1.30    0.39
   4   0   0    1.86    0.43
  -4   0   0    1.33    0.34
   4   0   0    2.07    0.42
  -4   0   0    2.52    0.53
   4   0   0    2.54    0.47
   6   0   0   32.10    2.01
   6   0   0   33.41    1.98
  -6   0   0   30.32    1.95
   6   0   0   28.12    1.96
  -6   0   0   28.92    1.92
   6   0   0   35.68    2.04
  -6   0   0   35.81    2.06
   8   0   0 4961.86  283.73
   8   0   0 5915.36  283.73
  -8   0   0 5213.68  283.69
   8   0   0 5932.65  283.72
  -8   0   0 5830.07  283.71
  -8   0   0 6303.46  283.81
   8   0   0 4912.28  283.72
 -10   0   0    1.89    0.97
 -10   0   0    1.11    0.32
  10   0   0    1.28    0.79
 -10   0   0    0.89    0.65
  10   0   0    1.91    0.80
 -10   0   0    1.11    0.66
  10   0   0    1.36    0.77
 -10   0   0    2.36    1.47
 -12   0   0    3.97    0.47
  12   0   0    2.23    1.00
  12   0   0    6.48    1.09
  12   0   0    1.06    0.94
 -12   0   0    3.65    0.91
 -12   0   0   -0.49    1.64
 -14   0   0   20.25    1.90
 -14   0   0   17.35    1.18
  14   0   0   20.75    1.91
  14   0   0   18.70    1.77
 -14   0   0   17.23    1.61
 -14   0   0   20.24    1.78
 -14   0   0   18.14    2.74
 -16   0   0 7630.42  412.20
  16   0   0 7327.44  412.81
  16   0   0 8379.46  412.77
 -16   0   0 7649.39  412.63
 -16   0   0 8204.06  412.80
 -16   0   0 7692.44  413.67
 -16   0   0 8852.57  412.93
 -18   0   0   11.18    1.90
  18   0   0    9.92    1.84
 -18   0   0   10.41    0.86
  18   0   0    7.91    1.74
  18   0   0   12.52    1.75
 -18   0   0    9.09    1.46
 -18   0   0    8.43    1.65
  18   0   0    8.78    1.50
 -18   0   0   10.12    3.18
 -20   0   0    0.58    0.57
 -20   0   0    1.34    1.21
  20   0   0    0.99    1.68
 -20   0   0   -0.60    1.40
 -20   0   0    2.05    1.55
  20   0   0    1.26    1.32
  22   0   0   31.89    3.48
  22   0   0   35.29    3.40
 -22   0   0   33.83    3.04
 -22   0   0   35.79    3.29
  22   0   0   36.67    2.96
  24   0   0 2031.57  112.84
  24   0   0 2072.54  112.65
 -24   0   0 2152.57  112.39
 -24   0   0 2175.24  112.65
  24   0   0 2138.35  112.20
  26   0   0   17.09    3.11
 -26   0   0   17.09    2.79
 -26   0   0   16.97    2.89
  26   0   0   19.22    3.45
  28   0   0    3.71    2.85
 -28   0   0    1.89    2.49
  28   0   0    2.86    3.29
   0   0   2   24.90    1.72
   0   0  -2   26.56    1.77
   0   0  -2   26.49    1.67
   0   0   2   28.25    1.66
   0   0   2   26.13    1.57
   0   0  -2   29.72    1.58
   0   0  -2   26.37    1.58
   0   0   2   27.24    1.59
   2   0  -2    0.50    0.50
  -2   0  -2    0.51    0.32
  -2   0  -2    0.15    0.52
   2   0  -2    0.69    0.39
  -2   0   2    1.21    0.43
   2   0   2    0.94    0.49
   2   0   2    0.85    0.37
  -2   0  -2    0.49    0.43
   2   0   2    0.97    0.36
   2   0  -2    0.72    1.55
   2   0   2    0.74    0.38
  -2   0  -2    0.61    0.29
   2   0  -2    0.81    0.33
   2   0  -2    0.76    0.70
  -2   0   2    0.71    0.57
  -2   0  -2    0.41    0.31
   2   0   2    0.67    0.27
   4   0   2    2.31    0.41
  -4   0  -2    2.71    0.67
   4   0  -2    1.48    0.86
   4   0   2    3.05    0.68
   4   0   2    1.55    0.49
  -4   0  -2    1.30    0.53
   4   0   2    1.97    0.49
  -4   0  -2    1.81    0.43
   4   0   2    2.23    0.50
   4   0  -2    4.13    0.48
   4   0   2    2.10    0.54
  -4   0   2    1.06    0.55
   4   0  -2    2.45    0.66
   4   0  -2    2.54    0.61
  -6   0  -2   11.86    1.10
   6   0  -2   10.28    1.01
   6   0   2   11.84    1.06
   6   0   2   11.01    0.80
  -6   0   2    9.67    1.08
   6   0   2   11.42    0.97
   6   0   2   11.40    0.96
   6   0  -2   10.79    0.93
  -6   0  -2   10.24    0.91
  -6   0   2   10.16    0.98
   6   0   2   10.58    0.97
   6   0  -2   10.87    1.03
  -6   0  -2   10.16    0.91
   6   0   2   10.06    0.80
  -6   0  -2   10.72    0.87
   6   0  -2    7.89    1.91
  -8   0  -2  156.46    8.12
  -8   0   2  154.56    8.14
   8   0   2  144.25    8.14
   8   0  -2  134.37    8.07
  -8   0   2  141.80    8.06
  -8   0  -2  145.33    7.85
   8   0   2  155.11    8.08
   8   0  -2  149.33    7.98
  -8   0  -2  143.24    7.99
   8   0   2  156.99    8.06
  -8   0   2  150.70    8.09
   8   0  -2  155.22    8.09
  -8   0  -2  141.18    8.00
   8   0  -2  127.08    8.81
   8   0   2  132.49    7.88
 -10   0  -2   16.76    1.48
 -10   0   2   13.02    1.39
 -10   0  -2   12.92    0.99
 -10   0   2   12.81    1.44
  10   0   2   14.45    1.34
  10   0   2   14.56    1.34
 -10   0  -2   13.89    1.23
  10   0  -2   12.68    1.25
  10   0  -2   11.96    1.33
 -10   0   2   12.70    1.34
 -10   0  -2   13.12    1.24
  10   0   2   13.19    1.09
  10   0  -2   11.62    2.27
 -12   0   2    2.43    1.10
 -12   0  -2    1.89    1.11
 -12   0  -2    2.60    0.56
 -12   0   2    2.70    1.07
 -12   0  -2    3.34    1.21
  12   0   2    2.23    0.97
  12   0  -2    3.01    0.94
  12   0   2    3.15    1.01
 -12   0  -2    2.50    0.89
  12   0  -2    2.20    1.01
 -12   0   2    3.40    0.95
  12   0   2    2.59    0.75
 -14   0  -2   29.40    2.38
 -14   0   2   28.66    2.40
 -14   0   2   28.62    2.10
 -14   0  -2   28.28    1.79
  14   0   2   28.30    2.24
 -14   0   2   22.44    2.09
  14   0   2   29.80    2.28
  14   0  -2   26.74    2.15
 -14   0  -2   26.37    2.16
  14   0  -2   28.04    2.29
 -14   0   2   25.18    2.15
  14   0   2   25.39    1.93
 -14   0  -2   28.09    2.49
 -16   0   2    7.88    1.62
 -16   0  -2    6.97    1.57
 -16   0  -2    5.93    0.84
 -16   0   2    6.62    1.08
  16   0   2    4.46    1.38
  16   0  -2    4.33    1.52
  16   0   2    6.32    1.44
 -16   0  -2    4.74    1.20
  16   0  -2    6.59    1.37
 -16   0   2    5.07    1.36
 -16   0  -2    3.12    1.27
  16   0  -2    5.04    1.35
  16   0   2    4.64    0.98
 -16   0  -2    6.64    1.98
 -18   0   2   20.50    2.40
  18   0  -2   15.95    2.28
 -18   0  -2   22.50    2.43
 -18   0   2   19.04    1.37
 -18   0   2   18.99    1.18
 -18   0  -2   17.61    1.47
  18   0   2   20.11    2.33
  18   0   2   21.98    2.24
  18   0  -2   18.41    2.36
 -18   0  -2   18.69    2.03
  18   0  -2   21.57    2.17
  18   0   2   22.21    2.26
 -18   0   2   18.93    1.89
 -18   0  -2   19.54    2.10
  18   0   2   20.54    2.19
 -18   0   2   21.00    2.20
  18   0   2   18.90    1.78
 -18   0  -2   21.11    3.03
 -20   0  -2    1.30    0.81
  20   0   2    1.12    1.86
  20   0  -2    1.23    1.77
  20   0   2    0.84    1.68
  20   0  -2    1.51    1.81
 -20   0   2    0.36    1.21
 -20   0  -2    1.68    1.41
 -20   0  -2    1.25    1.59
 -20   0   2    0.48    1.66
 -20   0  -2   -0.80    2.76
  20   0   2    1.24    1.21
  22   0   2   22.08    2.95
 -22   0  -2   25.10    1.80
  22   0  -2   22.53    3.06
  22   0  -2   21.49    2.96
  22   0   2   29.00    2.93
 -22   0  -2   22.60    2.62
 -22   0   2   24.00    2.52
 -22   0  -2   23.47    2.77
 -22   0   2   25.75    2.87
  22   0   2   24.80    2.27
 -22   0  -2   25.95    4.31
  24   0  -2   38.59    4.01
 -24   0  -2   30.74    2.35
  24   0   2   34.46    3.94
  24   0  -2   36.24    3.89
  24   0   2   39.42    3.65
 -24   0  -2   39.81    3.45
 -24   0   2   40.84    3.39
 -24   0   2   45.24    3.86
 -24   0  -2   37.87    3.63
 -24   0  -2   41.73    5.07
  24   0   2   42.09    3.08
  26   0  -2   25.81    4.02
  26   0   2   29.90    3.98
  26   0  -2   29.37    3.88
  26   0   2   31.74    3.67
 -26   0   2   26.29    3.09
 -26   0  -2   27.36    3.28
 -26   0  -2   27.85    3.50
 -26   0   2   22.18    3.30
  26   0  -2   26.17    3.21
  28   0  -2    2.92    3.29
  28   0   2    4.05    2.88
 -28   0  -2    2.74    2.48
 -28   0   2    0.37    2.24
   0   0   4  784.85   39.54
   0   0  -4  746.08   39.67
   0   0   4  702.78   39.62
   0   0  -4  755.33   39.54
   0   0  -4  808.29   39.38
   0   0  -4  767.96   39.40
   0   0   4  781.06   39.41
   0   0   4  661.53   39.28
   2   0  -4    2.90    0.90
  -2   0  -4    4.07    1.00
   2   0   4    3.54    0.69
   2   0  -4    5.44    0.77
  -2   0  -4    3.69    0.64
   2   0   4    4.32    0.73
   2   0  -4    4.18    1.41
  -2   0  -4    3.99    0.88
  -2   0   4    2.65    1.02
  -2   0  -4    4.64    0.60
  -2   0   4    3.70    0.65
  -2   0   4    4.96    1.22
   2   0  -4    6.04    1.54
   2   0  -4    4.19    0.89
   4   0  -4 4769.28  282.21
  -4   0  -4 5273.74  282.37
   4   0   4 5627.50  282.18
   4   0  -4 5437.89  282.28
   4   0   4 5039.10  282.37
   4   0  -4 5664.96  283.39
   4   0   4 5404.69  282.24
  -4   0   4 5345.88  282.08
  -4   0   4 5681.42  282.55
  -4   0  -4 5571.53  282.19
  -4   0   4 5311.80  282.45
   4   0  -4 5074.13  282.44
   4   0  -4 5315.67  282.14
   4   0   4 5674.92  282.14
   6   0   4   20.27    1.71
  -6   0   4   21.22    1.50
  -6   0  -4   19.45    1.68
  -6   0   4   18.07    1.45
   6   0   4   18.92    1.39
   6   0  -4   18.82    1.73
   6   0   4   15.71    1.41
  -6   0  -4   17.59    1.38
  -6   0   4   20.79    1.35
   6   0   4   19.59    1.47
   6   0  -4   21.86    1.74
  -6   0   4   18.83    1.61
   6   0  -4   19.63    1.37
   6   0   4   16.81    1.28
  -8   0  -4 4768.00  245.59
   8   0   4 4405.36  245.63
  -8   0   4 4848.80  245.38
   8   0  -4 4112.05  245.60
   8   0  -4 5450.00  246.25
   8   0   4 4702.20  245.33
  -8   0  -4 4680.11  245.37
  -8   0   4 4230.86  245.36
   8   0   4 4732.25  245.47
  -8   0   4 4641.09  245.37
  -8   0  -4 4734.77  245.45
   8   0  -4 4894.54  245.38
  -8   0   4 4733.64  245.62
   8   0  -4 5051.37  245.64
   8   0  -4 4662.08  246.39
   8   0   4 4524.14  245.29
  -8   0  -4 4708.01  245.32
 -10   0   4    4.13    0.82
 -10   0  -4    4.38    1.22
  10   0   4    5.11    0.79
 -10   0   4    4.98    0.91
 -10   0  -4    4.36    0.77
 -10   0  -4    4.63    1.10
  10   0   4    4.38    0.95
  10   0  -4    3.46    0.85
 -10   0   4    4.01    0.88
 -10   0  -4    5.01    0.92
 -10   0   4    2.83    1.04
  10   0  -4    5.35    1.21
 -10   0  -4    4.63    0.82
  10   0  -4    6.41    2.51
 -12   0   4 4003.16  231.23
 -12   0  -4 4366.17  231.27
 -12   0  -4 4575.90  231.54
  12   0   4 4426.71  231.49
 -12   0   4 4221.40  231.39
  12   0  -4 4556.23  231.40
 -12   0  -4 4311.87  231.44
 -12   0   4 4576.41  231.62
  12   0  -4 4335.93  233.03
  12   0  -4 4646.31  231.63
 -12   0  -4 4797.85  231.65
 -12   0   4 4391.83  231.34
 -14   0   4   41.27    2.67
 -14   0  -4   37.33    2.99
 -14   0   4   39.12    2.50
 -14   0  -4   37.35    2.52
  14   0   4   40.37    2.90
 -14   0  -4   39.09    2.94
 -14   0  -4   36.62    2.75
 -14   0   4   36.84    2.73
  14   0  -4   37.19    2.77
  14   0  -4   40.19    2.96
 -14   0   4   40.50    2.95
  14   0   4   36.71    2.76
  14   0  -4   38.21    4.63
 -16   0  -4  473.98   25.42
 -16   0   4  487.43   25.29
  16   0   4  529.74   25.91
 -16   0  -4  502.53   25.94
 -16   0   4  451.94   25.67
  16   0  -4  455.93   25.65
  16   0   4  456.52   25.65
  16   0  -4  474.32   25.86
 -16   0   4  452.95   25.84
 -16   0   4  463.22   25.53
 -16   0  -4  489.36   25.92
 -18   0   4   10.92    1.04
  18   0   4   16.78    2.42
 -18   0  -4   11.84    1.37
  18   0   4   11.65    1.90
  18   0  -4   11.23    1.83
 -18   0   4   11.71    1.94
  18   0  -4   11.24    2.22
 -18   0   4   12.26    1.58
 -20   0   4 1825.43  112.51
 -20   0   4 2096.38  112.54
 -20   0  -4 2801.55  113.12
  20   0  -4 2581.08  114.38
  20   0   4 2786.16  113.87
 -20   0  -4 2457.18  113.56
 -20   0  -4 2704.48  114.24
 -20   0   4 2690.11  113.86
  20   0   4 2791.64  114.28
  20   0  -4 2626.28  114.17
 -20   0   4 2904.34  113.48
  22   0  -4   29.59    3.69
  22   0   4   33.49    3.74
 -22   0  -4   35.70    2.58
  22   0   4   40.80    3.54
  22   0  -4   31.11    3.91
 -22   0   4   33.24    2.94
 -22   0  -4   34.79    3.14
 -22   0   4   32.83    3.43
 -22   0  -4   37.64    4.37
 -24   0  -4 1524.10   83.05
  24   0   4 1721.16   83.98
  24   0  -4 1528.01   84.31
 -24   0  -4 1553.51   83.69
 -24   0   4 1514.09   83.48
 -24   0   4 1634.50   84.04
 -24   0  -4 1650.76   84.78
  24   0   4 1613.38   84.37
  24   0  -4 1529.98   84.31
  26   0  -4   13.63    3.62
  26   0   4   14.35    3.11
 -26   0   4   11.51    2.41
 -26   0  -4   12.37    2.71
 -26   0   4   15.98    3.22
  26   0   4   13.73    3.51
  26   0  -4   17.40    3.78
  28   0   4 1638.84   83.39
 -28   0   4 1494.10   82.84
 -30   0   4   36.22    4.06
   0   0  -6   19.62    1.88
   0   0   6   19.09    1.82
   0   0  -6   23.44    1.66
   0   0   6   23.02    1.58
   0   0  -6   20.54    1.66
   0   0   6   19.51    1.67
   0   0   6   22.26    1.56
   2   0   6   39.20    2.63
   2   0  -6   32.95    3.00
   2   0  -6   41.19    3.29
  -2   0   6   33.52    2.82
  -2   0  -6   35.43    2.62
   2   0  -6   37.15    2.63
   2   0   6   39.08    2.41
  -2   0  -6   38.21    2.39
  -2   0   6   44.63    2.52
  -2   0  -6   39.47    3.10
   2   0   6   37.53    2.50
  -2   0  -6   36.66    2.47
   2   0  -6   36.53    2.53
   2   0  -6   34.82    2.37
  -2   0   6   36.34    2.38
   4   0  -6  452.60   23.98
   4   0  -6  434.76   23.82
  -4   0  -6  425.47   23.72
   4   0   6  441.89   23.73
  -4   0  -6  462.84   24.08
  -4   0   6  387.51   23.70
   4   0   6  451.98   23.80
   4   0  -6  405.00   24.53
  -4   0   6  455.40   23.54
  -4   0   6  428.18   23.93
  -4   0  -6  436.95   23.67
  -4   0   6  443.18   24.18
   4   0  -6  499.65   24.40
   4   0  -6  500.15   23.82
  -4   0  -6  446.28   23.67
   6   0  -6   30.82    2.19
  -6   0  -6   30.87    2.50
   6   0  -6   30.03    2.43
  -6   0   6   33.05    2.25
   6   0   6   31.69    2.19
   6   0   6   30.58    2.55
   6   0  -6   31.56    4.06
   6   0   6   34.23    2.26
  -6   0   6   28.25    1.95
  -6   0  -6   32.14    2.15
  -6   0   6   37.42    3.12
  -6   0   6   29.94    2.59
   6   0  -6   32.00    2.74
   6   0  -6   31.70    2.17
  -8   0  -6   95.75    5.83
  -8   0   6   99.47    5.84
   8   0   6   94.03    5.87
   8   0   6   94.12    5.48
  -8   0   6   97.20    5.53
   8   0  -6   81.51    5.83
  -8   0  -6   92.76    5.50
   8   0  -6  139.02    8.27
   8   0   6   93.60    5.58
  -8   0  -6   89.25    5.48
   8   0   6   94.52    5.49
  -8   0   6   94.88    5.37
  -8   0   6   95.06    5.86
   8   0  -6  107.40    6.00
   8   0   6   92.15    5.39
   8   0  -6  100.92    5.48
 -10   0  -6   30.46    2.38
 -10   0   6   24.61    2.10
  10   0  -6   28.49    3.00
  10   0   6   28.20    1.96
 -10   0  -6   27.63    2.05
 -10   0   6   28.64    2.06
  10   0   6   23.44    2.07
 -10   0  -6   28.27    2.23
  10   0   6   25.39    2.07
 -10   0   6   24.81    1.90
 -10   0  -6   24.93    2.05
  10   0  -6   26.17    2.43
 -10   0   6   28.00    2.41
  10   0   6   28.83    2.12
  10   0   6   24.63    1.84
 -10   0  -6   25.75    1.90
  10   0  -6   25.77    3.39
  10   0  -6   25.48    1.99
 -12   0   6  299.93   16.85
 -12   0  -6  319.31   17.16
  12   0   6  308.99   16.74
 -12   0  -6  304.73   16.82
 -12   0   6  320.89   16.80
 -12   0  -6  327.67   17.05
  12   0   6  299.05   16.94
  12   0   6  320.62   16.95
 -12   0  -6  288.23   16.87
 -12   0   6  304.31   16.80
 -12   0   6  303.22   17.14
  12   0   6  317.35   16.93
  12   0  -6  338.46   17.29
  12   0  -6  349.01   18.63
  12   0   6  289.63   16.64
  12   0  -6  316.63   16.84
 -12   0  -6  312.84   16.76
 -14   0   6   30.69    2.31
 -14   0  -6   25.02    2.56
 -14   0   6   24.75    2.06
 -14   0  -6   25.92    2.15
 -14   0  -6   30.50    2.58
  14   0   6   25.09    2.29
 -14   0   6   23.97    2.17
  14   0   6   27.22    2.34
 -14   0  -6   24.42    2.28
  14   0   6   31.12    2.37
  14   0  -6   29.15    2.70
 -14   0   6   25.16    2.52
  14   0  -6   25.96    2.19
  14   0   6   24.18    1.92
  14   0  -6   33.44    4.51
 -16   0   6   13.74    1.75
  16   0  -6   12.58    2.30
 -16   0  -6   10.45    1.51
 -16   0  -6   11.06    2.02
 -16   0   6   12.69    1.36
  16   0   6   12.14    1.80
 -16   0  -6   13.06    2.01
  16   0   6   15.11    2.01
 -16   0   6   12.34    1.70
  16   0  -6   13.38    1.76
 -16   0  -6    8.79    1.65
  16   0   6   13.96    1.83
 -16   0   6   10.21    2.03
  16   0   6   10.66    1.28
  16   0  -6   15.02    3.91
  18   0  -6   41.60    3.78
 -18   0   6   39.26    2.93
 -18   0   6   35.04    2.41
  18   0   6   30.06    3.52
 -18   0  -6   34.25    2.71
  18   0   6   35.55    3.12
 -18   0  -6   35.30    2.96
 -18   0   6   37.03    3.43
  18   0  -6   38.75    5.54
  18   0  -6   32.85    2.95
  18   0   6   38.27    2.57
  20   0   6  189.55   11.13
  20   0  -6  169.16   10.96
 -20   0   6  194.98   10.29
 -20   0   6  171.88    9.57
 -20   0  -6  180.28   10.07
  20   0   6  178.85   10.51
 -20   0   6  177.73   10.73
  20   0   6  170.28    9.87
  22   0  -6   31.77    3.80
 -22   0   6   30.29    2.64
  22   0   6   31.16    3.63
 -22   0  -6   28.32    2.32
  22   0   6   28.81    3.03
 -22   0   6   25.13    2.31
 -22   0   6   27.46    3.02
  22   0   6   26.06    2.00
 -22   0  -6   28.63    3.44
  24   0   6   21.84    3.85
 -24   0  -6   19.23    2.31
  24   0   6   19.85    3.06
  24   0  -6   20.88    4.23
 -24   0   6   18.89    2.50
 -24   0  -6   21.83    2.88
 -24   0   6   24.66    3.33
  24   0  -6   22.74    4.02
  26   0  -6   25.38    4.70
  26   0   6   23.92    3.66
 -26   0   6   28.08    3.02
 -26   0  -6   23.10    3.42
  26   0   6   29.47    4.61
  26   0  -6   31.91    4.63
 -28   0   6   89.03    6.17
   0   0   8  507.92   28.42
   0   0  -8  503.98   28.45
   0   0   8  545.10   28.04
   0   0  -8  503.51   28.12
   0   0   8  530.34   28.18
   0   0  -8  516.16   28.19
   0   0   8  544.45   28.01
   2   0  -8   13.01    1.70
   2   0   8   15.57    1.62
  -2   0  -8   14.27    1.52
   2   0  -8   14.98    1.63
  -2   0  -8   12.76    2.36
   2   0   8   18.77    1.81
   2   0  -8   15.77    2.19
  -2   0   8   15.56    2.06
  -2   0   8   18.15    1.52
  -2   0  -8   15.06    1.52
   2   0   8   16.92    1.50
   2   0  -8   16.99    2.64
  -2   0  -8   19.63    1.68
  -2   0   8   14.80    1.42
   2   0   8   15.91    1.35
   4   0   8 3963.51  199.40
  -4   0  -8 3703.99  199.84
  -4   0  -8 3765.80  199.41
  -4   0   8 3765.56  199.40
   4   0  -8 3804.85  199.54
   4   0  -8 3612.47  200.17
   4   0   8 3711.16  199.50
   4   0  -8 4054.25  200.23
  -4   0   8 3728.43  199.39
  -4   0  -8 3767.76  199.31
   4   0   8 4035.97  199.33
   4   0  -8 3490.83  199.57
   4   0  -8 3783.41  199.35
  -4   0  -8 3934.96  199.35
  -4   0   8 3686.30  199.08
   6   0  -8   32.61    2.68
  -6   0  -8   41.83    3.19
   6   0  -8   36.99    2.81
   6   0   8   35.73    2.59
  -6   0   8   38.60    2.64
   6   0  -8   35.72    4.17
   6   0   8   31.85    2.60
  -6   0   8   31.57    2.18
  -6   0   8   31.26    2.90
   6   0   8   34.42    2.55
  -6   0  -8   32.97    2.45
   6   0  -8   41.63    3.50
  -6   0  -8   37.52    2.49
   6   0  -8   39.95    2.73
   8   0  -8 3169.25  180.09
  -8   0  -8 3452.86  180.61
  -8   0  -8 3335.73  180.24
  -8   0   8 3387.84  180.25
   8   0   8 3662.10  180.25
   8   0  -8 3268.40  180.54
   8   0  -8 3822.26  182.22
  -8   0  -8 3653.85  180.41
   8   0   8 3431.53  180.32
  -8   0   8 3251.67  179.95
  -8   0  -8 3316.86  180.20
  -8   0   8 4305.77  181.06
   8   0   8 3463.41  180.11
   8   0   8 3528.62  180.24
   8   0  -8 3303.70  180.77
   8   0  -8 3351.67  180.15
 -10   0   8    3.85    1.81
  10   0  -8    2.10    1.82
 -10   0   8    1.87    1.21
 -10   0  -8    2.62    1.14
  10   0   8    1.44    1.16
 -10   0  -8    1.27    1.55
  10   0   8    2.34    1.15
 -10   0  -8    1.30    1.32
  10   0  -8    0.90    3.30
 -10   0   8    1.75    0.83
 -10   0  -8    1.43    1.10
  10   0   8    1.93    1.08
  10   0  -8    1.47    1.13
  10   0  -8    2.56    1.88
 -10   0   8    0.91    1.54
 -10   0  -8    1.39    0.96
  10   0  -8    2.13    2.10
 -12   0   8 3147.78  167.41
 -12   0  -8 3181.23  167.57
 -12   0   8 3168.16  167.18
 -12   0  -8 3047.98  167.21
  12   0   8 3185.96  167.15
  12   0  -8 3448.03  168.21
  12   0  -8 4073.41  169.85
  12   0   8 2973.26  167.30
 -12   0  -8 3392.73  167.45
 -12   0  -8 3044.71  167.25
  12   0   8 3270.95  167.26
 -12   0   8 2955.31  167.03
  12   0  -8 3115.08  168.54
  12   0  -8 3182.45  167.72
 -12   0   8 3031.01  167.65
  12   0   8 3378.10  167.34
 -12   0  -8 3268.38  167.09
  12   0  -8 3270.43  167.17
  12   0   8 3059.67  167.02
 -14   0  -8   52.46    4.17
 -14   0   8   52.17    3.89
 -14   0  -8   54.18    3.77
  14   0   8   56.51    3.64
 -14   0   8   58.98    3.65
  14   0  -8   72.68    6.32
 -14   0  -8   54.06    4.00
  14   0   8   51.25    3.83
 -14   0   8   50.03    3.57
 -14   0  -8   47.83    3.77
  14   0   8   55.75    3.87
  14   0   8   54.06    3.87
  14   0  -8   55.66    5.62
 -14   0   8   53.97    4.22
  14   0  -8   57.80    3.76
 -14   0  -8   55.48    3.60
  14   0   8   50.89    3.45
 -16   0   8  350.89   19.78
  16   0  -8  318.23   20.33
 -16   0   8  378.92   19.53
 -16   0  -8  375.07   19.76
  16   0   8  349.38   19.87
 -16   0   8  335.42   19.63
 -16   0  -8  361.88   19.86
 -16   0   8  341.00   20.20
  16   0  -8  447.12   22.19
  16   0  -8  378.61   19.76
 -16   0  -8  376.20   19.65
  16   0   8  344.99   19.44
 -18   0   8    1.78    1.67
  18   0  -8   -0.15    2.29
 -18   0   8    1.47    1.13
 -18   0  -8    2.21    1.54
  18   0   8    0.15    2.38
  18   0   8    2.32    1.75
 -18   0  -8   -0.67    1.65
  18   0  -8    2.89    1.80
 -18   0   8   -0.13    2.03
  18   0   8    1.02    1.15
  18   0  -8   -1.58    3.66
 -20   0   8 2104.28  106.69
  20   0   8 2067.19  107.58
  20   0  -8 1877.34  107.44
 -20   0  -8 2108.45  106.61
 -20   0   8 1977.83  106.07
  20   0   8 1959.58  106.80
 -20   0  -8 1953.26  106.76
 -20   0   8 2043.36  107.24
  20   0   8 1934.52  106.23
 -22   0  -8   50.14    3.94
  22   0   8   45.89    5.16
  22   0   8   51.16    4.38
 -22   0  -8   49.54    4.27
 -22   0   8   49.15    4.70
  22   0  -8   51.93    5.44
 -22   0   8   58.44    4.27
 -24   0  -8 1351.81   70.08
  24   0   8 1360.87   70.49
 -24   0   8 1264.78   69.88
 -24   0   8 1311.31   70.79
  24   0  -8 1216.98   71.22
  24   0   8 1383.30   71.38
  26   0   8    2.34    2.78
 -26   0   8    3.44    2.08
   0   0 -10  805.89   41.71
   0   0  10  761.17   41.96
   0   0 -10  770.71   41.58
   0   0  10  834.32   41.45
   0   0  10  812.47   41.35
   2   0  10   65.70    4.03
  -2   0 -10   58.49    4.00
   2   0 -10   55.89    4.02
  -2   0 -10   68.56    5.07
   2   0  10   58.93    4.24
   2   0 -10   67.25    5.15
   2   0 -10   61.29    4.68
  -2   0  10   56.26    4.51
   2   0 -10   49.57    4.02
   2   0  10   59.29    3.80
  -2   0 -10   60.11    3.87
  -2   0  10   63.03    3.78
   2   0  10   58.33    4.48
  -2   0  10   54.98    3.62
   2   0  10   56.69    3.68
  -2   0 -10   56.63    4.02
   4   0 -10  372.44   20.09
  -4   0 -10  344.21   19.94
  -4   0  10  369.19   19.97
   4   0  10  376.70   19.93
  -4   0 -10  406.23   20.75
   4   0  10  361.65   20.09
   4   0 -10  334.53   20.76
   4   0  10  343.56   20.29
   4   0 -10  425.85   21.10
  -4   0  10  367.10   19.79
  -4   0  10  345.92   19.46
   4   0  10  381.16   19.81
  -4   0 -10  363.44   19.83
   4   0 -10  361.46   20.15
  -4   0 -10  367.61   19.88
   6   0 -10   87.48    5.85
  -6   0  10   87.94    5.60
   6   0  10   93.10    5.61
   6   0 -10   86.68    7.02
   6   0  10   87.28    5.70
  -6   0 -10   89.38    5.75
   6   0 -10  103.04    6.75
   6   0  10   84.35    5.93
  -6   0  10   90.12    5.63
  -6   0  10   80.74    5.01
   6   0  10   89.77    5.48
  -6   0 -10   85.41    5.44
   6   0  10   92.58    5.25
  -6   0 -10  101.31    6.35
   6   0 -10  101.02    5.76
   6   0 -10   90.77    5.59
  -6   0 -10   92.43    5.52
   8   0 -10  305.69   16.71
  -8   0 -10  313.92   17.39
  -8   0  10  299.27   16.84
   8   0  10  313.53   16.83
   8   0 -10  298.70   17.20
  -8   0 -10  278.18   16.79
  -8   0 -10  335.21   17.08
   8   0  10  286.54   16.90
   8   0 -10  292.50   18.56
   8   0  10  306.80   16.59
  -8   0 -10  292.31   16.73
  -8   0  10  285.31   16.35
   8   0  10  319.67   16.81
  -8   0  10  279.23   17.02
   8   0 -10  350.46   17.82
   8   0 -10  364.97   16.95
 -10   0 -10   35.34    3.41
 -10   0  10   29.15    2.67
 -10   0 -10   34.24    2.76
  10   0  10   28.27    2.61
  10   0 -10   23.96    3.10
 -10   0 -10   33.53    2.95
  10   0 -10   42.79    5.17
  10   0  10   28.93    2.73
 -10   0  10   34.08    3.32
 -10   0  10   28.70    2.14
  10   0  10   29.79    2.51
 -10   0 -10   27.11    2.54
  10   0 -10   31.96    3.54
  10   0 -10   24.90    2.47
  12   0 -10  266.51   16.47
 -12   0  10  301.81   15.78
  12   0  10  289.17   15.74
 -12   0 -10  277.94   15.79
  12   0  10  266.13   15.83
 -12   0 -10  291.33   15.98
 -12   0  10  262.64   15.38
 -12   0 -10  257.95   15.70
 -12   0  10  359.61   16.49
  12   0  10  284.41   15.67
  12   0 -10  249.84   16.88
  12   0  10  294.96   15.89
 -12   0 -10  282.57   15.58
  12   0 -10  293.53   15.67
 -14   0  10   92.24    5.86
  14   0 -10  112.73    7.28
 -14   0 -10   95.84    6.05
  14   0  10   96.70    5.94
  14   0  10   94.32    6.11
 -14   0  10  109.15    6.56
 -14   0 -10   82.86    5.91
  14   0  10   94.48    5.94
 -14   0  10   83.20    5.59
  14   0 -10   93.90    7.58
  14   0 -10   96.08    5.92
 -14   0 -10   91.52    5.74
  16   0 -10  430.32   26.65
 -16   0 -10  473.33   25.96
 -16   0  10  494.72   25.72
  16   0  10  457.86   26.68
  16   0  10  460.44   26.03
 -16   0  10  497.23   26.14
 -16   0  10  445.77   25.63
 -16   0 -10  450.96   25.93
  16   0 -10  536.80   27.93
  16   0 -10  481.76   25.85
 -16   0 -10  500.23   25.74
 -18   0  10    4.25    2.19
  18   0 -10    7.31    3.08
 -18   0  10    8.19    1.73
 -18   0 -10    8.66    2.29
  18   0  10    7.69    3.08
  18   0  10    6.55    2.23
 -18   0 -10    9.36    2.18
 -18   0  10    6.99    2.74
  18   0 -10    7.51    4.00
  20   0  10  173.96   11.37
 -20   0 -10  171.95   10.31
  20   0  10  165.34   10.44
 -20   0 -10  164.23   10.35
  20   0 -10  220.18   12.97
 -20   0  10  166.62   11.01
 -20   0  10  173.69   10.43
  20   0 -10  164.94   11.30
  22   0 -10   68.65    6.83
 -22   0 -10   74.36    5.60
  22   0  10   90.44    7.33
  22   0  10   78.61    6.02
 -22   0 -10   73.18    5.85
 -22   0  10   85.92    6.69
  22   0 -10   93.74    8.33
  24   0  10  116.62    8.03
 -24   0 -10  117.29    7.76
   0   0 -12 5251.20  272.32
   0   0  12 4860.68  272.59
   0   0 -12 4769.44  272.13
   0   0  12 5140.47  271.93
   0   0  12 5115.20  272.90
   0   0 -12 5347.86  272.38
   0   0  12 5453.40  271.80
   2   0 -12   14.53    2.21
  -2   0 -12   18.86    2.08
   2   0 -12   16.40    2.34
  -2   0 -12   19.13    2.25
  -2   0 -12   18.78    3.50
   2   0  12   16.60    2.19
  -2   0  12   18.57    2.23
  -2   0  12   12.40    2.74
   2   0  12   16.35    2.52
  -2   0  12   17.48    1.89
   2   0  12   20.04    1.99
   2   0  12   18.44    2.84
  -2   0  12   17.67    3.01
   2   0  12   17.67    1.81
  -2   0  12   18.90    1.63
  -2   0 -12   16.81    2.25
   4   0 -12   14.23    2.26
  -4   0 -12   11.42    1.75
   4   0 -12   10.85    2.13
  -4   0  12   14.03    2.06
  -4   0 -12    8.81    1.90
  -4   0 -12   10.74    2.33
   4   0  12   13.79    2.25
  -4   0  12   17.68    1.78
  -4   0  12   13.34    1.19
   4   0  12    9.14    1.32
   4   0  12   13.54    1.83
   4   0  12   12.64    2.56
   4   0 -12   32.59    3.88
  -4   0  12   11.14    2.54
  -4   0 -12   14.97    2.06
   4   0  12    8.73    1.51
  -6   0 -12    9.36    1.77
   6   0 -12    8.25    1.84
   6   0 -12    7.79    2.16
  -6   0  12   11.81    2.05
   6   0  12    9.04    2.12
  -6   0  12    8.73    0.98
   6   0  12    9.05    1.75
   6   0  12    9.66    1.36
  -6   0  12    9.45    1.61
  -6   0  12    7.67    2.53
   6   0  12   10.29    2.47
  -6   0 -12    7.93    1.81
  -8   0  12 2037.81  101.00
   8   0 -12 1893.67  101.32
  -8   0 -12 1619.88  100.81
   8   0  12 1879.22  101.37
   8   0  12 1898.02  101.07
   8   0  12 2071.41  100.88
  -8   0  12 1713.83  100.64
  -8   0  12 1832.01  100.23
  -8   0 -12 1943.02  100.84
   8   0  12 1972.15  100.55
   8   0 -12 1944.27  100.70
   8   0 -12 2161.95  100.81
 -10   0 -12   19.12    2.48
  10   0 -12   12.46    2.92
 -10   0  12   21.46    2.57
  10   0  12   17.56    2.55
  10   0  12   19.81    2.13
 -10   0  12   19.36    1.65
 -10   0 -12   17.48    2.33
  10   0 -12   17.20    1.94
 -10   0  12   13.45    2.35
  10   0 -12   22.97    2.46
  12   0 -12   12.07    2.99
 -12   0 -12   14.97    2.36
 -12   0  12   19.42    2.43
  12   0  12    9.15    2.20
  12   0  12   13.13    2.04
 -12   0  12   14.11    1.54
 -12   0 -12    9.86    2.01
 -12   0  12   10.78    2.43
 -12   0 -12   13.15    2.04
  12   0 -12   10.43    3.48
  14   0 -12   11.07    3.37
 -14   0  12   12.68    2.26
 -14   0 -12   12.28    2.40
  14   0  12    9.66    2.30
 -14   0 -12   10.92    2.27
 -14   0  12    7.14    1.53
 -14   0  12   12.66    2.59
  14   0 -12    8.93    3.18
 -14   0 -12   10.63    2.00
  14   0 -12   12.81    4.04
  16   0 -12 3575.65  198.66
 -16   0  12 3634.65  197.51
 -16   0 -12 3744.26  197.86
  16   0  12 3502.28  197.85
 -16   0  12 4443.31  198.02
 -16   0 -12 3535.50  197.75
  16   0 -12 3938.60  199.56
 -16   0 -12 3750.52  197.50
 -18   0 -12   26.45    3.31
 -18   0  12   26.41    2.80
  18   0  12   25.86    3.43
 -18   0 -12   26.18    3.27
  18   0 -12   25.53    4.25
 -18   0 -12   25.16    2.87
  18   0 -12   29.75    5.22
 -20   0 -12    7.70    2.70
  20   0  12   11.22    2.99
 -20   0 -12    5.83    2.52
  20   0 -12    7.57    3.73
  20   0 -12   13.52    4.71
  22   0  12    9.68    3.23
 -22   0 -12    7.44    2.88
 -24   0 -12 1002.07   54.31
   0   0 -14  381.27   22.69
   0   0  14  358.84   22.98
   0   0 -14  382.66   22.62
   0   0  14  396.92   22.26
   0   0  14  433.84   23.53
   0   0  14  450.51   22.01
   2   0 -14   27.61    3.00
   2   0 -14   22.79    2.99
  -2   0 -14   27.99    3.10
  -2   0  14   20.93    3.49
   2   0  14   26.04    3.30
  -2   0  14   22.09    2.42
  -2   0 -14   25.87    2.79
   2   0  14   24.89    2.50
   2   0  14   25.56    1.94
  -2   0  14   31.83    3.86
   2   0  14   27.23    3.67
  -2   0  14   23.15    1.86
   2   0  14   29.93    2.34
   4   0 -14   55.43    4.49
   4   0 -14   56.26    4.72
  -4   0 -14   60.63    4.57
   4   0  14   58.19    4.76
  -4   0  14   52.89    3.86
  -4   0  14   51.92    3.20
   4   0  14   62.88    4.17
  -4   0 -14   53.58    4.19
   4   0  14   56.60    3.57
  -4   0  14   65.85    5.30
   4   0  14   58.64    5.22
   4   0  14   59.62    3.92
   6   0 -14   38.01    3.27
   6   0 -14   38.50    3.76
   6   0  14   41.43    3.78
  -6   0 -14   37.37    3.26
  -6   0  14   28.95    2.81
  -6   0  14   31.44    2.10
   6   0  14   34.73    2.64
  -6   0  14   35.49    4.18
   6   0  14   38.63    4.23
   6   0  14   34.44    2.92
   8   0 -14  632.49   33.24
   8   0 -14  606.80   34.09
   8   0  14  622.94   34.23
   8   0  14  639.62   33.86
  -8   0  14  574.11   32.56
  -8   0  14  573.18   33.07
  -8   0 -14  654.53   33.56
   8   0  14  664.07   33.11
  -8   0  14  674.16   34.48
   8   0  14  662.52   33.23
 -10   0 -14   35.95    3.69
  10   0 -14   31.34    4.19
  10   0  14   38.21    3.76
 -10   0  14   34.58    3.04
 -10   0  14   31.17    2.32
  10   0  14   37.99    3.07
 -10   0 -14   39.53    3.55
 -10   0  14   31.77    4.14
  10   0  14   35.81    4.20
  10   0 -14   34.52    2.92
  12   0 -14   45.72    5.05
 -12   0 -14   49.60    4.39
  12   0  14   48.64    4.39
 -12   0 -14   47.58    4.16
 -12   0  14   46.80    3.66
 -12   0  14   46.57    4.95
  12   0  14   45.73    4.80
  12   0 -14   41.89    5.46
 -14   0 -14   20.02    3.00
  14   0 -14   31.43    4.50
 -14   0 -14   23.35    3.42
  14   0 -14   25.79    4.43
  14   0  14   24.20    3.45
 -14   0  14   29.53    4.12
  14   0 -14   18.21    4.70
 -16   0 -14  276.24   16.19
  16   0 -14  324.65   17.28
  16   0  14  257.21   16.13
 -16   0 -14  263.46   16.02
 -16   0  14  260.13   16.77
  16   0 -14  287.86   17.91
  16   0 -14  294.66   17.21
  18   0  14   24.70    3.71
 -18   0 -14   26.37    3.90
 -20   0 -14   36.14    4.46
 -22   0 -14   21.53    4.10
   0   0 -16   44.37    4.38
   0   0  16   34.23    4.64
   0   0  16   42.69    2.63
   0   0 -16   42.31    3.98
   0   0  16   47.37    3.58
   0   0  16   47.74    5.06
   0   0  16   42.49    2.77
   2   0 -16   38.32    4.02
  -2   0 -16   38.32    4.26
   2   0 -16   34.57    4.13
   2   0  16   39.78    4.49
  -2   0 -16   37.68    3.96
  -2   0  16   42.25    3.44
   2   0  16   40.35    2.73
  -2   0  16   43.87    4.89
   2   0  16   43.62    5.04
   2   0  16   47.11    3.08
   4   0 -16 1218.61   65.87
   4   0 -16 1197.25   66.32
  -4   0 -16 1247.81   66.23
   4   0  16 1163.02   66.36
  -4   0  16 1181.69   65.43
   4   0  16 1247.39   65.10
  -4   0 -16 1161.09   65.82
   4   0  16 1346.58   67.07
  -4   0  16 1321.74   66.92
   4   0  16 1261.27   65.33
   6   0 -16   45.01    4.86
   6   0  16   44.78    4.70
  -6   0 -16   45.82    4.21
  -6   0  16   43.89    3.62
   6   0  16   48.22    3.44
  -6   0  16   54.76    5.49
   6   0  16   49.59    5.41
   6   0  16   50.10    3.75
   8   0 -16  691.70   42.53
   8   0  16  767.41   42.45
  -8   0 -16  773.54   42.02
   8   0  16  808.64   43.03
  -8   0  16  792.97   42.89
   8   0  16  793.35   41.63
  10   0 -16   28.99    5.18
 -10   0 -16   48.99    4.65
  10   0  16   48.61    4.73
 -10   0 -16   43.89    4.36
 -10   0  16   46.60    5.16
  10   0  16   45.50    5.17
  10   0 -16   35.03    5.44
  10   0  16   50.21    3.84
 -12   0 -16 1084.10   57.12
  12   0 -16  933.93   57.60
  12   0  16 1033.47   57.15
  12   0  16 1037.13   57.64
 -12   0 -16 1111.05   56.93
  12   0 -16 1017.57   58.17
 -12   0  16 1029.72   57.58
  12   0  16 1096.11   56.48
  14   0 -16   28.50    4.96
 -14   0 -16   33.95    4.31
  14   0  16   35.23    4.84
 -14   0 -16   29.84    4.02
  14   0  16   40.23    4.54
   0   0  18   10.09    3.80
   0   0 -18   16.90    3.87
   2   0  18   27.80    4.49
   2   0  18   36.84    5.32
  -2   0  18   42.39    5.25
   2   0 -18   33.29    4.46
  -4   0  18  579.09   29.66
   4   0  18  572.45   29.85
   4   0 -18  476.67   28.99
  -4   0 -18  462.15   28.36
   6   0 -18    7.27    3.69
  -6   0 -18   13.04    3.22
   6   0  18   14.20    4.42
   8   0 -18   -1.54    3.73
  -8   0 -18    5.35    2.78
   8   0  18    4.35    4.13
  10   0 -18   15.26    4.85
 -10   0 -18   24.81    3.82
   1  -1   1   12.50    0.86
   1   1  -1   12.74    1.25
  -1  -1   1   13.71    1.41
  -1   1  -1   11.45    0.88
   1  -1   1   11.64    1.61
  -1   1   1   13.11    0.87
   1   1  -1   11.35    1.16
  -1  -1  -1   11.69    0.88
   1  -1  -1   13.84    0.84
   1   1   1   14.24    0.86
   1  -1   1   10.64    1.03
  -1   1  -1   11.43    1.03
  -1  -1   1   13.95    1.06
   1  -1   1   13.60    0.95
   1  -1  -1   13.72    0.79
  -1  -1  -1   15.01    0.91
   1   1   1    9.75    1.00
   1  -1   1   13.04    0.99
  -1  -1   1   14.05    1.24
  -1   1   1   11.88    0.83
   1   1  -1   13.28    1.32
   1  -1  -1   13.89    0.83
  -1  -1   1   15.13    1.14
   1  -1  -1   12.98    0.88
  -1  -1  -1   14.49    0.88
   3  -1  -1    4.54    0.56
  -3   1   1    5.17    0.62
  -3  -1   1    4.96    0.70
   3   1  -1    5.05    0.64
   3  -1   1    5.88    0.82
  -3  -1  -1    4.84    0.51
  -3   1  -1    4.34    0.62
   3  -1   1    5.02    0.58
   3  -1   1    4.35    0.39
   3   1   1    6.76    0.61
  -3  -1  -1    5.89    0.63
   3   1  -1    4.41    0.76
  -3  -1  -1    4.63    0.51
   3   1   1    5.77    0.62
  -3   1  -1    5.03    0.59
   3  -1   1    4.69    0.58
   3  -1  -1    4.97    0.38
  -3  -1   1    4.95    0.67
  -3  -1   1    4.40    0.60
   3  -1  -1    5.14    0.53
  -3   1   1    4.69    0.47
   3  -1   1    4.85    0.53
  -3  -1  -1    4.28    0.41
   3   1  -1    4.55    0.67
  -3  -1   1    4.29    0.96
  -3  -1  -1    5.11    0.59
   3   1   1    4.05    0.52
   5  -1  -1    3.06    0.61
  -5  -1   1    1.80    0.62
  -5  -1   1    2.61    0.59
  -5   1   1    2.81    0.66
  -5   1  -1    2.64    0.67
   5  -1   1    2.09    0.40
   5  -1   1    4.01    0.61
  -5  -1  -1    1.73    0.53
  -5  -1  -1    3.23    0.69
   5  -1   1    2.31    0.43
   5   1   1    3.53    0.63
  -5  -1   1    2.16    0.60
  -5  -1  -1    1.77    0.52
   5   1  -1    1.63    0.63
   5  -1   1    2.08    0.55
  -5   1  -1    1.32    0.46
   5   1   1    2.65    0.60
  -5  -1  -1    1.63    0.44
  -5   1   1    2.99    0.52
   5  -1   1    2.02    0.56
   5  -1  -1    2.25    0.59
  -5   1  -1    2.15    0.49
  -5  -1   1    2.65    0.55
  -5  -1   1    3.62    1.16
   5   1   1    2.00    0.57
  -7  -1   1   76.38    4.04
   7  -1   1   75.74    4.16
  -7   1   1   79.71    4.18
  -7  -1  -1   76.94    4.04
  -7   1  -1   74.71    4.18
   7  -1  -1   73.60    4.11
   7  -1   1   65.52    3.79
  -7   1  -1   71.62    3.91
  -7  -1  -1   73.54    4.14
   7   1   1   76.31    4.17
   7  -1   1   77.04    4.00
   7  -1  -1   71.11    3.98
  -7  -1  -1   73.30    4.06
  -7   1   1   61.10    3.87
   7  -1   1   69.02    3.99
  -7  -1   1   66.81    4.03
   7   1  -1   72.12    4.08
   7   1   1   72.71    4.06
  -7  -1  -1   66.84    3.96
  -7  -1   1   72.47    4.05
  -7   1  -1   65.10    4.01
   7  -1  -1   65.70    4.76
   7  -1  -1   76.09    4.08
  -7   1  -1   60.02    4.06
   7  -1   1   69.29    4.03
  -7   1   1   65.74    4.00
   7   1   1   73.05    4.08
  -9   1   1   76.78    4.27
  -9  -1   1   74.36    4.14
  -9  -1  -1   72.62    4.13
  -9   1  -1   75.09    4.29
   9  -1   1   71.91    4.24
   9  -1  -1   65.77    4.17
   9  -1   1   68.64    3.78
  -9   1  -1   68.02    3.87
   9   1   1   73.25    4.25
  -9  -1  -1   77.10    4.29
   9   1  -1   68.91    4.29
   9  -1   1   75.88    4.09
   9   1  -1   71.15    4.15
   9  -1  -1   69.84    4.07
   9   1   1   72.50    4.15
  -9   1   1   68.92    3.96
   9  -1   1   72.05    4.12
  -9  -1   1   68.60    4.14
  -9  -1  -1   66.32    4.09
   9  -1   1   71.85    4.12
  -9   1  -1   65.07    4.06
  -9  -1   1   65.71    4.11
   9  -1  -1   72.33    4.15
  -9   1  -1   64.06    4.29
  -9  -1  -1   71.35    4.07
  -9   1   1   65.49    4.07
   9  -1  -1   69.11    4.72
   9   1   1   70.01    4.14
 -11   1  -1    4.00    1.18
  11  -1  -1    3.64    0.93
 -11   1   1    4.72    1.06
 -11  -1   1    2.31    0.90
  11   1  -1    2.84    0.92
 -11  -1  -1    4.56    0.96
 -11   1  -1    4.03    0.56
  11   1   1    3.19    0.99
  11  -1   1    2.08    1.00
  11   1   1    4.25    0.99
  11   1  -1    3.52    1.08
  11  -1   1    3.81    0.86
 -11   1  -1    2.62    0.79
 -11   1   1    4.87    0.75
  11   1   1    3.09    0.93
 -11  -1   1    3.59    0.85
 -11  -1  -1    2.17    0.81
  11   1  -1    3.93    1.00
  11  -1  -1    3.48    0.90
  11  -1   1    3.83    0.95
 -11   1   1    3.18    0.83
  11  -1  -1    3.36    0.95
 -11   1  -1    3.43    0.85
  11  -1   1    2.10    0.81
 -11  -1   1    3.27    0.85
 -11  -1  -1    2.04    0.78
  11   1   1    2.33    0.82
 -11   1  -1    4.88    1.52
  11   1   1    3.75    0.91
 -11  -1   1    3.04    1.75
 -13  -1  -1    5.87    1.21
 -13   1   1    7.14    1.35
 -13   1  -1    3.36    1.27
  13   1  -1    3.04    1.15
  13  -1  -1    3.31    1.11
 -13  -1   1    5.19    1.16
 -13   1  -1    4.56    0.63
  13  -1   1    3.86    1.17
  13   1   1    4.92    1.20
 -13  -1  -1    4.76    0.71
  13  -1   1    5.68    1.09
  13   1   1    4.45    1.23
  13  -1  -1    4.46    1.12
  13   1  -1    2.61    1.16
 -13   1   1    5.20    0.89
  13   1   1    4.26    1.10
 -13   1  -1    4.44    0.97
  13  -1  -1    6.01    1.08
 -13  -1  -1    4.97    1.04
  13  -1   1    4.91    1.10
  13   1  -1    4.91    1.20
  13  -1   1    4.90    1.13
  13  -1  -1    3.82    1.06
 -13  -1   1    6.58    1.07
 -13   1  -1    6.49    1.11
 -13   1   1    5.26    1.05
  13   1   1    4.10    1.04
 -13  -1  -1    4.73    0.98
  13   1   1    3.05    1.00
 -13  -1   1    4.28    1.99
  13  -1   1    3.91    0.76
 -13   1  -1    6.17    1.87
 -15   1  -1    2.94    1.42
  15  -1  -1    2.72    1.31
 -15  -1  -1    1.74    1.21
 -15   1   1    3.24    1.41
 -15  -1   1    2.69    1.24
  15   1  -1    2.29    1.27
  15   1   1    2.29    1.26
  15  -1   1    2.87    1.27
 -15  -1  -1    2.76    0.71
 -15   1  -1    1.96    0.63
  15   1   1    2.68    1.34
  15  -1  -1    1.70    1.12
  15   1  -1    4.10    1.36
  15  -1   1    5.09    1.20
  15   1  -1    3.65    1.25
  15   1   1    2.76    1.15
 -15  -1  -1    2.23    1.12
  15  -1  -1    3.41    1.19
  15  -1   1    2.44    1.22
 -15   1   1    3.47    1.00
 -15   1  -1    2.95    1.04
  15  -1  -1    3.25    1.21
 -15   1  -1    2.30    1.04
 -15   1   1    1.61    1.05
  15   1  -1    3.45    1.23
  15   1   1    2.89    1.12
 -15  -1   1    3.18    1.15
  15  -1   1    2.93    1.21
 -15  -1  -1    2.60    1.11
 -15  -1   1    2.71    2.30
 -15   1  -1    4.86    2.02
  15  -1   1    2.29    0.80
  15   1   1    1.80    1.01
 -15  -1  -1    3.88    1.74
 -17   1  -1   10.87    1.85
 -17   1   1    8.17    1.84
 -17  -1   1    8.67    1.71
 -17  -1  -1   10.48    1.64
 -17  -1  -1    7.37    0.94
  17   1  -1    6.38    1.62
  17   1   1    5.22    1.59
  17  -1  -1    7.53    1.59
  17  -1   1    9.01    1.57
  17   1  -1   10.20    1.84
  17   1   1   11.23    1.76
 -17  -1  -1    8.71    1.54
  17   1   1    8.41    1.63
 -17   1   1    9.21    1.39
  17   1  -1    8.58    1.61
 -17   1  -1    7.93    1.43
  17  -1   1    7.62    1.59
  17  -1  -1    8.05    1.53
 -17   1  -1    6.11    1.43
 -17  -1   1    5.90    1.46
  17   1  -1    8.58    1.55
 -17   1   1    7.18    1.46
  17  -1   1    7.64    1.58
  17   1   1    6.73    1.53
 -17  -1  -1    6.12    1.41
  17  -1  -1   10.06    1.65
 -17  -1   1    7.01    2.86
  17   1   1    6.07    1.42
  17  -1   1    5.98    1.03
 -17  -1  -1    8.86    2.21
 -19  -1  -1    0.72    1.44
 -19  -1   1    0.84    1.58
  19   1  -1    0.40    1.63
 -19  -1  -1    0.93    0.78
 -19  -1   1    1.22    0.71
  19   1   1   -0.91    1.61
  19   1  -1    0.52    1.68
  19   1   1    0.10    1.59
  19  -1  -1   -0.09    1.43
  19  -1   1    0.63    1.41
 -19   1  -1    0.51    1.32
 -19   1   1    1.19    1.25
 -19  -1  -1    0.91    1.39
 -19  -1   1    0.43    1.45
 -19  -1  -1    1.12    1.48
 -19   1  -1   -0.51    1.43
 -19   1   1    2.75    1.55
  19  -1   1    0.28    0.98
 -19  -1   1    2.32    3.37
 -19  -1  -1    0.15    2.51
  19   1   1    0.28    1.28
 -21  -1  -1    0.52    0.80
 -21  -1   1    0.49    1.82
  21   1   1    2.59    2.03
 -21  -1   1    1.00    0.74
  21   1  -1    2.39    2.02
  21  -1   1    1.46    1.74
  21  -1  -1    1.38    1.76
  21   1   1    0.43    1.79
  21   1  -1    0.60    1.93
 -21  -1  -1   -0.17    1.50
 -21   1   1    0.62    1.52
 -21   1  -1    0.75    1.51
 -21  -1  -1    1.02    1.59
 -21   1   1    1.58    1.74
 -21  -1   1    0.10    1.70
 -21   1  -1    2.52    1.73
 -21  -1  -1   -0.19    3.02
  21  -1   1    0.56    1.06
  21   1  -1    0.81    1.80
  21   1   1   -0.15    1.33
 -21  -1   1    0.64    3.60
 -23  -1   1   11.20    2.23
  23  -1  -1   18.22    2.91
  23  -1   1   12.47    2.71
 -23  -1   1   13.32    1.23
 -23  -1  -1   15.73    1.41
  23   1   1   17.28    2.91
  23   1  -1   13.32    2.74
  23  -1  -1   16.74    2.61
  23  -1   1   14.82    2.37
  23   1   1   15.37    2.69
  23   1  -1   18.25    2.84
 -23  -1   1   12.60    2.22
 -23   1   1   16.09    2.29
 -23  -1  -1   12.80    2.21
 -23   1  -1   16.28    2.34
 -23   1  -1   16.54    2.60
 -23  -1   1   13.89    2.42
 -23   1   1   14.91    2.48
 -23  -1  -1   12.97    2.33
  23  -1  -1   12.11    2.03
  23  -1   1   14.78    1.71
  23   1   1   13.23    2.08
  23   1  -1   12.38    2.43
 -23  -1  -1   14.67    4.25
  25  -1  -1   19.66    3.36
 -25  -1   1   15.31    1.34
  25  -1   1   19.09    3.22
  25   1   1   21.28    3.40
  25   1  -1   18.98    3.40
 -25  -1  -1   19.86    1.61
  25  -1  -1   17.59    3.02
  25   1  -1   17.18    3.27
  25  -1   1   20.17    2.95
  25   1   1   18.34    3.06
 -25   1   1   22.75    2.73
 -25  -1  -1   15.36    2.61
 -25  -1   1   15.70    2.57
 -25   1  -1   23.83    2.76
 -25   1   1   23.56    3.10
 -25  -1   1   16.75    2.83
 -25  -1  -1   18.37    2.77
 -25   1  -1   16.55    2.85
  25   1  -1   18.15    2.79
  25   1   1   19.51    2.42
  27  -1  -1    5.54    3.31
  27   1   1    4.08    3.14
  27  -1   1    3.31    2.99
  27   1  -1    5.08    3.23
  27  -1   1    4.65    2.66
  27   1  -1    4.91    3.22
  27  -1  -1    3.03    2.76
  27   1   1    0.31    2.78
 -27  -1   1    4.24    2.40
 -27  -1  -1    4.61    2.38
 -27   1   1    4.14    2.30
 -27   1  -1    4.75    2.31
 -27  -1  -1    4.39    2.67
 -27   1   1    5.51    2.72
 -27  -1   1    2.69    2.59
 -27   1  -1    4.26    2.61
  27   1  -1    3.91    2.46
  29  -1   1    2.07    2.80
  29  -1  -1    2.34    2.79
 -29   1  -1    2.28    2.80
 -29   1   1    0.75    2.54
  -1  -1   3   -0.94    1.32
   1  -1   3   -0.13    0.76
   1   1  -3    0.60    1.05
  -1   1  -3    0.06    0.61
  -1   1  -3    0.67    0.86
   1   1  -3    0.21    1.05
  -1  -1  -3    0.46    0.39
  -1   1   3    0.18    0.42
   1  -1  -3    0.35    0.39
  -1   1  -3    0.04    0.73
  -1  -1   3   -0.72    1.24
   1   1   3    0.07    0.42
   1  -1   3   -0.11    0.89
  -1  -1  -3    0.22    0.56
   1   1   3    0.15    0.48
  -1   1   3    0.77    0.65
   1  -1  -3    0.50    0.66
   1  -1   3   -0.08    0.60
  -1  -1  -3    0.22    0.30
  -1  -1  -3    0.21    0.22
   1  -1  -3    0.20    0.20
   1   1  -3    0.60    1.25
  -1  -1   3    0.73    0.98
   1  -1  -3    0.31    0.98
   1   1  -3   -0.46    1.19
  -1  -1  -3    1.06    0.53
   1   1   3    0.27    0.40
   1  -1  -3    0.18    0.53
  -3   1  -3    3.31    0.69
   3   1  -3    2.44    1.14
   3  -1   3    3.77    0.81
  -3  -1  -3    2.80    0.54
   3  -1  -3    3.59    0.48
   3   1  -3    2.27    1.70
   3  -1   3    4.21    0.82
   3   1   3    4.27    0.61
  -3  -1  -3    3.83    0.87
  -3   1  -3    2.77    0.91
   3  -1   3    3.63    0.56
   3   1   3    6.71    0.71
  -3  -1  -3    4.88    0.74
   3  -1  -3    3.45    1.10
   3  -1  -3    3.70    0.34
   3  -1   3    7.95    0.83
   3   1  -3    1.77    1.08
  -3  -1  -3    4.45    0.48
  -3  -1  -3    2.60    0.49
   3  -1  -3    4.52    0.86
   3   1  -3    3.30    1.22
  -3  -1   3    2.64    1.10
   3   1  -3    3.17    1.51
   3   1   3    2.69    0.54
  -5   1   3    3.84    0.39
   5   1  -3    3.77    0.82
   5  -1  -3    4.10    0.91
   5  -1  -3    3.99    0.48
  -5   1  -3    4.46    0.93
   5  -1   3    3.92    0.71
   5  -1   3    3.76    0.89
  -5  -1  -3    2.66    0.80
  -5   1   3    3.89    0.49
   5  -1   3    2.62    0.56
   5   1   3    2.40    0.69
   5  -1  -3    2.21    2.28
  -5  -1  -3    3.38    0.77
   5   1  -3    4.23    0.90
   5  -1   3    4.66    0.78
   5  -1  -3    4.68    0.51
  -5   1  -3    3.95    0.67
  -5  -1  -3    4.07    0.61
  -5  -1   3    4.89    0.97
   5   1  -3    3.34    0.98
   5  -1  -3    4.32    0.84
   5   1  -3    4.46    1.68
   7  -1  -3  114.46    6.46
  -7   1  -3  115.12    6.45
   7  -1   3  119.81    6.49
  -7  -1  -3  118.75    6.37
  -7   1   3  113.51    6.06
   7  -1  -3  113.33    6.15
  -7  -1   3  105.51    6.97
   7  -1   3  113.52    6.19
  -7   1  -3  117.22    6.28
  -7   1  -3  114.43    6.27
   7  -1   3  110.22    6.23
  -7  -1  -3  109.82    6.35
   7   1   3  116.81    6.39
  -7   1  -3  106.39    6.28
  -7  -1  -3  110.10    6.25
   7  -1  -3  116.92    6.19
   7  -1   3  121.43    6.34
   7   1  -3  104.93    7.26
  -7  -1   3  110.42    7.39
   7  -1  -3  116.48    6.38
   7   1   3  104.76    6.20
   7   1  -3  120.04    6.48
   7  -1   3  115.76    6.34
  -7  -1   3  118.28    6.47
   7   1  -3  109.37    6.36
   7  -1   3  109.84    6.05
  -7   1  -3  107.50    6.06
   9  -1   3  129.70    7.17
  -9  -1   3  130.44    7.00
  -9   1  -3  132.60    7.16
  -9  -1  -3  123.51    7.02
   9  -1  -3  121.56    7.09
  -9   1  -3  132.38    6.89
  -9  -1  -3  120.03    6.81
   9  -1   3  121.88    6.76
  -9   1   3  123.62    6.63
  -9  -1   3  116.81    7.55
   9  -1  -3  128.90    7.22
   9  -1   3  124.14    6.90
  -9   1  -3  135.32    6.98
  -9  -1  -3  129.44    7.07
   9   1   3  127.12    7.07
  -9   1  -3  118.96    6.93
  -9  -1  -3  114.45    6.92
   9  -1  -3  134.30    6.89
   9  -1   3  126.42    6.98
   9  -1  -3  120.84    7.85
  -9  -1   3  124.61    7.08
  -9   1   3  113.86    6.99
   9   1   3  123.27    6.89
   9  -1   3  121.85    6.97
   9  -1  -3  129.93    7.06
   9   1  -3  102.05    7.76
   9  -1   3  118.00    6.66
  -9  -1  -3  127.67    6.97
   9   1  -3  123.03    6.98
   9   1   3  122.08    6.89
  11   1  -3    0.93    0.98
  11  -1  -3    0.68    1.02
 -11  -1   3    1.56    0.88
 -11   1  -3    2.06    1.13
  11   1   3    1.81    1.07
 -11   1  -3    1.62    0.66
 -11   1   3    0.68    0.27
  11  -1   3    0.39    1.06
  11  -1   3    0.66    0.51
 -11  -1  -3    0.27    0.55
 -11  -1  -3    1.61    0.96
 -11  -1   3    0.09    1.58
  11   1   3    1.91    0.98
 -11   1  -3    0.65    0.90
  11  -1   3    1.24    0.81
 -11  -1  -3    2.26    0.80
  11  -1   3    0.68    0.92
  11  -1  -3    0.50    0.77
 -11   1   3    0.72    0.59
 -11  -1  -3    0.59    0.76
  11   1  -3    1.44    0.93
  11  -1   3    1.62    0.86
  11   1   3    1.45    0.81
 -11  -1  -3    0.94    0.77
  11  -1  -3    0.78    0.94
 -11  -1   3    0.34    0.92
 -11   1   3    1.49    0.89
 -11  -1   3    1.45    2.28
  11   1   3    1.11    0.72
  11  -1  -3    3.84    2.71
 -13  -1  -3    1.45    1.08
 -13  -1   3    2.09    0.95
 -13   1  -3    1.87    1.31
  13   1  -3    2.19    1.18
 -13   1   3    1.21    1.23
  13  -1  -3    1.66    1.14
  13   1   3    0.22    1.22
 -13  -1  -3    1.03    0.70
 -13   1  -3    0.93    0.75
 -13  -1   3    1.54    1.76
  13  -1   3    2.90    1.26
  13   1   3    0.92    1.13
 -13   1  -3    1.64    1.16
  13  -1   3    1.05    0.89
  13   1  -3    1.57    1.06
 -13  -1  -3    2.01    0.96
 -13  -1  -3    1.38    0.88
 -13   1   3    1.10    0.70
  13  -1   3    1.09    1.03
  13  -1  -3    0.94    0.94
 -13  -1   3    1.72    0.97
 -13   1   3    1.74    1.07
  13  -1   3    2.15    1.11
 -13  -1   3    1.10    1.01
  13   1   3    1.56    0.98
 -13  -1  -3    0.99    0.91
  13  -1  -3    1.87    1.08
  13  -1  -3    2.62    2.70
  13   1   3    2.47    0.90
 -13  -1   3   -0.65    2.64
 -13   1  -3    1.66    1.05
  15  -1  -3    0.33    1.31
 -15  -1  -3    2.60    1.29
 -15   1   3    1.23    1.44
 -15   1  -3    2.52    1.43
  15   1  -3    1.78    1.27
 -15  -1   3    2.59    1.10
 -15  -1  -3    2.00    0.79
  15   1   3    0.60    1.40
  15  -1   3    3.69    1.43
 -15   1  -3    1.52    0.84
 -15  -1   3    0.64    1.65
 -15  -1  -3    3.95    1.54
  15  -1   3    0.94    1.07
  15   1   3    1.14    1.23
 -15   1   3    1.22    0.81
 -15  -1   3    2.31    1.22
  15   1  -3    0.19    1.20
  15  -1  -3    1.22    1.04
 -15  -1  -3    1.96    1.12
  15  -1   3    0.74    1.25
  15  -1   3    2.43    1.22
 -15   1   3    1.41    1.11
  15  -1  -3    0.63    1.20
 -15  -1   3    1.10    1.25
  15   1   3    0.92    1.08
 -15  -1  -3    1.84    1.13
  15   1   3    0.83    0.98
  15  -1  -3   -0.85    2.46
 -15   1  -3    1.25    1.54
  17   1  -3   -0.29    1.56
 -17  -1   3    0.06    1.19
 -17   1   3    1.03    1.69
 -17  -1  -3    0.08    1.41
 -17   1  -3    1.07    1.68
  17   1   3    1.79    1.68
 -17  -1  -3    0.47    0.80
 -17   1  -3   -0.04    0.91
 -17  -1   3    1.34    1.68
  17   1  -3    0.12    1.78
  17  -1   3    0.07    1.21
  17   1   3    0.61    1.46
 -17   1  -3    0.48    1.25
  17   1  -3   -0.67    1.38
  17  -1  -3    0.51    1.30
  17  -1   3    0.92    1.35
 -17   1   3    0.10    1.04
 -17  -1   3   -0.15    1.29
 -17   1   3    1.27    1.28
 -17  -1   3    0.24    1.22
 -17  -1  -3   -0.57    1.22
  17  -1  -3    1.03    1.38
  17   1   3    0.14    1.25
  17  -1   3    0.41    0.69
  17   1   3    1.22    1.09
 -17   1  -3   -0.20    1.88
  19   1  -3    5.47    1.91
 -19  -1  -3    2.60    1.69
 -19  -1   3    4.74    1.52
  19   1   3    1.93    1.83
 -19   1  -3    0.30    1.07
 -19  -1  -3    2.16    0.96
 -19  -1   3    5.99    1.87
  19   1   3    1.07    1.61
  19  -1   3    1.36    1.44
  19   1  -3    4.30    2.18
  19  -1  -3    3.04    1.77
 -19  -1   3    3.35    1.59
 -19   1  -3    4.82    1.47
 -19   1   3    3.10    1.31
  19  -1  -3    1.57    1.54
 -19  -1   3    3.02    1.61
 -19   1   3    2.58    1.56
 -19  -1  -3    3.06    1.53
 -19   1  -3    2.43    2.32
  19   1   3    3.90    1.35
 -19  -1  -3    5.25    2.22
  21   1  -3    7.73    2.30
 -21   1  -3    5.85    1.33
  21   1   3    8.18    2.49
 -21  -1  -3    5.09    1.16
 -21  -1   3    5.12    1.71
  21   1  -3    5.12    2.41
  21   1   3    7.12    2.09
  21  -1   3    6.52    1.92
  21  -1  -3    3.95    2.11
 -21   1   3    7.49    1.62
 -21   1  -3    7.24    1.78
 -21  -1  -3    5.07    1.76
 -21  -1   3    5.92    1.96
 -21  -1   3    6.85    2.00
 -21  -1  -3    6.11    1.87
 -21   1   3    9.69    2.05
  21   1   3    8.21    1.61
 -21  -1  -3    3.88    2.64
  23   1  -3   27.19    3.57
  23   1   3   29.28    3.49
  23  -1  -3   22.91    3.30
  23  -1   3   25.10    3.33
 -23  -1   3   28.39    2.12
 -23  -1   3   24.62    1.66
 -23  -1  -3   29.37    2.12
  23  -1  -3   30.62    3.31
  23   1  -3   35.28    3.76
  23   1   3   26.48    3.10
  23  -1   3   32.02    2.97
 -23   1  -3   25.67    2.77
 -23   1   3   27.91    2.61
 -23  -1  -3   28.49    2.88
 -23  -1  -3   25.76    2.91
 -23  -1   3   28.27    3.21
 -23   1   3   30.71    3.16
 -23  -1  -3   23.45    4.19
  23   1   3   33.06    2.64
  25   1   3   40.31    4.58
  25  -1   3   35.54    4.26
  25  -1  -3   40.18    4.42
 -25  -1  -3   39.83    2.85
  25   1  -3   42.12    4.60
  25  -1  -3   40.13    4.23
  25   1  -3   40.04    4.45
  25  -1   3   41.67    3.86
  25   1   3   39.26    4.07
 -25  -1  -3   39.96    3.70
 -25   1   3   37.26    3.42
 -25  -1   3   41.04    3.69
 -25   1  -3   35.77    3.58
 -25  -1   3   43.85    4.08
 -25   1   3   37.69    3.94
  25   1   3   38.49    3.32
  27  -1   3    5.17    3.20
  27  -1  -3    2.91    3.17
  27   1  -3    5.75    3.42
  27   1   3    1.96    3.44
  27   1   3    2.77    2.88
  27  -1  -3    2.86    3.09
  27   1  -3    3.10    3.16
  27  -1   3    2.94    2.74
 -27   1  -3    0.64    2.22
 -27   1   3    2.11    2.14
 -27  -1  -3    1.99    2.50
 -27  -1   3    2.65    2.57
 -27  -1   3    1.37    2.62
  27   1  -3    0.83    3.14
  29  -1   3    4.85    2.94
 -29  -1   3    1.47    2.60
 -29   1   3    2.85    2.40
   1   1   5  312.17   16.92
  -1  -1  -5  326.57   16.93
   1   1  -5  301.21   17.19
  -1   1  -5  318.18   17.29
   1  -1  -5  311.78   16.91
   1  -1   5  321.17   17.13
  -1  -1   5  297.38   17.16
  -1   1  -5  318.67   17.14
  -1  -1   5  286.30   17.25
   1  -1  -5  337.81   17.42
   1  -1  -5  333.70   17.15
   1   1   5  341.35   17.10
  -1   1   5  329.80   17.19
  -1  -1  -5  335.06   17.10
   1   1  -5  341.70   17.55
   1  -1   5  302.88   17.21
   1  -1   5  302.74   17.09
  -1   1  -5  337.04   17.11
  -1   1   5  318.99   16.73
   1   1  -5  296.87   17.21
   1   1   5  333.19   16.80
  -1  -1  -5  311.44   16.80
   1   1   5  288.33   16.68
   1  -1  -5  337.88   16.79
  -1  -1   5  313.57   17.39
  -1  -1   5  288.78   17.15
   1  -1   5  300.83   17.00
  -1  -1  -5  320.90   16.96
   1  -1  -5  342.02   17.02
   1   1  -5  319.45   17.16
   3   1  -5   61.42    4.13
  -3   1  -5   61.74    3.91
  -3  -1  -5   59.32    3.88
   3   1   5   57.83    3.54
   3  -1   5   57.12    3.72
  -3   1  -5   55.05    3.67
   3  -1  -5   57.99    3.52
   3   1  -5   57.29    3.99
  -3  -1  -5   57.19    3.52
   3  -1   5   57.35    3.60
   3   1   5   61.62    3.65
  -3  -1  -5   61.88    3.67
   3  -1  -5   59.71    3.98
  -3   1   5   49.67    3.89
   3   1  -5   62.40    4.88
   3   1   5   65.83    3.41
  -3   1  -5   63.80    3.70
  -3   1   5   59.85    3.29
   3  -1  -5   60.49    3.52
  -3  -1   5   60.08    4.34
  -3  -1  -5   60.96    3.46
   3   1  -5   69.65    4.38
   3  -1  -5   68.81    4.14
  -3  -1   5   64.04    4.24
   3   1   5   57.18    3.54
  -3  -1   5   62.35    3.82
   3   1  -5   69.10    4.10
   5   1  -5   89.12    5.22
  -5  -1  -5   81.77    5.04
  -5   1  -5   87.74    5.17
   5  -1   5   83.44    5.07
   5   1  -5   71.89    5.47
   5   1   5   81.51    4.80
  -5   1   5   80.27    4.73
   5  -1   5   86.13    4.91
   5  -1  -5   82.31    4.76
   5  -1   5   86.96    4.83
  -5  -1  -5   84.56    4.92
   5  -1  -5   78.16    5.58
  -5   1  -5   81.45    4.83
   5   1   5   85.05    4.93
   5  -1  -5   85.24    4.58
  -5   1   5   77.54    4.68
  -5  -1   5   89.94    5.51
  -5  -1  -5   80.47    4.75
   5  -1   5   83.83    4.90
   5   1   5   88.27    4.74
  -5   1  -5   84.84    4.87
   5  -1  -5   96.83    5.21
   5   1  -5   97.39    5.43
  -5  -1   5   84.31    5.37
   5   1  -5   69.12    5.49
  -5   1  -5   84.31    4.68
   5   1   5   80.01    4.77
  -5  -1   5   84.81    4.94
   5   1  -5   94.08    5.11
  -7  -1   5   51.49    3.65
  -7   1   5   56.54    3.28
   7   1  -5   54.47    3.43
   7  -1   5   57.39    3.60
  -7  -1  -5   58.64    3.55
  -7   1  -5   53.22    3.58
   7   1  -5   67.82    4.75
   7   1   5   53.60    3.24
   7  -1  -5   52.72    3.24
  -7   1   5   53.35    3.14
  -7  -1   5   46.33    3.70
   7  -1   5   53.82    3.31
  -7   1  -5   53.22    3.35
  -7  -1  -5   55.39    3.43
   7   1   5   52.12    3.36
  -7   1  -5   55.26    3.33
   7  -1  -5   46.10    4.77
   7  -1   5   52.10    3.26
   7   1   5   55.27    3.29
  -7  -1  -5   49.08    3.21
  -7  -1   5   52.45    3.34
   7  -1  -5   53.41    3.07
   7  -1   5   53.39    3.40
  -7   1  -5   50.67    3.31
  -7  -1   5   52.36    3.66
   7   1   5   51.54    3.23
   7   1  -5   61.34    3.77
   7   1  -5   57.39    4.43
   7  -1  -5   60.22    3.59
  -7  -1  -5   54.05    3.26
   7   1  -5   54.37    3.43
   7   1   5   49.16    3.21
  -9  -1  -5   34.84    2.47
   9  -1   5   32.38    2.56
   9   1  -5   24.78    2.49
   9  -1  -5   35.41    2.67
  -9   1  -5   33.65    2.56
  -9   1   5   33.61    2.10
  -9  -1   5   29.92    2.43
  -9   1  -5   33.03    2.30
  -9  -1  -5   30.33    2.16
  -9   1   5   33.16    2.04
   9  -1  -5   35.66    2.35
   9  -1   5   30.44    2.18
  -9  -1   5   28.68    2.80
   9  -1   5   31.37    2.22
   9   1   5   35.32    2.39
  -9   1  -5   33.52    2.31
   9  -1  -5   32.84    4.48
   9  -1   5   34.36    2.37
   9   1   5   34.74    2.31
  -9  -1   5   34.08    2.29
  -9  -1  -5   29.99    2.21
   9  -1  -5   30.63    2.08
  -9   1  -5   30.92    2.27
   9   1  -5   40.04    3.79
  -9  -1   5   31.14    2.57
   9   1  -5   36.50    2.66
   9  -1   5   32.08    2.38
   9   1   5   32.68    2.22
   9  -1  -5   35.82    2.55
  -9   1  -5   30.91    2.02
   9   1   5   31.93    2.18
  -9  -1  -5   30.55    2.21
   9   1  -5   34.00    2.37
  11  -1  -5   55.59    3.79
  11  -1   5   50.69    3.73
 -11  -1  -5   53.05    3.61
 -11   1  -5   58.87    3.75
  11   1   5   47.95    3.74
  11   1  -5   46.12    3.79
 -11  -1   5   58.71    3.62
 -11   1   5   52.99    3.21
 -11   1   5   54.39    3.10
 -11  -1  -5   51.31    3.31
  11  -1   5   56.10    3.28
  11  -1  -5   57.43    3.95
 -11   1  -5   58.79    3.47
 -11  -1   5   54.84    3.89
  11  -1   5   52.04    3.39
  11   1   5   52.85    3.55
 -11   1  -5   54.89    3.51
 -11  -1   5   46.96    3.41
 -11  -1  -5   52.35    3.41
  11  -1   5   53.36    3.54
 -11   1  -5   51.69    3.43
  11  -1  -5   53.97    3.27
  11   1   5   57.52    3.50
  11   1  -5   58.37    3.82
  11   1   5   53.80    3.38
  11   1  -5   64.42    5.28
  11  -1  -5   51.76    4.59
 -11  -1   5   51.86    3.67
  11  -1  -5   57.82    3.70
 -11   1  -5   50.86    3.18
  11  -1   5   51.32    3.10
  11   1  -5   55.66    3.51
 -11  -1  -5   55.01    3.41
  13  -1   5   34.51    3.03
  13   1   5   40.62    3.05
 -13  -1  -5   37.40    2.81
 -13   1   5   36.32    2.36
  13   1  -5   31.67    2.89
 -13   1  -5   36.51    2.96
 -13  -1   5   38.33    2.74
  13  -1  -5   33.35    2.91
 -13   1  -5   37.44    2.56
  13  -1   5   34.39    2.31
 -13  -1  -5   33.17    2.38
 -13   1   5   36.96    2.12
 -13  -1   5   29.75    2.94
  13   1   5   35.70    2.78
 -13   1  -5   36.22    2.67
  13  -1   5   32.38    2.51
  13  -1  -5   30.83    2.42
 -13  -1  -5   33.16    2.56
 -13  -1   5   34.89    2.67
  13   1   5   35.70    2.66
 -13   1  -5   33.57    2.60
 -13  -1   5   34.00    2.82
  13   1   5   35.41    2.55
  13  -1  -5   40.94    2.95
  13  -1  -5   46.26    4.69
  13   1  -5   38.36    2.72
  13   1  -5   37.57    4.36
  13  -1   5   32.73    2.16
 -15  -1   5  160.93    9.17
 -15   1   5  166.32    8.93
  15   1   5  170.59    9.67
 -15  -1  -5  161.57    9.31
  15  -1   5  171.17    9.66
  15  -1  -5  157.24    9.59
 -15   1  -5  165.95    9.49
  15   1  -5  150.15    9.53
 -15   1   5  154.39    8.58
  15  -1   5  162.88    8.83
 -15   1  -5  167.10    9.06
 -15  -1  -5  149.47    8.93
 -15  -1   5  162.10    9.41
 -15  -1  -5  170.97    9.41
  15   1   5  160.70    9.37
 -15   1  -5  171.76    9.32
  15  -1   5  146.94    9.10
 -15  -1   5  155.98    9.19
 -15  -1  -5  141.09    9.10
  15   1   5  167.37    9.25
  15  -1  -5  161.26    9.04
 -15   1   5  147.51    9.28
 -15  -1   5  163.39    9.47
  15  -1  -5  217.02   11.91
  15  -1  -5  180.58    9.47
  15   1   5  166.27    9.13
  15  -1   5  154.27    8.72
  15   1  -5  164.78    9.23
 -17  -1  -5  148.41    8.58
  17   1   5  149.33    8.92
  17   1  -5  142.68    8.78
 -17  -1   5  141.39    8.32
 -17   1   5  145.55    8.09
 -17  -1  -5  138.92    8.06
 -17   1  -5  147.76    8.18
 -17  -1   5  153.44    8.45
 -17  -1  -5  145.59    8.64
  17  -1   5  141.01    8.34
  17   1   5  141.50    8.58
 -17   1  -5  152.68    8.60
 -17   1   5  140.42    8.04
 -17  -1   5  136.61    8.40
 -17  -1  -5  125.92    8.29
  17   1   5  150.27    8.45
  17  -1  -5  144.62    8.26
  17  -1  -5  159.84   10.74
 -17   1   5  130.85    8.47
 -17  -1   5  141.65    8.64
  17   1   5  140.20    8.29
  17  -1   5  138.01    7.83
  17   1  -5  140.11    8.45
 -19  -1   5   19.01    2.19
 -19   1   5   19.05    1.89
  19   1  -5   14.08    2.60
 -19  -1   5   18.35    2.09
 -19  -1  -5   18.81    1.83
 -19   1  -5   18.11    1.89
  19   1   5   14.87    2.72
  19  -1   5   15.58    2.11
  19   1   5   16.40    2.39
 -19   1  -5   14.96    2.13
  19  -1  -5   20.18    2.14
 -19   1   5   16.08    1.79
 -19  -1   5   15.71    2.23
 -19  -1  -5   13.06    2.08
 -19  -1   5   17.58    2.53
 -19   1   5   15.22    2.19
  19  -1   5   15.65    1.43
 -19   1  -5   17.81    2.56
  21   1  -5   28.20    3.56
 -21   1   5   26.31    2.39
 -21  -1  -5   25.77    2.28
 -21   1  -5   26.81    2.44
 -21  -1   5   25.94    2.32
  21   1   5   23.42    3.41
  21   1  -5   20.43    3.88
  21   1   5   28.05    2.95
  21  -1   5   24.53    2.65
 -21  -1   5   23.27    2.82
 -21   1  -5   26.28    2.75
 -21   1   5   22.00    2.28
 -21  -1   5   28.32    3.06
 -21   1   5   25.61    2.96
 -21   1  -5   26.91    3.36
  21  -1   5   24.20    1.91
  23  -1  -5   27.44    3.80
 -23   1   5   30.97    2.79
  23   1  -5   29.23    3.95
  23  -1   5   30.03    3.94
  23   1   5   32.99    3.97
 -23  -1   5   28.38    2.21
 -23   1  -5   23.91    2.57
 -23  -1  -5   29.43    2.54
  23   1  -5   29.39    4.45
  23  -1   5   29.15    3.16
  23   1   5   31.72    3.51
  23  -1  -5   30.36    4.02
 -23   1   5   32.19    2.72
 -23   1  -5   24.56    3.03
 -23  -1   5   28.24    3.32
 -23   1   5   32.03    3.52
 -23  -1  -5   29.14    4.00
 -23   1  -5   25.33    3.66
 -25  -1  -5   10.55    1.81
  25   1   5   13.26    3.51
  25  -1   5    8.46    3.32
  25   1   5   11.85    3.00
  25  -1   5   11.43    2.54
  25  -1  -5    9.70    3.43
  25   1  -5    8.62    3.63
 -25   1   5    7.38    2.08
 -25  -1   5    8.10    2.34
 -25  -1  -5   10.22    2.56
 -25   1  -5   13.45    2.78
 -25  -1   5   13.77    2.98
 -25   1   5   12.51    2.99
  25  -1  -5    8.36    3.40
  25   1  -5   15.30    3.80
  27  -1   5    6.24    2.69
  27  -1  -5    8.93    3.61
  27   1   5    9.41    3.24
 -27  -1   5    7.27    2.51
 -27   1   5    8.69    2.32
  27   1   5   10.71    3.86
  27   1  -5    8.32    3.99
 -29  -1   5    8.66    2.89
 -29   1   5    6.50    2.56
   1  -1   7   23.34    2.07
  -1  -1  -7   23.67    1.86
   1   1   7   25.47    1.92
   1  -1  -7   22.71    1.82
   1   1  -7   23.63    2.12
  -1  -1   7   24.58    2.16
  -1   1  -7   22.22    2.03
  -1  -1   7   22.47    2.23
   1  -1   7   26.82    2.17
   1  -1   7   21.10    2.29
  -1  -1  -7   28.82    2.17
   1  -1  -7   23.83    2.23
   1   1   7   24.39    2.06
  -1   1   7   23.85    2.20
   1   1   7   24.29    1.47
   1  -1   7   26.88    2.08
  -1  -1   7   23.00    2.22
  -1   1  -7   24.41    2.03
  -1  -1  -7   24.25    1.68
   1   1  -7   25.27    2.21
   1   1   7   25.67    1.67
  -1   1   7   24.98    1.60
   1  -1  -7   25.25    1.72
  -1   1   7   23.62    2.49
  -1  -1   7   21.80    2.39
   1   1   7   23.89    2.35
   1  -1  -7   23.54    2.57
   1  -1   7   25.53    2.00
   1  -1  -7   24.90    1.99
  -1  -1   7   27.26    2.08
   3  -1  -7   11.82    1.31
  -3  -1   7   12.46    2.06
   3   1  -7   13.00    1.97
   3  -1   7   17.71    1.64
   3   1   7   12.99    1.32
   3   1  -7   11.92    1.72
  -3   1  -7   12.29    1.91
   3  -1  -7   13.83    1.32
  -3  -1  -7   13.27    1.31
  -3  -1  -7   11.00    1.98
  -3   1  -7   12.71    1.54
  -3   1   7   13.25    1.34
  -3   1  -7   14.86    1.58
   3  -1  -7    9.18    1.81
   3   1   7   13.76    1.47
  -3   1   7   13.16    1.86
   3  -1   7   14.63    1.50
  -3  -1  -7   14.61    1.62
  -3   1   7   12.89    0.99
   3   1   7   13.90    1.20
  -3   1  -7   14.46    1.46
   3   1   7   14.13    1.03
  -3  -1   7   12.31    1.52
  -3  -1  -7   13.14    1.17
   3   1   7   13.16    1.63
   3   1  -7   15.51    2.35
   3  -1  -7   14.56    2.15
  -3  -1   7   10.22    2.06
   3  -1   7   13.27    1.69
  -3   1   7   14.14    1.88
   3   1  -7   15.18    1.90
   3  -1   7   14.76    1.38
  -5   1  -7   11.50    1.37
   5   1  -7   13.70    1.85
  -5  -1   7   15.91    2.47
   5  -1  -7   11.30    1.18
  -5  -1  -7   11.20    1.80
   5  -1  -7   13.08    1.33
   5   1  -7   10.13    1.80
  -5  -1  -7    9.76    1.21
  -5   1   7   12.67    1.29
  -5   1  -7   11.94    1.79
  -5  -1   7   10.23    1.64
   5   1   7   10.92    1.26
   5  -1   7   12.14    1.47
   5  -1   7   11.94    1.38
   5   1   7   13.11    1.40
  -5   1  -7   12.95    1.45
   5   1  -7   12.22    3.00
  -5  -1  -7   10.70    1.46
   5  -1  -7    9.64    2.09
  -5  -1   7   12.93    1.41
  -5   1   7   12.19    0.97
  -5  -1  -7   10.89    1.15
   5   1   7   13.15    1.12
  -5  -1   7   13.61    2.05
   5   1  -7   16.57    2.43
   5  -1  -7   15.42    2.17
  -5   1  -7   11.48    1.24
   5   1  -7   13.09    1.85
   5  -1  -7   10.77    1.07
  -7  -1   7   25.48    2.90
  -7   1  -7   20.50    2.29
  -7  -1  -7   25.12    2.31
   7   1  -7   21.09    2.12
   7   1  -7   20.07    2.66
  -7   1  -7   23.98    2.05
  -7  -1   7   19.49    2.26
   7  -1   7   23.19    1.96
  -7   1   7   23.15    1.78
   7  -1   7   26.59    2.32
   7   1   7   23.26    1.87
   7  -1  -7   25.72    1.97
  -7   1  -7   23.24    1.94
   7   1   7   21.78    1.96
   7  -1   7   23.77    1.89
   7   1  -7   25.72    3.89
   7  -1  -7   27.28    3.38
  -7  -1  -7   18.63    2.03
   7   1   7   20.76    1.74
  -7   1  -7   25.18    1.93
  -7  -1  -7   21.42    1.76
  -7  -1   7   22.50    1.87
  -7   1   7   21.84    1.78
  -7  -1   7   22.90    2.55
   7  -1  -7   24.12    2.45
   7   1  -7   27.88    2.77
   7   1  -7   25.26    2.20
   7   1   7   21.14    1.78
  -7   1  -7   23.50    1.70
   7   1  -7   20.48    2.71
   7  -1  -7   23.82    1.62
  -9  -1   7   17.84    2.25
  -9  -1  -7   22.01    2.15
   9   1  -7   18.08    1.82
  -9  -1   7   16.29    2.15
   9   1   7   21.32    1.78
   9  -1   7   18.14    2.16
  -9   1   7   22.40    1.64
   9   1  -7   20.99    2.96
   9  -1   7   22.04    1.83
  -9  -1  -7   17.69    1.68
  -9   1  -7   19.79    1.90
   9  -1  -7   18.48    1.86
  -9   1  -7   18.47    2.20
   9  -1   7   16.64    1.70
   9   1  -7   23.74    3.81
   9   1   7   21.31    1.94
   9  -1  -7   18.44    3.72
  -9   1  -7   20.55    1.91
   9   1   7   21.99    1.77
   9   1  -7   17.49    1.93
   9  -1   7   18.91    1.86
  -9  -1  -7   16.62    1.69
  -9  -1   7   18.21    1.67
  -9   1   7   24.98    2.37
  -9   1  -7   18.87    1.76
   9  -1  -7   17.06    2.16
  -9  -1   7   22.60    2.38
   9   1   7   20.16    1.76
   9   1  -7   18.14    2.46
  -9  -1  -7   20.29    1.72
   9   1  -7   14.21    2.77
   9   1   7   18.05    1.63
   9  -1  -7   21.50    1.53
 -11  -1  -7   23.35    2.28
 -11  -1   7   24.31    2.43
  11   1  -7   21.47    2.64
 -11   1   7   26.33    2.07
  11  -1  -7   19.74    2.55
 -11   1  -7   24.56    2.43
  11  -1  -7   22.42    2.32
 -11  -1  -7   20.40    1.88
  11  -1   7   22.86    2.47
 -11   1   7   25.37    1.78
 -11  -1   7   23.57    2.34
  11   1   7   21.19    2.50
  11  -1   7   23.18    1.98
 -11   1  -7   20.22    2.00
  11   1   7   18.49    2.07
 -11   1  -7   24.09    2.13
  11  -1  -7   27.29    4.30
  11  -1   7   19.71    1.94
 -11  -1   7   20.71    1.87
 -11   1  -7   21.80    2.05
  11  -1   7   23.27    2.15
 -11  -1  -7   23.83    1.98
  11   1   7   20.92    2.00
 -11  -1   7   21.71    2.44
  11   1   7   22.61    1.97
  11  -1  -7   25.14    2.44
  11   1  -7   24.27    2.61
  11  -1  -7   19.60    1.72
 -11  -1  -7   23.38    1.92
  11   1  -7   23.17    3.47
  11   1  -7   22.83    2.05
 -11   1  -7   22.02    1.68
  11   1   7   22.09    1.78
  13  -1  -7    6.99    1.97
 -13   1   7    9.12    1.32
 -13  -1   7    9.82    1.82
  13   1  -7   10.12    2.13
  13  -1   7    7.61    1.95
  13   1   7   10.86    2.10
 -13  -1  -7    8.61    1.75
 -13  -1  -7    7.77    1.38
 -13  -1   7   10.37    1.83
 -13   1  -7    7.35    1.47
 -13   1   7    7.46    1.06
  13  -1  -7    9.33    2.28
  13  -1   7    8.04    1.29
 -13   1  -7    8.46    1.87
 -13   1  -7   11.62    1.70
  13   1   7    9.05    1.62
  13  -1   7    6.85    1.33
 -13  -1  -7   10.95    1.77
  13  -1  -7   12.68    4.10
  13  -1  -7    8.77    1.30
 -13  -1   7    8.77    1.47
  13   1  -7    8.60    1.55
 -13   1  -7    8.03    1.46
  13  -1   7    9.25    1.63
  13   1   7   10.43    1.60
 -13  -1  -7    8.85    1.47
  13   1  -7   11.30    2.13
  13  -1  -7    9.32    1.95
  13   1   7    8.00    1.48
 -13  -1   7    9.98    1.98
 -13  -1  -7    9.22    1.47
  13   1   7    7.67    1.24
  13  -1  -7    9.95    2.76
 -13   1  -7    8.86    1.13
  13   1  -7    7.18    3.12
 -15   1   7    6.98    1.34
 -15  -1   7    8.94    1.87
  15   1  -7    6.62    2.02
  15  -1  -7    4.64    1.93
 -15  -1  -7    8.91    1.42
 -15  -1   7    7.82    1.81
  15   1   7    6.92    2.16
  15  -1   7   10.12    2.24
 -15   1  -7    6.85    1.66
 -15  -1  -7    7.22    1.82
 -15   1   7   11.37    1.10
  15  -1   7    6.10    1.29
 -15   1  -7    7.30    1.78
  15   1   7    7.76    1.74
 -15  -1  -7    7.35    1.89
  15  -1  -7    7.56    4.00
  15  -1   7    8.70    1.53
  15  -1  -7    5.55    1.36
 -15  -1   7    6.80    1.57
  15   1   7    7.73    1.64
 -15   1  -7    7.42    1.54
  15   1  -7    6.40    1.71
  15  -1   7    6.85    1.77
 -15  -1  -7    7.74    1.56
  15   1   7    7.91    1.59
 -15  -1   7    7.95    1.98
  15  -1  -7    8.23    3.59
  15   1  -7    8.93    3.63
  15   1   7    5.64    1.27
 -15  -1  -7    5.47    1.45
  17   1  -7   18.14    2.87
 -17   1   7   21.09    2.11
 -17  -1   7   22.66    2.51
 -17   1  -7   23.66    2.31
 -17  -1   7   23.97    2.43
 -17  -1  -7   18.37    2.01
 -17   1   7   19.34    1.50
  17   1   7   19.50    3.02
  17  -1   7   20.38    2.24
 -17   1  -7   21.78    2.58
  17   1   7   22.61    2.52
  17  -1  -7   21.34    2.17
 -17  -1  -7   18.86    2.21
 -17   1  -7   22.93    2.35
 -17  -1   7   20.32    2.32
 -17  -1   7   16.38    2.63
  17   1  -7   28.33    4.67
  17   1   7   18.77    1.90
  17  -1  -7   27.60    4.97
  17   1  -7   24.50    2.60
  17  -1   7   19.93    1.64
  19   1  -7   15.88    3.10
 -19  -1   7   17.22    2.46
 -19   1   7   20.11    2.20
 -19   1  -7   19.36    2.28
 -19  -1  -7   15.48    1.97
 -19   1   7   14.29    1.13
 -19  -1   7   17.84    2.06
  19   1   7   17.35    3.09
  19  -1   7   14.23    2.20
  19   1   7   17.74    2.47
  19  -1  -7   16.35    2.17
 -19  -1  -7   15.52    2.20
 -19   1   7   14.91    1.66
 -19  -1   7   14.01    2.21
 -19  -1   7   13.24    2.72
  19  -1  -7   19.19    4.94
  19   1   7   14.19    1.81
  19  -1   7   14.69    1.45
  21   1  -7    6.79    3.05
 -21   1   7    5.36    1.84
 -21  -1  -7    5.82    1.64
  21   1   7    6.23    3.00
 -21   1  -7    3.04    1.78
 -21  -1   7    4.27    1.54
  21  -1   7    2.46    1.82
  21   1   7    6.12    2.35
 -21   1   7    4.50    1.39
 -21  -1   7    4.37    1.99
 -21  -1  -7    5.79    2.04
 -21  -1   7    2.58    2.47
  21  -1  -7    4.74    4.25
  21   1   7    5.23    1.58
 -21   1  -7    4.95    2.26
 -23   1   7    7.63    2.22
  23  -1  -7    4.32    3.12
  23   1  -7    8.63    3.34
 -23  -1  -7    7.70    1.83
 -23   1  -7    6.92    2.17
  23   1   7    8.43    3.28
  23  -1   7   10.12    3.34
  23  -1   7    8.03    2.45
  23   1   7    7.71    2.65
 -23  -1  -7    6.23    2.36
 -23   1  -7    8.00    2.45
 -23   1   7    8.23    1.79
 -23  -1   7    7.18    2.88
 -23   1   7   10.77    2.68
  23   1   7    8.10    1.76
 -25  -1  -7    5.54    1.91
  25   1   7    4.78    3.40
  25  -1   7    4.17    3.46
  25   1  -7   -0.26    4.15
  25  -1  -7    6.61    4.01
  25  -1   7    5.27    2.56
  25   1   7    4.11    2.70
 -25   1   7    3.98    1.85
 -25   1  -7    5.92    2.56
 -25  -1   7    4.02    2.81
  25  -1  -7    4.48    3.53
  25   1  -7    3.58    3.58
  27  -1   7   16.74    3.28
 -27  -1   7   19.57    3.00
  -1   1  -9    8.74    1.39
   1  -1  -9    6.84    1.10
  -1  -1  -9    8.59    1.13
   1   1  -9    3.99    1.55
  -1  -1   9    7.55    1.66
   1   1   9    9.61    1.34
  -1   1  -9    7.66    1.50
   1  -1   9    7.68    1.58
   1  -1  -9    9.56    1.30
  -1  -1  -9    8.57    1.29
   1   1  -9    8.54    1.62
  -1   1  -9    8.41    1.73
   1   1   9    9.15    1.65
  -1   1   9    6.10    1.70
  -1  -1  -9    8.67    1.64
   1  -1   9    7.18    1.69
   1  -1  -9    6.69    1.69
  -1  -1   9    8.41    1.82
  -1   1   9    9.63    0.97
   1  -1   9    8.42    1.45
   1   1   9    7.29    1.04
  -1  -1   9    9.31    1.67
  -1  -1   9   10.91    1.41
   1   1   9    7.86    0.72
  -1   1   9    9.61    2.08
  -1  -1   9    9.27    1.96
   1  -1   9    7.32    1.77
   1   1   9    6.22    1.84
   1  -1  -9   11.48    1.59
   1   1   9    8.32    0.89
   1  -1   9    8.66    1.40
   3   1  -9  173.52   10.76
   3  -1  -9  183.54   10.39
  -3   1   9  189.16   10.36
  -3  -1  -9  194.68   11.20
   3   1  -9  182.40   10.75
  -3  -1  -9  185.10   10.37
   3  -1   9  183.64   10.55
   3   1   9  190.61   10.41
  -3   1  -9  196.08   11.13
  -3   1  -9  169.30   10.52
  -3   1   9  173.27   10.93
   3  -1  -9  199.77   11.37
   3   1   9  182.65   10.60
   3  -1   9  179.59   10.58
   3   1   9  171.79   10.77
  -3   1  -9  191.67   10.64
   3   1  -9  213.45   11.55
  -3  -1  -9  197.78   10.66
   3  -1  -9  184.02   10.97
   3   1   9  183.44   10.18
  -3  -1  -9  179.39   10.19
   3  -1  -9  170.91   10.32
   3   1   9  191.52    9.99
  -3   1   9  186.59   10.02
  -3  -1   9  180.13   10.79
  -3   1  -9  176.41   10.48
   3  -1   9  185.67   10.46
  -3  -1   9  168.10   11.04
  -3   1   9  189.45   11.02
  -3  -1   9  181.49   10.44
  -3  -1  -9  196.98   10.45
   3  -1   9  189.96   10.36
   3   1  -9  178.47   10.55
  -5   1  -9  130.14    8.02
   5   1  -9  124.71    7.84
   5  -1  -9  138.37    7.37
   5  -1   9  124.18    7.50
  -5  -1  -9  125.57    7.39
  -5   1   9  120.06    7.32
   5  -1  -9  125.45    7.43
  -5  -1  -9  134.45    8.05
   5   1   9  137.38    7.43
  -5  -1   9  115.16    7.61
   5   1  -9  111.12    7.77
   5   1   9  126.65    7.75
  -5  -1  -9  131.51    7.60
  -5   1  -9  122.72    7.55
   5  -1   9  120.00    7.49
   5  -1  -9  121.24    8.24
   5   1   9  121.97    7.53
   5   1  -9  148.27    8.55
  -5  -1  -9  119.56    7.23
  -5   1  -9  124.64    7.46
  -5  -1   9  133.45    8.18
   5  -1   9  131.03    7.47
   5   1   9  136.59    7.11
  -5   1   9  121.23    6.97
  -5  -1   9  128.61    8.12
   5  -1  -9  145.18    8.47
  -5   1   9  138.94    8.04
  -5  -1  -9  126.37    7.37
   5   1  -9  146.05    7.90
  -5  -1   9  122.86    7.35
  -5   1  -9  124.74    7.32
  -7  -1  -9  111.15    6.98
   7  -1  -9  107.29    6.10
  -7   1  -9  104.79    7.01
   7   1  -9  122.96    6.92
   7  -1   9  113.44    6.55
  -7   1  -9   99.45    6.58
   7   1   9  109.50    6.43
   7   1  -9   86.74    6.95
  -7   1   9  108.81    6.41
   7  -1  -9  108.93    6.53
  -7  -1   9   96.82    6.70
   7  -1  -9   98.39    7.67
   7  -1   9  101.26    6.51
   7   1  -9  126.29    8.55
  -7   1  -9  116.06    6.65
   7   1   9  107.18    6.63
   7  -1   9  112.85    6.57
  -7  -1   9  135.52    7.60
  -7  -1   9  107.11    6.36
   7   1   9  107.01    6.24
  -7   1   9  104.28    6.06
  -7   1  -9  102.98    6.49
  -7  -1  -9  100.69    6.32
   7   1  -9   91.49    7.14
   7   1  -9  138.35    7.66
  -7  -1   9   98.97    7.12
   7  -1  -9  113.27    7.29
  -7   1   9  111.49    6.94
   7   1  -9  129.68    6.95
  -7   1  -9  105.59    6.30
   7  -1  -9  129.99    6.30
   9   1  -9  101.32    6.45
  -9   1  -9  104.89    6.87
  -9  -1  -9  109.93    6.82
  -9   1   9  109.34    6.22
  -9  -1   9   97.75    6.55
   9   1   9  106.60    6.28
   9  -1  -9   94.11    6.43
   9   1  -9  104.19    7.28
   9  -1   9  109.35    6.37
  -9  -1  -9   94.73    6.26
  -9   1  -9  111.77    6.56
   9   1  -9  150.96    8.81
  -9   1  -9  114.12    6.56
   9  -1  -9  104.05    8.11
   9   1   9  104.94    6.49
   9  -1   9   98.41    6.35
  -9   1  -9  100.27    6.34
   9   1   9  118.37    6.24
  -9   1   9   95.20    6.06
  -9  -1   9  136.61    7.47
  -9  -1  -9   92.56    6.19
  -9  -1   9   97.48    6.15
  -9  -1   9  102.92    6.98
  -9   1   9  104.47    6.73
   9   1  -9  120.86    7.28
   9  -1  -9  113.54    7.06
   9   1  -9  100.37    7.41
   9   1  -9  113.26    6.56
   9  -1  -9  110.48    6.04
  11  -1  -9  110.39    7.78
 -11  -1  -9  119.24    7.51
 -11   1  -9  120.52    7.58
 -11  -1   9  114.80    7.36
  11  -1   9  123.81    7.75
  11   1  -9  135.55    8.47
 -11   1   9  121.54    6.92
  11   1   9  118.88    7.05
 -11  -1  -9  113.07    7.07
 -11   1  -9  116.96    7.26
  11  -1  -9  119.00    7.41
  11  -1   9  122.56    7.12
  11   1  -9  169.85    9.65
 -11  -1  -9  118.88    7.33
  11   1   9  107.18    7.21
  11  -1   9  111.83    7.12
 -11   1  -9  124.46    7.28
  11  -1  -9  123.77    9.22
 -11  -1   9  135.73    7.85
  11   1   9  131.62    7.07
 -11   1   9  118.57    7.19
  11  -1   9  120.75    7.13
 -11   1  -9  108.24    7.12
 -11  -1   9  106.06    6.92
 -11  -1  -9  112.64    7.04
  11  -1  -9  129.70    7.82
  11   1   9  124.97    7.15
  11   1  -9  130.98    7.95
 -11   1   9  107.23    7.42
  11   1  -9  118.10    8.41
 -11  -1   9  114.16    7.72
  11   1   9  111.34    6.95
  11  -1  -9  125.84    6.86
 -11  -1  -9  119.49    7.04
 -11   1  -9  123.15    6.86
  11   1  -9  126.17    7.30
 -13  -1  -9  117.02    7.10
  13  -1  -9  108.57    7.45
  13   1  -9  108.53    7.46
 -13  -1  -9  100.66    6.62
  13  -1   9  112.11    7.38
  13  -1   9  122.44    6.71
  13  -1  -9   90.13    7.09
 -13   1   9  113.26    6.44
 -13   1  -9  111.44    6.88
 -13  -1   9  111.76    6.94
  13   1   9  103.05    7.34
  13   1   9  111.41    6.90
 -13   1  -9  120.17    6.91
  13  -1   9   99.02    6.68
 -13   1  -9  102.30    6.74
  13  -1   9  117.70    6.82
 -13  -1  -9  105.23    6.67
 -13   1   9  131.91    7.11
 -13  -1   9  110.10    7.11
  13   1   9  117.82    6.73
 -13  -1   9   98.58    6.56
  13  -1  -9  106.09    7.98
  13   1   9  112.28    6.71
  13   1  -9  127.87    8.45
 -13  -1   9   94.23    7.20
  13  -1  -9  121.86    6.51
 -13   1  -9  112.14    6.40
  13   1  -9  106.50    6.83
  13   1   9  103.69    6.52
 -13  -1  -9  113.37    6.65
 -15   1   9   13.43    2.10
 -15  -1   9    8.68    2.27
  15   1  -9   11.74    2.80
  15  -1   9   13.16    1.79
  15   1   9   11.03    2.66
 -15   1  -9   12.79    2.19
 -15  -1   9   12.42    2.26
 -15  -1  -9   13.37    1.92
  15  -1   9   14.59    2.76
 -15   1   9   13.01    1.52
  15  -1  -9   14.92    3.00
  15   1   9    9.00    2.07
 -15   1  -9   14.51    2.18
  15  -1   9   10.30    1.91
 -15  -1   9   13.21    1.86
  15  -1  -9   13.66    1.71
  15   1   9   14.40    2.08
 -15  -1  -9    8.38    1.83
 -15   1  -9   11.70    2.01
  15   1  -9   12.65    2.18
 -15  -1   9   12.86    2.56
 -15   1  -9   11.83    1.58
  15   1  -9   16.20    3.85
  15  -1  -9   15.32    3.64
 -15  -1  -9   10.46    1.86
  15   1   9   11.29    1.66
 -17   1   9    4.83    1.83
  17   1  -9    4.00    2.66
 -17  -1   9    4.92    2.26
 -17  -1   9    3.45    1.92
 -17  -1  -9    3.89    1.78
 -17   1   9    4.78    1.19
  17   1   9    4.02    2.61
  17  -1   9    6.44    1.68
 -17   1  -9    5.13    1.98
  17  -1   9    4.31    1.74
  17   1   9    3.47    1.92
  17   1  -9    1.12    1.93
 -17  -1  -9    4.94    1.74
 -17   1  -9    3.86    1.94
  17  -1  -9    4.89    1.62
 -17  -1   9    5.10    1.79
 -17  -1   9    6.70    2.54
  17   1   9    3.37    1.39
  17   1  -9    9.89    3.99
  17  -1  -9    5.75    3.77
 -17  -1  -9    6.89    1.84
 -19   1   9  100.94    6.34
  19   1  -9   89.27    7.20
 -19  -1   9   97.89    6.75
 -19   1   9   96.61    5.63
 -19  -1   9  100.73    6.25
 -19   1  -9  103.48    6.53
 -19  -1  -9  104.38    6.37
  19   1   9   97.59    7.37
  19   1   9   99.87    6.69
  19  -1   9   96.44    6.43
 -19  -1   9   97.30    6.41
 -19  -1  -9   93.21    6.44
 -19   1   9   95.81    5.78
 -19   1  -9   97.14    6.55
 -19  -1   9   93.34    7.09
  19  -1  -9  124.51    8.91
  19   1   9   97.52    6.09
  19   1  -9  116.70    8.94
  21   1  -9   45.36    5.19
  21   1   9   53.81    5.30
 -21  -1  -9   48.67    3.80
 -21   1  -9   42.92    3.95
  21  -1   9   47.31    4.07
  21   1   9   48.34    4.32
 -21  -1   9   41.26    3.97
 -21   1  -9   44.88    4.12
 -21  -1  -9   48.24    4.07
 -21   1   9   48.64    3.29
 -21  -1   9   40.68    4.67
  21  -1  -9   52.86    6.59
  21   1   9   45.89    3.51
 -23  -1  -9   43.21    3.68
  23   1   9   44.18    5.28
  23  -1   9   46.31    5.26
 -23   1  -9   36.97    3.87
  23  -1   9   41.67    4.03
  23   1   9   44.88    4.31
 -23   1   9   38.31    3.11
 -23  -1  -9   39.42    3.93
 -23  -1   9   39.24    4.63
  23   1  -9   43.87    5.32
  23  -1  -9   45.67    5.22
  25  -1   9   42.25    4.19
 -25  -1  -9   38.55    3.83
  -1   1  11  188.73   12.82
   1  -1 -11  241.47   13.04
   1  -1  11  241.66   13.21
  -1  -1 -11  233.10   13.01
   1   1 -11  230.30   13.31
  -1   1 -11  217.49   13.21
   1   1  11  219.47   13.32
  -1   1 -11  236.16   13.47
  -1   1  11  219.65   13.47
  -1  -1 -11  239.27   13.36
   1   1 -11  218.08   13.62
   1  -1 -11  243.04   13.51
  -1  -1  11  199.28   13.42
   1  -1  11  217.54   13.33
  -1  -1  11  246.43   13.16
   1   1  11  254.87   12.32
  -1  -1 -11  220.75   12.78
   1   1 -11  208.66   13.23
   1   1  11  242.01   12.67
  -1   1 -11  220.27   13.12
  -1   1  11  232.84   12.58
   1  -1 -11  211.07   12.79
   1  -1  11  239.11   13.10
  -1   1  11  242.97   13.83
   1   1  11  226.66   13.65
   1  -1  11  238.77   12.97
  -1  -1 -11  224.96   13.04
  -1  -1  11  225.67   12.90
   1   1  11  227.04   12.43
  -3  -1 -11    4.97    1.21
   3   1 -11    5.03    1.94
  -3   1 -11    6.93    1.58
   3  -1 -11    2.98    1.43
   3   1 -11    5.93    1.86
  -3  -1 -11    6.84    1.57
   3  -1  11    8.36    1.78
  -3  -1  11    6.62    1.95
   3  -1 -11    3.48    1.45
  -3   1 -11    7.05    2.70
  -3   1  11    6.08    1.59
   3   1  11    4.97    1.48
  -3   1 -11    3.38    1.72
  -3  -1 -11   11.83    2.80
   3  -1 -11    4.00    2.28
  -3   1  11    4.01    2.13
   3   1  11    5.51    1.67
   3  -1  11    4.80    1.66
  -3  -1 -11    5.55    1.98
  -3   1 -11    6.35    1.93
  -3   1  11    5.13    0.98
   3  -1  11    6.21    1.65
   3   1  11    5.79    0.86
   3   1  11    5.57    1.23
  -3  -1  11    3.54    1.34
  -3  -1  11    5.69    1.91
   3  -1 -11    5.91    2.80
  -3   1  11    4.58    2.14
   3   1  11    2.98    1.93
  -3  -1 -11    5.36    1.53
   3  -1  11    5.92    1.45
   3   1  11    5.24    0.96
  -3   1 -11    3.62    1.58
   3  -1 -11    3.15    1.65
  -5  -1  11   -1.14    2.10
  -5   1 -11    4.36    1.47
   5   1 -11    1.42    1.96
   5  -1 -11    4.06    1.41
  -5   1 -11    3.25    2.35
  -5  -1 -11    4.97    2.48
  -5  -1 -11    1.66    1.36
  -5  -1  11    2.92    1.90
  -5   1  11    2.94    1.51
   5  -1 -11    3.15    1.47
   5  -1  11    3.06    1.62
   5   1 -11    1.24    1.85
   5   1  11    1.58    1.48
   5  -1 -11    4.02    2.63
  -5   1 -11    2.76    1.82
   5   1  11    1.39    1.69
   5  -1  11    2.37    1.55
  -5  -1 -11    1.48    1.15
  -5  -1  11    2.36    1.27
  -5   1  11    2.23    0.80
   5  -1  11    2.15    1.50
   5   1  11    2.70    1.00
   5  -1 -11   -0.16    2.68
   5   1  11    1.48    1.99
  -5  -1  11    1.59    2.15
  -5   1  11    2.41    1.98
   5   1 -11    5.31    2.89
   5  -1  11    1.67    1.21
  -5   1 -11    1.82    1.44
  -5  -1 -11    3.67    1.43
   7  -1 -11   76.21    4.42
  -7   1 -11   76.43    5.67
  -7  -1 -11   71.92    5.51
   7   1 -11   71.81    5.09
   7   1  11   74.19    4.80
  -7   1  11   76.60    4.81
   7  -1  11   71.14    4.87
  -7  -1  11   66.75    5.07
   7  -1 -11   66.03    4.86
  -7   1 -11   61.62    4.92
   7   1 -11   58.43    5.40
   7   1 -11   94.60    6.28
  -7   1 -11   78.61    5.11
   7  -1  11   68.45    4.92
   7   1  11   68.90    5.22
   7  -1 -11   61.34    6.11
   7  -1 -11   84.75    6.10
   7   1  11   65.85    4.94
  -7  -1  11   68.39    4.50
   7   1  11   78.76    4.47
  -7   1 -11   71.49    4.84
  -7  -1 -11   68.36    4.59
   7  -1  11   72.34    4.86
  -7  -1  11   79.40    5.67
  -7   1  11   68.93    4.19
  -7   1  11   78.22    5.43
  -7  -1  11   73.12    5.64
   7   1 -11   92.89    5.34
  -7   1 -11   74.24    4.66
   9   1 -11   46.01    3.53
   9  -1 -11   39.72    3.56
  -9   1  11   45.17    3.33
   9   1 -11   30.68    4.13
  -9  -1  11   39.52    3.68
  -9  -1 -11   42.61    3.39
   9  -1  11   47.87    3.51
  -9   1 -11   38.34    3.58
   9   1  11   40.96    3.57
   9  -1  11   40.75    3.46
  -9   1 -11   46.26    3.72
  -9   1 -11   44.68    3.49
  -9   1  11   42.68    2.75
   9   1  11   47.31    3.17
  -9  -1  11   55.97    4.52
   9  -1  11   47.14    3.53
  -9  -1 -11   39.87    3.24
  -9  -1  11   40.23    3.04
  -9  -1  11   38.25    4.15
   9  -1 -11   53.43    4.53
  -9   1  11   38.00    3.84
   9   1 -11   55.92    3.87
   9   1 -11   34.42    4.29
   9  -1 -11   53.06    3.15
 -11  -1  11    4.11    2.48
 -11   1 -11    3.09    1.58
  11   1 -11    3.43    1.60
  11   1 -11    0.34    2.77
 -11  -1 -11    2.72    1.66
  11  -1 -11    3.59    2.12
 -11  -1  11    1.08    1.88
 -11   1  11    1.37    1.38
 -11   1 -11    3.66    1.80
  11   1  11    4.40    1.79
 -11   1 -11    1.85    1.90
  11  -1  11    3.21    1.68
 -11  -1  11    1.13    1.27
 -11  -1 -11    3.44    1.48
  11   1  11    2.93    1.52
 -11   1  11    1.16    1.03
  11  -1  11    2.35    1.55
 -11  -1  11    1.07    2.42
 -11   1  11    2.80    2.13
 -11  -1 -11    2.89    1.56
  11   1 -11    3.03    3.06
  11  -1 -11    2.90    1.28
  11   1 -11    3.39    1.93
 -13   1  11    1.24    1.42
  13   1 -11    8.23    2.78
 -13  -1  11    4.99    2.48
  13  -1 -11    2.03    2.58
  13   1 -11    2.37    3.02
  13  -1 -11    2.02    2.30
 -13   1  11    1.97    1.53
 -13   1 -11    2.18    1.94
 -13  -1 -11    2.76    1.81
 -13  -1  11    1.84    1.99
  13   1  11    2.52    1.85
  13  -1  11    2.46    1.77
 -13  -1 -11    2.46    1.60
 -13   1 -11    4.49    1.92
  13   1  11    3.77    1.67
 -13  -1  11    1.73    1.45
  13  -1 -11    5.62    1.42
 -13  -1  11    3.83    2.61
 -13   1  11    2.07    2.20
  13   1 -11    2.99    1.92
  13   1 -11    3.72    3.42
 -13   1 -11    2.27    1.41
 -13  -1 -11    3.67    1.68
  15   1 -11  160.20   10.59
  15  -1 -11  160.11   10.33
 -15  -1  11  172.06    9.87
 -15   1 -11  161.94    9.87
 -15   1  11  168.21    9.33
 -15  -1 -11  162.25    9.64
  15  -1  11  146.69    9.66
  15   1  11  153.75    9.81
 -15  -1 -11  158.55    9.62
 -15   1  11  178.26    9.49
 -15   1 -11  158.11    9.75
 -15  -1  11  189.56   10.35
 -15  -1  11  147.56    9.38
 -15   1  11  163.27   10.22
  15  -1 -11  151.12   11.15
  15   1 -11  174.60   11.50
 -15  -1  11  144.51   10.34
  15   1 -11  165.54    9.80
 -15  -1 -11  163.24    9.54
 -15   1 -11  156.73    9.25
  17   1 -11  106.45    8.27
 -17  -1 -11  114.37    7.38
 -17  -1  11  111.20    7.44
 -17   1  11  121.56    6.94
 -17   1 -11  115.84    7.66
  17  -1  11  118.14    7.55
  17   1  11  115.94    7.64
 -17  -1  11  132.97    8.00
 -17   1 -11  107.42    7.49
 -17  -1  11  109.88    7.19
 -17   1  11  134.55    7.34
 -17  -1 -11  108.07    7.35
 -17   1  11  103.68    7.90
 -17  -1  11  111.96    8.16
  17  -1 -11  124.55    9.44
  17   1 -11  133.23    9.59
 -17   1 -11  117.84    7.01
  19   1 -11    9.00    3.44
 -19  -1  11    6.66    2.78
 -19  -1 -11    9.88    2.36
 -19  -1  11    7.76    2.31
 -19   1 -11    6.12    2.59
  19   1  11    8.31    2.64
  19  -1  11    9.34    2.46
 -19   1 -11    9.02    2.46
 -19   1  11    6.45    1.28
 -19  -1  11    8.02    2.16
 -19  -1 -11    8.32    2.34
 -19   1  11    9.63    3.13
 -19  -1  11    9.71    3.12
  19  -1 -11   13.40    4.79
  19   1 -11    9.54    4.26
  21  -1 -11    5.06    3.57
  21   1 -11    3.63    3.55
  21   1  11    3.86    3.81
 -21   1 -11    1.90    2.55
 -21  -1 -11    4.81    2.30
  21  -1  11    2.38    2.46
  21   1  11    5.38    2.82
 -21  -1 -11    4.52    2.36
 -21  -1  11    4.39    2.15
 -21   1 -11    4.29    2.64
 -21   1  11    2.50    3.07
 -21  -1  11   -0.80    3.32
  21  -1 -11    5.42    4.74
  23  -1  11   48.16    4.47
 -23   1 -11   44.16    4.72
 -23  -1 -11   46.55    4.34
  23  -1 -11   61.88    7.18
 -25  -1 -11   10.65    2.96
   1   1 -13    5.17    2.05
   1  -1 -13    6.21    1.75
  -1  -1 -13    5.57    1.55
  -1   1 -13    6.86    2.10
   1   1 -13    5.64    2.26
  -1   1 -13    5.13    2.05
   1  -1 -13    6.74    1.92
  -1  -1 -13    8.03    1.96
  -1  -1  13    4.82    2.50
  -1   1  13    6.80    2.37
   1   1  13    7.79    2.21
   1  -1  13    6.47    2.27
   1   1  13    6.19    0.63
   1   1  13    5.26    0.87
   1   1  13    6.12    1.37
   1  -1  13    8.83    2.04
  -1   1  13    7.21    1.34
  -1  -1  13    3.39    1.90
  -1  -1  13    6.55    1.59
  -1   1  13    7.96    2.71
   1   1  13    6.30    2.74
   1  -1  13    6.34    1.62
  -1   1 -13    8.36    2.33
   3   1 -13   71.47    5.35
   3   1 -13   66.59    5.31
   3  -1 -13   62.62    4.91
  -3   1 -13   64.58    5.13
  -3  -1 -13   65.78    4.83
   3  -1  13   59.49    5.09
  -3   1  13   57.79    5.47
   3   1  13   69.89    5.27
   3   1  13   75.15    4.51
  -3  -1 -13   72.79    4.67
   3   1  13   74.36    4.03
   3  -1 -13   68.99    4.73
  -3   1 -13   58.81    4.80
   3  -1  13   70.41    4.88
  -3  -1  13   70.15    5.01
  -3   1  13   69.99    4.23
   3  -1  13   57.68    5.40
   3   1  13   72.99    5.78
  -3   1  13   71.05    5.63
   3   1  13   68.47    4.22
  -3   1 -13   65.50    4.96
  -3  -1  13   79.53    4.61
   3  -1  13   71.43    4.74
   5  -1 -13   81.34    5.22
   5   1 -13   86.05    5.85
  -5  -1 -13   88.33    5.59
   5   1 -13   71.57    6.01
   5  -1 -13   83.62    5.67
   5  -1  13   79.11    6.10
   5  -1  13   74.63    5.71
   5   1  13   81.68    5.82
  -5   1 -13   76.36    5.44
  -5  -1 -13   76.63    5.21
  -5   1  13   77.38    4.76
   5  -1  13   83.14    5.57
   5   1  13   86.58    4.82
  -5  -1  13   75.27    5.65
   5   1  13   84.00    6.24
  -5   1  13   81.67    6.27
   5  -1  13   78.74    5.30
  -5   1 -13   81.65    5.44
   5   1  13   83.05    4.90
  -5  -1  13   81.74    5.06
   7   1 -13   75.51    5.02
   7  -1 -13   66.54    4.20
   7   1 -13   56.98    5.36
   7  -1 -13   57.14    4.78
   7  -1  13   60.22    4.84
   7  -1  13   68.98    5.41
   7   1  13   65.34    5.02
   7   1  13   59.44    5.33
  -7  -1  13   64.62    4.17
  -7  -1  13   58.63    4.96
  -7  -1 -13   63.84    4.49
  -7   1 -13   63.66    4.72
  -7   1  13   63.83    3.92
   7   1  13   69.21    4.17
  -7   1  13   68.12    5.44
  -7   1 -13   72.70    4.63
   7  -1  13   65.29    4.48
  -9  -1 -13   60.37    4.66
   9   1 -13   52.40    5.49
   9  -1 -13   56.88    4.92
  -9   1 -13   59.09    4.90
   9  -1  13   63.92    5.24
   9   1  13   63.70    5.19
   9   1  13   62.33    4.89
   9  -1  13   58.15    4.71
  -9   1  13   61.71    3.73
   9  -1  13   65.85    4.38
  -9  -1 -13   61.06    4.43
  -9  -1  13   73.58    5.35
  -9  -1  13   57.28    3.98
  -9   1 -13   62.51    4.67
   9   1  13   70.00    4.21
   9   1 -13   55.67    5.64
  -9   1  13   64.58    5.37
   9   1 -13   67.53    4.63
  11  -1 -13  101.16    7.04
 -11  -1 -13  101.00    6.53
  11   1 -13   94.08    7.55
 -11   1 -13   90.88    6.76
  11   1  13   95.38    6.69
  11   1  13   97.86    7.04
  11  -1  13   85.81    6.52
 -11  -1  13  114.37    7.11
  11   1  13  107.93    6.13
  11  -1  13   94.09    6.23
 -11  -1 -13   91.93    6.25
 -11   1  13   93.65    5.51
 -11   1 -13  104.79    6.62
 -11  -1  13   91.62    5.88
 -11   1  13   92.17    7.07
  11   1 -13  103.73    7.93
  11   1 -13  101.76    6.30
  13  -1 -13   36.56    4.66
  13   1 -13   44.89    4.94
 -13  -1 -13   37.96    3.47
  13  -1 -13   29.53    4.02
 -13   1 -13   34.28    3.79
  13   1  13   33.85    3.73
  13  -1  13   35.61    3.63
 -13   1  13   33.46    2.38
 -13  -1  13   36.26    2.92
 -13  -1 -13   34.05    3.29
 -13   1 -13   36.43    3.63
  13   1  13   41.08    3.32
 -13  -1  13   46.99    4.29
 -13  -1  13   30.73    4.22
 -13   1  13   34.37    4.20
  13   1 -13   38.12    5.15
 -13   1 -13   40.80    3.21
 -15   1 -13   11.40    2.76
  15   1 -13   13.61    3.70
 -15  -1  13   13.58    3.18
 -15  -1 -13   13.79    2.65
  15  -1 -13    5.56    3.39
 -15   1 -13    8.98    2.76
  15   1  13   11.87    2.86
  15  -1  13    7.65    2.41
 -15  -1 -13    8.57    2.41
 -15  -1  13    8.91    1.93
 -15  -1  13   12.48    3.48
 -15   1  13   10.59    3.08
 -15   1 -13   11.09    2.07
  15   1 -13   12.44    4.21
  15  -1 -13    6.03    3.96
  17   1 -13    5.02    3.42
 -17   1 -13    7.24    2.67
 -17  -1 -13    2.88    2.39
 -17   1 -13    3.39    2.69
  17  -1  13    3.40    2.52
  17   1  13    5.54    2.79
 -17  -1  13    5.31    1.98
 -17  -1 -13    4.78    2.32
 -17  -1  13    1.59    3.17
 -17   1  13    5.24    3.16
  17   1 -13    7.81    4.53
  17  -1 -13    0.27    4.09
  19   1 -13   63.00    6.18
 -19  -1 -13   57.17    5.01
 -19   1 -13   51.53    5.31
  19   1  13   62.20    5.41
  19  -1  13   61.10    5.07
 -19  -1 -13   62.05    4.94
 -19  -1  13   53.66    4.45
  19   1 -13   72.82    7.21
 -19   1  13   60.86    5.89
  19  -1 -13   65.45    7.12
  21  -1  13   31.83    3.98
 -21   1 -13   24.51    3.98
 -21  -1 -13   32.27    3.87
 -23   1 -13   23.57    4.21
 -23  -1 -13   30.09    3.96
   1   1 -15   91.14    6.82
   1  -1 -15   92.21    6.43
  -1  -1 -15   95.54    6.48
  -1   1 -15   89.79    6.80
   1   1  15   88.38    6.91
  -1   1  15   85.13    7.03
   1  -1  15   81.28    6.79
   1   1  15  101.95    5.87
  -1   1  15   93.75    5.76
   1   1 -15   80.26    6.48
   1  -1 -15   86.49    6.20
  -1  -1  15   94.78    6.34
  -1  -1 -15   87.05    6.14
  -1   1 -15   77.02    6.41
  -1   1  15  105.74    7.44
   1  -1  15   91.25    7.22
  -1  -1  15   99.39    7.35
   1   1  15  103.27    7.51
   1  -1  15  106.24    6.01
  -1  -1  15  106.36    5.93
   3   1 -15   44.98    4.45
   3  -1 -15   48.68    4.09
  -3   1 -15   47.36    4.60
  -3  -1 -15   57.03    4.42
   3  -1 -15   48.65    4.41
   3   1 -15   53.17    4.83
   3   1  15   48.29    4.77
  -3   1  15   42.84    5.08
   3  -1  15   45.41    4.68
  -3   1 -15   47.11    4.40
  -3  -1  15   43.75    4.15
   3   1  15   49.13    3.01
  -3  -1 -15   47.23    3.93
  -3   1  15   52.95    3.51
  -3  -1  15   58.93    5.31
   3  -1  15   51.24    5.09
  -3   1  15   53.07    5.20
   3   1  15   61.20    5.53
  -3  -1  15   55.56    3.61
   3  -1  15   51.47    3.86
   3   1  15   55.84    3.24
  -5   1 -15   30.65    3.53
   5   1 -15   42.39    3.82
   5   1 -15   24.54    3.93
  -5  -1 -15   32.50    3.59
   5  -1 -15   42.03    3.82
   5   1  15   38.36    4.03
   5  -1  15   31.51    3.79
  -5  -1 -15   38.68    3.36
  -5   1  15   35.93    2.62
   5   1  15   36.28    2.47
  -5  -1  15   34.23    2.66
  -5  -1  15   28.23    3.34
   5   1  15   34.61    4.51
  -5   1  15   43.78    4.54
  -5  -1  15   26.11    4.02
   5  -1  15   38.07    4.55
   5  -1  15   36.44    3.19
   5   1  15   30.22    2.64
   7   1 -15  241.46   12.96
   7  -1 -15  208.85   13.08
   7   1 -15  183.65   13.46
   7   1  15  218.43   13.27
   7  -1  15  216.93   13.61
   7  -1  15  221.13   13.23
  -7   1 -15  222.41   12.96
   7   1  15  226.60   12.12
  -7  -1  15  196.58   12.00
  -7  -1 -15  220.17   12.69
  -7   1  15  216.40   11.95
  -7  -1  15  183.12   12.72
   7  -1  15  233.13   12.41
  -7   1  15  234.93   13.72
   7   1  15  238.97   13.90
   7   1  15  230.82   12.26
   7  -1  15  222.66   12.65
   9   1 -15  199.40   11.28
  -9   1 -15  190.12   11.85
   9  -1 -15  186.14   11.86
   9   1 -15  159.64   12.23
   9  -1  15  175.79   11.67
   9   1  15  193.57   11.90
   9  -1  15  184.54   12.20
   9   1  15  203.08   12.37
  -9  -1 -15  205.98   11.42
  -9  -1  15  182.18   11.44
  -9   1 -15  186.60   11.54
  -9   1  15  185.05   10.43
   9  -1  15  202.10   11.09
   9   1  15  208.86   10.88
  -9  -1  15  178.10   10.62
  -9   1  15  183.43   12.11
   9  -1  15  185.50   11.18
   9   1  15  200.39   10.89
  11  -1 -15   32.13    4.32
 -11   1 -15   31.05    4.04
 -11  -1 -15   37.70    3.97
  11   1 -15   32.94    4.98
  11  -1  15   37.90    4.05
  11   1  15   34.60    4.15
 -11  -1  15   33.14    2.82
  11   1  15   39.39    3.25
 -11  -1  15   33.43    3.87
 -11  -1 -15   41.55    3.59
 -11   1 -15   41.42    3.97
  11  -1  15   36.53    4.57
  11   1  15   41.72    4.72
 -11   1  15   36.20    4.46
  11  -1  15   33.57    3.38
  11   1 -15   35.50    5.17
 -13  -1 -15   31.81    3.54
 -13   1 -15   27.41    3.70
  13   1 -15   27.50    4.66
 -13  -1 -15   37.44    3.84
 -13   1 -15   29.54    4.08
  13  -1 -15   26.54    4.52
  13   1  15   30.40    3.90
  13  -1  15   28.53    3.85
 -13  -1  15   30.46    2.70
  13  -1  15   28.64    4.34
  13   1  15   35.76    4.55
 -13   1  15   35.00    4.62
  13   1 -15   30.54    5.30
  13  -1 -15   29.21    4.97
 -15   1 -15   78.62    6.96
 -15  -1 -15   90.02    6.74
  15   1  15   99.23    7.60
  15  -1  15   98.32    6.90
  15   1  15   97.54    7.08
  15  -1  15   98.99    7.55
 -15  -1 -15   87.16    6.55
 -15   1 -15   91.53    6.86
  15  -1 -15   75.42    8.12
 -15   1  15   91.98    7.54
  15   1 -15  101.64    7.95
  17  -1  15   47.59    4.75
  17   1  15   48.77    5.59
 -17  -1 -15   49.76    4.67
 -17   1 -15   46.18    5.27
 -19   1 -15   33.65    4.85
   1   1 -17  180.45   12.31
  -1   1 -17  192.52   12.64
  -1  -1 -17  208.08   12.41
   1   1 -17  183.22   12.62
   1  -1 -17  203.70   12.49
   1  -1  17  165.50   12.59
   1   1  17  169.21   12.63
  -1   1  17  171.91   12.89
  -1   1 -17  176.51   12.16
  -1  -1  17  234.13   13.37
   1  -1  17  213.94   13.26
   1   1  17  235.13   13.56
  -1   1  17  224.48   13.42
   1  -1  17  220.49   11.49
  -1  -1  17  210.85   11.29
  -3   1 -17    7.33    3.22
   3  -1 -17    3.04    2.86
   3   1 -17    4.14    3.25
  -3  -1 -17    8.95    3.01
   3   1  17    5.09    3.17
   3  -1  17    0.19    3.07
   3  -1  17    5.25    1.85
  -3   1  17    3.99    3.43
  -3  -1  17    6.85    3.44
   3   1  17   10.88    4.17
   3  -1  17    4.19    3.51
   3   1 -17    4.71    2.75
  -3  -1 -17    3.11    2.35
  -3   1 -17    0.92    2.73
  -5  -1 -17    3.56    2.30
  -5   1 -17    2.09    2.67
  -5   1 -17   -0.55    3.15
  -5  -1 -17    1.09    2.62
   5  -1 -17    0.66    2.96
   5   1 -17    6.01    3.25
   5   1  17    3.85    3.07
   5  -1  17   -2.38    3.09
  -5  -1  17    6.25    3.52
   5   1  17    3.44    3.72
  -5   1  17    4.80    3.32
   5  -1  17    1.10    3.49
   5  -1  17    2.31    1.94
   7  -1 -17  106.44    7.76
   7   1 -17   84.44    7.98
   7   1  17   96.76    7.80
   7  -1  17   92.73    7.58
  -7  -1 -17  117.40    7.24
  -7   1 -17   98.35    7.37
   7  -1  17  100.25    8.22
   7   1  17  119.34    8.60
  -7   1  17  119.25    8.38
  -7  -1  17  110.54    8.27
   7   1 -17   92.36    8.28
   7  -1  17  108.79    6.91
   9  -1 -17   68.67    6.48
  -9   1 -17   77.45    6.46
   9   1 -17   52.41    6.59
   9  -1  17   82.64    6.38
   9   1  17   81.67    6.53
  -9  -1 -17   79.36    5.79
  -9   1 -17   74.76    5.94
  -9   1  17   74.88    6.73
   9  -1  17   77.21    6.87
  -9  -1  17   70.14    6.75
   9   1  17   80.85    7.20
   9  -1  17   70.58    5.48
 -11   1 -17   -0.48    2.71
 -11  -1 -17    1.37    2.61
  11  -1  17    6.31    3.40
  11   1  17    0.46    3.85
  11  -1  17    2.56    2.40
  11  -1 -17    2.02    3.39
  11   1 -17    1.70    4.02
 -13  -1 -17    2.47    2.91
  13   1  17    6.73    4.33
  13  -1  17    3.72    2.54
  13  -1 -17   -0.88    3.87
  13   1 -17    4.51    4.33
  15  -1  17  156.16    9.96
  17  -1  17  110.95    7.92
  -7   1 -19    0.54    3.39
   0  -2   0    1.79    0.24
   0  -2   0    1.54    0.32
   0  -2   0    3.94    1.43
   0  -2   0    1.64    0.47
   0   2   0    0.75    1.25
   0  -2   0    2.05    1.09
   2  -2   0    2.15    0.90
   2   2   0    2.13    0.69
  -2  -2   0    3.46    0.92
   2  -2   0    2.39    0.41
  -2  -2   0    2.71    0.56
   2   2   0    2.59    1.27
  -2  -2   0    1.91    1.01
  -2  -2   0    2.15    0.41
   2  -2   0    2.38    0.38
   2  -2   0    1.23    0.78
   2  -2   0    2.40    0.38
   2   2   0    1.91    0.58
  -4  -2   0    3.19    0.72
  -4  -2   0    2.17    0.33
   4  -2   0    1.92    0.58
   4   2   0    2.30    0.37
  -4  -2   0    1.01    0.81
   4  -2   0    2.97    0.59
   4   2   0    2.31    0.89
  -4  -2   0    1.65    0.41
   4   2   0    2.78    0.52
   4  -2   0    2.40    0.52
  -4   2   0    1.03    0.34
   4   2   0    1.60    0.64
  -6  -2   0   35.03    2.00
   6  -2   0   34.83    2.18
   6   2   0   35.87    2.05
  -6  -2   0   36.01    2.22
   6  -2   0   39.71    2.56
   6  -2   0   36.91    1.99
   6   2   0   36.94    2.30
  -6  -2   0   35.96    2.30
  -6   2   0   30.91    2.10
   6  -2   0   31.82    2.06
   6   2   0   34.65    2.09
  -6  -2   0   33.85    2.06
   6  -2   0   35.83    2.16
   6   2   0   32.11    2.35
   6   2   0   39.56    2.35
   6  -2   0   28.29    1.87
   8   2   0  193.08   10.59
  -8  -2   0  196.32   10.52
   8  -2   0  199.02   10.72
   8  -2   0  198.61   10.47
   8   2   0  195.08   10.79
   8  -2   0  193.67   10.51
  -8   2   0  186.14   10.56
   8  -2   0  192.45   10.53
  -8  -2   0  196.05   10.72
  -8  -2   0  200.53   10.58
   8  -2   0  186.18   10.60
   8  -2   0  186.53   10.91
   8   2   0  195.78   10.58
   8   2   0  209.76   10.77
 -10  -2   0    0.79    0.65
 -10   2   0    2.00    1.07
  10  -2   0    0.05    0.80
  10   2   0    0.67    0.76
  10   2   0    0.65    0.95
  10  -2   0    0.61    0.63
  10   2   0    0.31    0.96
  10  -2   0    0.78    0.62
 -10  -2   0    0.74    0.80
 -10   2   0    0.89    0.65
  10   2   0    0.11    0.74
 -10  -2   0    0.36    0.66
  10  -2   0    0.17    0.80
  10  -2   0    0.51    0.75
 -12   2   0   -0.06    1.16
 -12  -2   0    0.08    0.74
  12   2   0    0.69    0.96
  12  -2   0    0.80    1.00
  12   2   0    0.42    1.04
  12  -2   0    0.85    0.78
  12   2   0    0.29    1.01
 -12  -2   0    0.35    0.90
  12  -2   0    1.41    0.92
 -12   2   0    0.45    0.78
 -12  -2   0    0.49    0.81
  12   2   0    0.58    0.89
  12  -2   0    0.92    0.90
  12   2   0   -0.20    1.03
 -14   2   0   29.55    2.40
  14  -2   0   19.72    2.12
 -14  -2   0   24.18    1.99
  14   2   0   22.62    2.11
  14   2   0   27.04    2.39
  14  -2   0   22.68    1.91
  14  -2   0   21.91    2.05
 -14  -2   0   22.18    2.06
  14   2   0   24.53    2.24
 -14   2   0   24.20    1.90
  14   2   0   24.30    1.99
  14  -2   0   24.54    2.10
 -14   2   0   20.70    1.99
 -14  -2   0   20.65    1.94
  14   2   0   22.86    2.22
 -14  -2   0   27.69    2.72
 -16   2   0    1.62    1.57
 -16  -2   0    2.15    1.20
  16   2   0    2.37    1.40
  16  -2   0   -0.34    1.39
  16   2   0    0.64    1.47
  16  -2   0    1.97    1.16
  16   2   0    0.38    1.39
 -16  -2   0    1.15    1.27
 -16   2   0    2.92    1.10
  16  -2   0    0.67    1.30
  16   2   0    1.32    1.24
  16  -2   0    2.65    1.35
 -16   2   0    0.34    1.17
 -16  -2   0    0.91    1.16
  16   2   0    0.49    1.34
 -16  -2   0    3.32    2.11
 -18  -2   0    7.40    1.63
  18   2   0    6.91    1.79
  18  -2   0    5.36    1.77
  18   2   0    6.43    1.90
  18  -2   0    7.88    1.50
  18  -2   0    5.19    1.56
 -18   2   0    5.57    1.38
 -18  -2   0    5.49    1.59
  18   2   0    7.69    1.62
 -18  -2   0    5.13    1.51
 -18   2   0    5.04    1.52
  18   2   0    5.47    1.69
 -18  -2   0   10.87    2.93
 -20  -2   0    0.82    1.68
 -20  -2   0    2.41    1.04
  20   2   0    3.31    2.05
  20  -2   0    3.73    2.02
  20   2   0    2.02    1.91
  20  -2   0    0.33    1.54
 -20   2   0    2.57    1.53
 -20  -2   0    2.46    1.69
 -20   2   0    2.40    1.63
 -20  -2   0    2.87    1.59
  20  -2   0    1.02    0.98
  20   2   0    1.65    1.68
 -20  -2   0    1.76    3.01
  22  -2   0   33.57    3.67
 -22  -2   0   38.72    2.71
  22   2   0   33.23    3.81
  22  -2   0   36.92    3.37
  22   2   0   38.22    3.83
 -22  -2   0   43.96    3.66
 -22   2   0   40.69    3.32
 -22  -2   0   38.79    3.39
 -22   2   0   41.12    3.52
  22   2   0   39.12    3.46
  22  -2   0   40.12    2.76
 -24  -2   0   40.18    2.75
  24   2   0   32.04    4.05
  24   2   0   39.68    4.06
  24  -2   0   41.98    3.62
 -24  -2   0   36.83    3.54
 -24   2   0   40.83    3.50
 -24   2   0   36.84    3.67
 -24  -2   0   35.20    3.60
  24   2   0   37.24    3.51
  26   2   0   10.38    3.34
  26  -2   0   10.98    2.64
  26   2   0    9.95    3.00
 -26  -2   0   10.55    2.76
 -26   2   0   11.02    2.53
 -26  -2   0    9.42    2.65
 -26   2   0    8.64    2.77
  26   2   0    8.87    2.55
  28  -2   0    3.19    2.78
 -28   2   0    4.40    2.60
  28   2   0    2.12    3.99
   0  -2  -2  856.90   40.57
   0   2  -2  706.77   41.09
   0  -2   2  735.51   41.12
   0  -2  -2  786.48   40.54
   0  -2   2  685.84   40.67
   0  -2   2  879.81   41.30
   0  -2   2  742.36   40.78
   0   2   2  743.20   40.58
   0  -2   2  740.84   40.92
   0  -2  -2  739.27   40.75
   0   2  -2  816.28   41.03
   2  -2  -2    6.10    0.94
   2  -2  -2    6.51    0.72
   2   2  -2    5.55    1.40
  -2   2   2    7.66    0.68
  -2  -2   2    7.40    1.65
   2  -2   2    6.60    1.19
  -2   2  -2    4.42    1.14
   2  -2   2    7.08    2.15
   2  -2   2    6.70    0.75
   2  -2  -2    6.30    0.67
  -2  -2  -2    5.74    0.73
  -2   2  -2    6.35    0.58
  -2  -2   2    8.48    1.42
  -2  -2  -2    6.62    0.80
  -2   2   2    5.40    0.53
   2  -2  -2    5.96    0.57
  -2  -2   2    5.37    1.21
   2   2  -2    5.86    1.60
   2  -2  -2    6.11    0.63
   2  -2   2    6.13    0.94
   2  -2  -2    6.42    0.91
  -2  -2  -2    7.46    0.80
   2  -2   2    5.10    1.08
  -2  -2   2    6.52    1.25
  -4  -2   2 5858.72  294.35
   4  -2   2 5558.48  294.12
   4  -2  -2 5615.67  294.12
   4   2  -2 5258.20  294.30
  -4  -2  -2 5568.53  294.00
   4  -2   2 4581.39  294.55
   4   2   2 5458.99  294.10
   4  -2  -2 5434.01  294.11
   4  -2   2 5646.98  293.91
  -4  -2  -2 5987.15  294.12
  -4   2  -2 5515.37  293.90
   4   2   2 5226.07  294.11
   4  -2  -2 5685.11  293.90
   4  -2   2 5883.46  294.19
  -4   2   2 5255.10  294.11
  -4   2  -2 5064.92  294.22
  -4  -2  -2 5718.80  294.10
   4  -2  -2 5967.30  294.04
  -4  -2   2 5340.14  294.44
  -4  -2   2 5417.36  294.24
   4   2   2 5754.35  293.90
   4  -2  -2 5897.81  294.02
   4   2   2 5642.12  294.13
  -4  -2   2 5201.80  294.39
   4   2  -2 5344.64  294.37
  -4  -2  -2 5873.04  294.12
  -6  -2  -2   24.47    1.60
   6   2  -2   20.53    1.61
   6   2  -2   25.84    1.86
  -6  -2   2   24.53    1.89
   6   2   2   22.40    1.69
   6  -2   2   23.01    1.74
   6  -2  -2   24.36    1.73
   6  -2  -2   23.18    1.42
  -6   2  -2   21.41    2.29
   6  -2   2   24.73    1.93
  -6   2  -2   25.79    1.52
   6  -2   2   24.18    1.46
  -6  -2  -2   24.28    1.78
   6  -2  -2   18.33    2.37
   6   2   2   25.69    1.78
   6  -2   2   24.83    1.77
   6  -2  -2   23.87    1.43
  -6   2   2   22.72    1.50
  -6  -2  -2   22.35    1.67
  -6  -2  -2   23.81    1.52
   6   2   2   26.16    1.52
  -6  -2   2   23.59    1.79
   6  -2  -2   24.81    1.67
   6  -2   2   23.09    1.70
  -6  -2   2   23.89    2.32
  -6  -2  -2   25.47    1.77
   6   2  -2   28.54    2.00
  -6  -2   2   23.47    1.93
   6   2   2   26.26    1.75
   8   2   2 4730.60  246.80
  -8  -2  -2 4934.68  246.70
   8  -2  -2 4599.25  246.85
   8   2  -2 4220.79  246.70
   8  -2   2 4735.45  246.87
   8  -2  -2 4570.64  246.44
  -8   2  -2 3675.66  246.95
   8  -2   2 4847.53  246.65
  -8  -2  -2 4940.41  246.86
   8   2   2 4891.04  246.91
  -8   2  -2 4907.73  246.67
   8  -2   2 4802.33  246.60
  -8   2   2 4200.87  246.56
  -8  -2   2 4516.59  246.90
   8  -2   2 4947.11  246.78
  -8  -2  -2 4822.19  246.79
  -8  -2   2 4723.17  246.81
   8  -2   2 4934.56  246.80
   8   2   2 5034.81  246.65
   8  -2  -2 4675.85  246.76
  -8  -2   2 4341.69  247.30
   8   2  -2 4859.94  246.83
  -8  -2  -2 4927.52  246.66
   8   2   2 4840.66  246.83
   8   2  -2 4807.24  246.92
 -10   2   2    1.39    1.11
 -10   2  -2    2.54    1.15
  10   2  -2    0.93    0.75
 -10  -2  -2    1.63    0.78
  10  -2  -2    1.49    0.89
 -10   2  -2    1.76    1.21
  10   2   2    2.03    0.89
  10  -2   2    1.32    0.51
  10  -2   2    0.90    0.90
  10   2   2    0.93    0.89
  10  -2   2    1.85    0.64
 -10  -2  -2    2.42    1.02
 -10  -2   2    1.47    0.90
  10   2  -2    1.29    0.96
 -10   2   2    1.57    0.59
  10  -2  -2    1.49    0.73
  10  -2   2    1.53    0.79
 -10  -2  -2    1.76    0.86
  10   2  -2    1.22    0.93
  10   2   2    1.34    0.68
  10  -2   2    1.73    0.90
 -10  -2   2    1.34    0.84
 -10  -2  -2    2.38    0.74
  10  -2  -2    1.17    0.88
  10   2   2    1.02    0.79
 -12   2   2 4956.78  231.18
  12   2  -2 3831.87  230.86
  12  -2   2 4379.59  231.05
  12   2   2 4137.42  230.97
 -12   2  -2 4866.59  231.15
 -12  -2   2 4410.72  230.91
 -12  -2  -2 4680.65  230.86
  12  -2  -2 4144.68  231.00
 -12   2  -2 3741.74  230.91
  12  -2   2 4566.65  230.49
 -12  -2  -2 4815.89  231.11
  12   2  -2 3611.92  231.12
  12  -2   2 4342.13  230.73
  12   2   2 4513.42  231.09
 -12   2  -2 4232.96  230.83
 -12  -2  -2 4283.37  230.90
  12  -2  -2 4723.24  230.85
 -12   2   2 4325.75  230.67
  12  -2   2 4624.44  230.86
 -12  -2   2 3044.85  231.38
 -12   2  -2 4286.69  230.87
 -12  -2  -2 4440.35  230.80
  12  -2  -2 4621.89  230.94
  12  -2  -2 3989.70  231.93
 -12  -2   2 4387.87  230.93
  12   2   2 4663.42  230.81
  12   2  -2 4458.26  230.92
  12  -2   2 4594.20  230.92
  12   2   2 4201.39  230.92
  12   2  -2 4723.46  231.03
  14  -2   2   46.41    3.40
 -14   2   2   52.26    3.53
 -14  -2   2   49.36    3.21
 -14  -2   2   48.74    3.20
 -14   2  -2   49.94    3.49
 -14  -2  -2   49.05    3.16
  14  -2  -2   44.33    3.35
  14   2  -2   44.56    3.24
  14   2   2   40.57    3.25
 -14  -2  -2   43.50    2.91
 -14   2  -2   45.21    3.14
  14  -2   2   44.98    2.98
  14   2   2   47.02    3.42
  14   2  -2   43.84    3.55
  14  -2  -2   49.08    3.14
  14  -2   2   46.17    3.26
 -14   2   2   47.60    2.93
 -14   2  -2   45.10    3.09
 -14  -2  -2   39.24    3.14
 -14  -2   2   41.78    4.14
 -14  -2   2   39.89    3.14
  14   2   2   46.46    3.08
  14  -2  -2   47.93    4.27
  14   2  -2   47.34    3.23
  14  -2   2   48.35    3.20
 -14   2  -2   39.05    3.09
 -14  -2  -2   43.13    3.07
  14  -2  -2   48.95    3.24
  14  -2   2   43.93    2.56
  14   2  -2   53.97    3.43
  14   2   2   43.59    3.15
 -16  -2   2  496.64   25.44
 -16  -2   2  492.90   25.42
 -16   2   2  553.34   25.87
  16  -2  -2  449.43   25.61
 -16   2  -2  543.75   25.81
  16  -2   2  466.38   25.66
  16   2  -2  486.97   25.61
  16   2   2  463.16   25.61
 -16  -2  -2  492.27   25.39
 -16  -2  -2  449.63   25.11
  16   2   2  467.77   25.67
  16   2  -2  435.36   25.76
  16  -2  -2  447.11   25.42
  16  -2   2  461.23   25.29
 -16  -2  -2  459.63   25.46
  16  -2   2  488.10   25.51
 -16   2   2  465.39   25.19
  16   2   2  456.66   25.48
  16  -2  -2  496.91   25.40
 -16   2  -2  456.45   25.35
  16   2  -2  486.18   25.45
 -16   2  -2  454.27   25.41
  16  -2   2  488.22   25.47
 -16  -2  -2  443.75   25.33
  16  -2  -2  493.86   25.50
 -16  -2   2  476.02   26.57
  16   2   2  507.54   25.36
 -16  -2   2  449.80   25.42
  16   2  -2  495.62   25.57
  16   2   2  445.78   25.39
  16  -2   2  437.01   24.84
  18  -2  -2    8.19    1.89
 -18  -2   2    6.46    1.64
 -18  -2  -2    7.91    1.65
 -18  -2   2    7.50    1.58
  18  -2   2    7.12    1.93
 -18  -2  -2    7.52    1.21
  18   2  -2   10.57    1.91
  18   2   2    9.55    1.95
  18   2  -2    5.51    2.04
  18   2   2    6.35    1.86
  18  -2   2    8.33    1.45
  18  -2  -2   11.07    1.79
 -18   2   2   10.23    1.48
  18  -2  -2   10.00    1.77
 -18  -2  -2    8.93    1.72
 -18   2  -2    6.85    1.54
 -18   2  -2    7.61    1.70
 -18  -2   2    7.23    1.65
  18   2   2    9.20    1.67
 -18  -2  -2    8.46    1.58
  18   2  -2    8.76    1.78
 -18  -2   2   10.31    3.48
  18  -2   2    7.70    0.87
  18   2   2    8.26    1.65
  20  -2   2 2502.62  139.20
  20  -2  -2 2663.63  139.27
  20   2   2 2576.05  139.27
  20   2  -2 2481.32  139.19
 -20  -2  -2 2899.66  138.97
 -20  -2   2 2607.93  139.19
 -20  -2  -2 2554.17  138.49
  20  -2  -2 2568.98  138.94
  20   2  -2 2465.95  139.39
  20   2   2 2572.14  139.21
  20  -2   2 2720.74  138.85
 -20  -2  -2 2604.57  139.03
 -20   2  -2 2617.33  138.89
 -20   2   2 2693.64  138.74
 -20  -2  -2 2735.29  139.63
 -20  -2  -2 2585.47  138.89
 -20   2  -2 2694.79  139.01
 -20  -2   2 2648.58  139.03
  20  -2   2 2661.77  138.26
  20   2   2 2588.99  138.87
  22  -2  -2   39.30    3.89
  22   2  -2   39.01    3.93
  22  -2   2   39.66    3.90
 -22  -2  -2   38.44    2.82
 -22  -2   2   41.36    3.85
  22   2   2   35.91    3.94
  22   2  -2   42.61    4.21
  22   2   2   40.66    3.90
  22  -2   2   44.69    3.40
  22  -2  -2   42.39    3.55
 -22  -2   2   39.09    3.65
 -22  -2  -2   40.05    3.52
 -22   2   2   37.60    3.15
 -22   2  -2   42.52    3.52
 -22   2   2   38.95    3.59
 -22  -2  -2   35.52    3.38
 -22   2  -2   40.16    3.59
 -22  -2   2   39.76    3.60
  22   2   2   40.99    3.42
  24   2  -2 1547.48   86.50
  24   2   2 1604.92   86.54
 -24  -2   2 1625.11   85.24
 -24  -2   2 1660.52   86.13
 -24  -2  -2 1611.45   85.35
  24  -2   2 1700.81   85.94
  24  -2  -2 1659.45   86.11
  24   2  -2 1584.52   86.64
  24   2   2 1599.30   86.33
 -24  -2   2 1643.99   86.24
 -24  -2  -2 1597.03   86.01
 -24   2  -2 1657.35   86.00
 -24   2   2 1619.31   85.79
 -24   2   2 1678.98   86.18
 -24  -2  -2 1570.28   85.98
 -24  -2   2 1547.79   86.10
  24   2  -2 1559.64   86.42
  24   2   2 1545.72   85.83
 -26  -2  -2   14.93    1.78
  26   2   2   13.92    3.65
  26   2  -2   16.98    3.91
  26   2  -2   11.74    3.67
  26  -2  -2   13.28    2.83
  26   2   2   12.33    3.16
  26  -2   2   15.71    2.78
 -26   2  -2   16.96    2.79
 -26  -2  -2   14.29    2.84
 -26   2   2   12.41    2.41
 -26  -2   2   10.28    2.79
 -26  -2   2   11.90    2.93
 -26   2   2   12.68    2.91
 -26  -2  -2   10.32    2.78
  26   2   2   10.64    2.45
  26   2  -2   10.82    3.16
  28  -2  -2 1569.98   82.37
  28  -2   2 1668.55   82.32
 -28   2   2 1566.13   82.08
 -28   2  -2 1505.88   82.22
 -28  -2   2 1534.77   82.29
  28   2  -2 1483.49   82.52
  28   2  -2 1437.69   83.06
  28   2   2 1470.67   83.08
 -30   2   2   39.36    4.10
   0  -2   4  559.31   30.83
   0  -2  -4  556.04   29.93
   0   2  -4  513.29   30.66
   0  -2  -4  525.40   30.05
   0  -2  -4  609.31   30.05
   0  -2   4  532.45   30.24
   0   2  -4  523.32   30.26
   0   2  -4  498.64   30.37
   0  -2   4  560.65   30.51
   0   2   4  561.81   30.02
   0  -2  -4  577.86   29.99
   0   2   4  572.56   29.94
   0   2   4  545.38   29.99
   0   2  -4  583.77   30.41
   0  -2  -4  605.72   29.80
   2  -2  -4   32.84    1.74
   2   2  -4   32.78    2.83
  -2  -2  -4   28.86    1.95
   2   2  -4   31.83    3.25
   2  -2   4   30.08    2.16
   2  -2  -4   29.69    1.91
   2  -2   4   26.96    2.74
  -2  -2   4   30.43    3.31
   2  -2   4   26.02    2.05
   2  -2  -4   29.54    2.10
  -2   2  -4   30.94    2.05
   2   2   4   29.32    2.08
  -2  -2  -4   29.52    2.05
   2  -2   4   26.08    2.38
   2  -2  -4   31.33    1.67
  -2  -2  -4   30.78    1.81
  -2   2  -4   28.63    2.30
  -2   2  -4   25.06    2.34
  -2   2   4   28.13    1.93
   2  -2  -4   33.09    2.26
  -2  -2   4   29.71    2.62
   2   2   4   33.27    2.02
   2   2   4   27.91    2.01
   2   2  -4   39.66    3.02
   2  -2  -4   29.50    2.00
   2  -2  -4   31.14    2.02
   4   2  -4  131.18    7.50
   4  -2   4  122.09    7.00
  -4  -2  -4  118.51    6.81
   4  -2  -4  122.74    6.73
  -4  -2  -4  128.38    6.97
   4  -2   4  115.91    7.20
  -4   2  -4  130.38    6.79
  -4   2   4   80.51    7.03
   4  -2  -4  127.52    7.06
  -4  -2  -4  133.20    6.94
   4  -2   4  111.13    6.78
   4   2   4  121.48    6.91
   4  -2   4  128.12    7.07
  -4   2  -4  133.51    7.11
  -4  -2  -4  124.23    6.74
  -4   2   4  128.73    6.82
  -4  -2   4  137.16    8.00
  -4   2  -4  104.81    6.88
   4  -2  -4  136.07    6.96
   4   2  -4   97.40    7.49
  -4  -2   4  130.49    7.40
   4  -2  -4  132.88    6.89
   4   2   4  122.10    6.87
   4   2  -4  144.86    7.47
  -4  -2  -4  126.85    6.88
   4   2   4  127.13    6.81
   6   2  -4   50.09    3.41
   6  -2  -4   51.57    3.26
   6  -2   4   52.05    3.24
  -6  -2  -4   49.01    3.09
  -6   2  -4   43.77    3.38
   6  -2  -4   49.04    2.82
   6  -2   4   51.16    3.23
   6   2   4   52.00    3.34
  -6   2  -4   48.92    2.90
   6  -2  -4   48.87    3.59
   6  -2   4   46.55    2.87
   6   2   4   48.59    3.13
  -6  -2  -4   52.00    3.13
  -6  -2  -4   48.14    2.95
   6  -2   4   51.52    3.19
   6   2   4   53.50    3.06
   6  -2  -4   47.68    2.79
  -6   2  -4   47.14    3.17
  -6  -2   4   51.24    4.36
   6   2   4   47.74    2.85
   6  -2  -4   51.39    3.13
  -6   2   4   50.43    3.00
   6   2  -4   38.35    3.85
  -6  -2   4   48.27    3.41
   6   2  -4   47.09    3.39
  -6   2  -4   47.10    2.71
   8  -2   4   62.97    3.82
  -8  -2   4   65.06    3.87
   8  -2  -4   58.97    3.77
   8   2  -4   54.99    3.75
   8   2  -4   57.50    3.78
  -8  -2  -4   63.77    3.62
  -8   2  -4   53.15    3.85
   8   2   4   60.10    3.81
  -8  -2   4   60.38    4.56
   8  -2  -4   52.57    3.29
   8  -2   4   60.72    3.61
   8   2   4   58.87    3.68
   8  -2   4   56.11    3.41
   8  -2  -4   55.80    4.62
  -8   2  -4   59.48    3.46
  -8  -2  -4   61.44    3.70
  -8  -2  -4   53.68    3.48
   8   2   4   61.64    3.63
   8  -2  -4   65.88    3.40
  -8   2  -4   56.70    3.63
   8  -2   4   62.76    3.70
  -8   2   4   57.32    3.20
   8   2   4   60.50    3.41
   8  -2  -4   63.43    3.66
  -8  -2   4   60.35    4.91
  -8   2   4   48.33    3.48
   8  -2   4   61.72    3.67
  -8  -2   4   54.13    3.80
   8   2  -4   48.67    4.48
   8   2  -4   63.32    3.83
  -8   2  -4   56.52    3.16
  10   2  -4    3.19    1.17
  10  -2  -4    2.89    1.15
 -10  -2   4    0.84    1.29
 -10  -2   4    2.27    2.00
  10  -2   4    4.44    0.84
 -10   2  -4    2.36    1.20
  10   2   4    4.38    1.23
  10  -2  -4    3.19    0.63
 -10  -2  -4    2.89    0.80
  10  -2   4    2.39    1.11
 -10  -2  -4    3.63    0.98
 -10   2  -4    2.42    1.23
 -10   2  -4    2.70    0.88
  10   2   4    3.91    1.09
  10  -2  -4    4.72    2.90
  10  -2   4    3.05    0.76
 -10  -2  -4    2.86    1.06
 -10  -2  -4    3.93    0.92
  10   2   4    3.33    1.07
 -10   2   4    2.61    0.54
  10   2  -4    4.66    1.28
  10  -2   4    3.51    1.08
  10  -2  -4    2.68    0.76
  10   2   4    3.08    0.80
 -10  -2   4    2.73    1.11
  10  -2  -4    2.74    1.10
  10  -2   4    4.73    1.12
 -10  -2  -4    3.16    1.08
 -12  -2   4   87.50    5.12
 -12   2  -4   82.20    5.22
  12   2   4   79.92    5.20
  12   2  -4   76.06    5.08
 -12  -2  -4   86.89    5.00
  12  -2   4   83.85    5.27
  12  -2  -4   78.96    5.18
 -12   2  -4   77.21    5.13
 -12  -2  -4   76.34    4.78
  12  -2  -4   80.09    4.86
 -12  -2   4   82.68    5.75
  12  -2   4   81.21    4.68
  12   2   4   85.29    5.19
 -12   2  -4   87.11    4.93
  12  -2   4   78.71    4.78
 -12  -2  -4   85.98    5.14
  12  -2   4   85.28    5.00
  12  -2  -4   86.32    4.83
 -12  -2  -4   73.59    4.90
 -12  -2   4   81.16    5.09
  12   2   4   84.28    5.03
 -12   2   4   78.53    4.61
  12   2  -4   83.64    5.20
 -12   2  -4   85.09    4.63
 -12  -2   4   85.13    5.17
  12  -2  -4   87.02    5.10
  12   2   4   82.52    4.80
  12  -2   4   82.09    5.01
  12   2   4   74.07    4.91
  12   2  -4   84.30    5.14
  14   2  -4   71.70    4.78
 -14  -2  -4   68.51    4.50
  14  -2  -4   64.78    4.73
  14   2   4   71.95    4.85
 -14   2  -4   77.16    4.89
  14  -2   4   68.12    4.82
 -14  -2   4   75.78    4.63
 -14   2  -4   63.72    4.63
 -14  -2  -4   64.29    4.25
  14  -2   4   71.35    4.09
 -14  -2   4   76.16    5.39
  14  -2   4   69.24    4.35
  14   2   4   75.97    4.83
 -14  -2  -4   72.68    4.71
 -14   2  -4   79.17    4.60
  14  -2  -4   65.85    4.38
  14   2   4   72.00    4.58
 -14   2   4   68.72    4.17
  14  -2   4   78.87    4.68
  14  -2   4   76.61    4.59
 -14  -2  -4   64.76    4.45
 -14  -2   4   72.65    4.73
  14  -2  -4   77.18    4.69
 -14  -2   4   66.44    4.69
  14   2  -4   73.41    4.74
  14   2   4   74.61    4.42
 -14   2  -4   65.67    4.17
 -14  -2   4   81.47    6.26
  14  -2   4   70.79    4.59
  14  -2  -4   80.07    6.49
  14   2   4   69.62    4.48
  14   2  -4   78.34    4.71
 -16  -2  -4  272.97   14.17
  16   2   4  254.51   14.49
  16  -2   4  251.78   14.47
 -16  -2   4  260.63   14.19
 -16   2  -4  276.88   14.49
  16  -2  -4  259.94   14.45
  16   2  -4  250.63   14.43
 -16  -2  -4  237.26   13.83
 -16  -2   4  268.58   14.82
  16  -2   4  256.59   13.61
 -16   2  -4  223.50   14.16
  16  -2   4  245.29   13.96
  16   2   4  261.81   14.41
 -16  -2   4  252.48   14.31
 -16   2  -4  236.52   14.09
 -16   2   4  254.41   13.80
 -16  -2  -4  238.15   14.09
 -16  -2  -4  245.65   14.10
  16   2   4  266.96   14.24
  16  -2   4  280.10   14.31
  16  -2  -4  269.77   14.06
 -16  -2   4  290.21   15.97
  16  -2  -4  272.16   14.33
  16   2   4  275.50   14.06
  16  -2  -4  319.16   16.64
 -16  -2   4  251.84   14.35
  16  -2   4  266.97   14.22
  16   2  -4  269.68   14.33
  16   2  -4  260.39   14.26
  16  -2   4  233.70   13.44
  16   2   4  247.95   14.05
  18  -2  -4    1.24    1.93
 -18  -2  -4    3.94    1.66
  18   2  -4    3.19    1.98
 -18  -2   4    5.17    1.70
 -18  -2   4    4.67    2.48
 -18  -2  -4    4.23    1.21
 -18   2  -4    1.50    1.78
  18  -2   4    6.67    2.15
  18   2   4    5.41    2.16
  18   2  -4    3.26    2.50
  18  -2   4    5.16    1.40
  18   2   4    5.58    1.95
 -18   2   4    2.71    1.17
 -18  -2  -4    2.47    1.39
  18  -2  -4    4.13    1.49
 -18  -2   4    4.42    1.73
 -18   2  -4    4.03    1.57
 -18  -2   4    4.47    1.81
  18   2   4    4.60    1.55
  18   2   4    4.39    1.44
  18  -2  -4    1.90    3.27
  18  -2   4    3.60    0.62
  20   2  -4   39.42    3.97
  20  -2  -4   42.51    3.99
  20  -2   4   41.38    3.90
 -20  -2   4   56.38    4.19
 -20  -2  -4   43.35    2.97
 -20   2  -4   36.94    3.38
  20   2   4   37.73    3.86
  20  -2  -4   43.28    3.85
  20   2   4   41.42    3.80
  20   2  -4   41.78    4.46
  20  -2   4   44.47    3.37
 -20   2  -4   44.05    3.43
 -20  -2   4   41.38    3.59
 -20  -2  -4   41.23    3.38
 -20   2   4   40.28    3.03
 -20  -2   4   43.09    3.65
  20   2   4   44.39    3.30
  20  -2   4   38.66    2.43
  22  -2   4   54.20    4.87
  22   2   4   62.10    5.18
  22  -2  -4   59.34    4.95
  22   2  -4   47.98    4.75
 -22  -2  -4   53.37    3.72
 -22  -2   4   65.60    4.70
  22  -2  -4   59.04    4.66
  22   2  -4   51.16    5.33
  22   2   4   54.25    4.63
  22  -2   4   53.35    4.03
 -22   2  -4   57.06    4.32
 -22   2   4   54.56    3.89
 -22  -2   4   45.90    4.35
 -22  -2   4   51.93    4.39
  22   2   4   51.95    3.99
  24  -2  -4   19.61    3.13
  24  -2   4   22.42    2.74
  24   2   4   24.44    3.34
  24   2  -4   20.78    4.01
 -24   2  -4   22.11    2.89
 -24   2   4   20.23    2.42
 -24  -2   4   18.53    2.98
 -24  -2   4   20.42    3.16
 -24  -2  -4   18.90    2.10
  24   2  -4   21.10    3.64
  24   2   4   21.72    3.65
  26   2  -4    8.88    3.82
  26   2   4    4.92    3.05
  26  -2  -4    4.74    2.97
  26  -2   4    4.19    2.45
 -26  -2  -4    4.34    2.42
 -26   2  -4    7.71    2.67
 -26   2   4    3.94    2.03
 -26  -2   4    6.23    3.02
  26   2  -4    7.60    3.64
 -26  -2  -4    6.12    1.76
  26   2   4    8.59    3.77
  28  -2  -4   25.07    4.05
 -28  -2   4   20.91    3.46
 -28   2   4   25.26    3.06
  28   2   4   23.45    4.63
  28   2  -4   19.23    4.86
  28   2  -4   18.07    4.75
   0   2  -6 8926.95  459.37
   0  -2  -6 9632.44  458.78
   0  -2   6 7353.16  459.17
   0   2  -6 8053.46  459.12
   0   2  -6 8734.37  459.14
   0  -2  -6 7918.20  458.95
   0  -2   6 7926.37  459.16
   0  -2  -6 9584.99  458.95
   0  -2   6 7582.90  459.06
   0   2  -6 8592.36  459.24
   0  -2  -6 9571.77  458.54
   0   2   6 7161.85  458.93
   0   2  -6 8431.03  459.18
   0  -2  -6 9999.00  458.89
   0  -2   6 8496.31  459.10
   2   2  -6    1.70    1.40
  -2   2  -6    2.03    1.11
  -2   2  -6    2.58    1.27
   2   2  -6    1.17    1.68
   2  -2   6    2.36    1.45
   2   2   6    1.83    0.79
  -2   2   6    1.59    0.72
  -2  -2  -6    2.20    0.77
  -2  -2   6    2.18    1.73
   2  -2  -6    2.76    0.71
   2   2   6    2.47    1.00
   2  -2   6    2.51    1.06
  -2  -2  -6    2.05    0.96
   2  -2  -6    2.63    1.06
   2   2  -6    3.95    2.00
  -2   2  -6    1.77    1.08
   2   2   6    2.07    0.60
  -2  -2  -6    1.88    0.55
  -2  -2  -6    2.29    0.40
   2  -2  -6    1.63    0.39
  -2  -2   6    1.04    1.32
   2  -2  -6    2.97    1.45
   2   2   6    4.24    1.23
   2   2  -6    1.19    1.70
  -2  -2   6    0.65    1.38
  -2   2   6    2.32    1.06
   2  -2   6    2.50    1.19
   2   2  -6    1.55    1.65
   2  -2   6    2.05    1.06
   2  -2  -6    1.66    0.90
  -2  -2  -6    1.83    0.81
   2   2   6    1.61    0.79
   4   2  -6    1.10    1.52
  -4   2  -6    1.28    0.97
   4  -2  -6    0.34    0.64
  -4  -2  -6    1.24    1.22
  -4   2   6    0.83    0.64
  -4  -2  -6    0.94    0.72
   4   2  -6    0.25    1.89
   4  -2   6    3.92    1.31
   4  -2  -6   -0.40    1.20
   4  -2   6    0.70    0.82
  -4  -2  -6    1.71    0.93
   4   2   6    1.19    0.89
  -4   2  -6    1.95    0.91
  -4  -2  -6    0.36    0.46
  -4  -2  -6    1.15    0.62
  -4  -2   6    2.78    1.25
   4  -2   6    1.58    1.09
  -4  -2   6   11.55    1.90
  -4   2   6    3.39    0.96
   4  -2  -6    2.04    1.41
   4   2   6    2.67    0.81
   4  -2   6    9.95    1.17
   4  -2  -6    4.26    0.98
   4   2  -6    0.76    1.78
  -6  -2   6    5.34    2.06
  -6   2  -6    4.22    1.10
   6   2  -6    5.62    1.55
  -6  -2  -6    5.20    1.33
   6  -2   6    5.79    1.32
   6  -2  -6    4.82    0.78
  -6  -2   6    5.51    2.01
  -6   2  -6    5.00    1.36
   6   2  -6    9.47    2.55
   6  -2   6    7.70    1.31
  -6   2   6    5.00    0.83
   6  -2   6    5.87    0.98
   6   2   6    5.64    1.14
   6  -2  -6    7.60    1.78
  -6  -2  -6    4.61    1.10
  -6   2  -6    4.35    1.00
  -6  -2   6    5.06    1.24
  -6  -2  -6    4.98    0.83
   6   2   6    5.61    0.90
  -6  -2  -6    5.49    0.75
   6  -2   6    4.81    1.20
   6  -2  -6    5.47    0.54
  -6   2   6    5.78    1.05
   6  -2  -6    5.67    1.30
  -6  -2   6    4.95    1.58
   6   2  -6    7.47    1.62
  -6   2  -6    4.54    0.73
   6   2   6    4.17    0.90
   6   2  -6    4.32    1.99
  -8  -2   6 4011.22  202.65
  -8  -2  -6 3896.42  202.23
   8  -2   6 3658.56  202.34
   8  -2  -6 3690.07  202.41
   8   2  -6 3403.37  202.34
  -8  -2   6 4034.44  202.96
  -8   2  -6 3549.01  202.33
  -8   2   6 3845.13  201.88
   8  -2  -6 4004.28  201.94
   8  -2   6 3840.03  202.15
   8   2   6 3917.93  202.22
   8  -2   6 3764.16  202.00
   8  -2  -6 3617.47  202.85
  -8  -2  -6 3981.46  202.22
  -8   2  -6 4049.72  202.06
   8  -2  -6 4048.97  201.78
  -8  -2  -6 3838.15  201.94
  -8  -2   6 3639.73  202.28
   8  -2   6 4081.77  202.25
  -8  -2  -6 3836.37  202.03
   8   2   6 3994.14  202.04
  -8   2  -6 3776.16  202.20
   8   2   6 3727.29  201.94
   8   2  -6 3970.29  203.26
  -8  -2   6 3657.43  202.56
   8  -2  -6 3802.19  202.28
  -8   2   6 3735.08  202.11
  -8  -2  -6 3718.80  202.07
  -8   2  -6 3850.38  201.78
   8   2   6 3760.34  202.06
   8   2  -6 3750.35  202.37
 -10   2   6    5.78    0.86
 -10  -2   6    6.13    1.69
  10  -2  -6    6.01    1.56
  10   2  -6    5.94    1.57
  10  -2   6    6.25    1.22
 -10  -2   6   10.56    2.19
 -10  -2  -6    6.22    1.05
  10   2   6    6.38    1.64
  10  -2  -6    5.56    0.96
 -10   2   6    6.28    0.84
 -10  -2  -6    6.65    1.35
  10  -2   6    8.53    1.53
 -10   2  -6    6.00    1.61
 -10   2  -6    5.68    1.47
 -10  -2  -6    7.89    1.46
 -10   2  -6    6.98    1.22
  10  -2   6    4.87    0.97
  10  -2  -6    7.76    2.71
  10   2   6    6.43    1.36
 -10  -2   6    4.47    1.32
 -10   2   6    5.80    0.55
  10   2   6    6.98    1.21
 -10   2  -6    6.68    1.26
  10  -2  -6    5.17    0.82
 -10  -2  -6    4.85    1.00
 -10  -2  -6    5.40    0.96
  10  -2   6    6.14    1.33
  10   2  -6    4.79    1.50
 -10   2   6    5.73    1.17
 -10  -2   6    6.07    1.61
  10   2   6    7.40    1.01
  10  -2  -6    7.96    1.53
  10  -2   6    5.01    1.36
 -10   2  -6    6.38    0.71
 -10  -2  -6    7.49    1.29
  10   2   6    7.02    1.14
  10   2  -6    6.81    2.61
 -12   2   6    2.37    0.72
 -12  -2   6    2.68    1.50
  12   2  -6    0.59    1.65
  12  -2  -6    3.32    1.51
  12  -2  -6    2.23    1.02
  12   2   6    6.43    1.73
 -12  -2   6    3.88    2.13
 -12  -2  -6   -0.33    1.24
 -12  -2  -6    1.93    1.02
 -12   2  -6    0.32    1.42
  12  -2   6    0.56    1.46
 -12   2  -6    1.15    1.57
 -12  -2  -6    2.02    1.41
  12  -2  -6   -0.40    3.02
  12  -2   6    1.38    0.90
 -12   2  -6    3.01    1.22
  12   2   6    1.39    1.30
 -12  -2  -6    1.37    1.05
  12   2   6    1.29    1.22
 -12  -2   6    6.13    1.47
  12  -2  -6    2.87    0.91
  12  -2   6    0.90    1.25
 -12   2  -6    1.24    1.14
 -12   2   6    2.44    0.56
  12   2  -6    0.08    1.39
 -12   2   6    2.16    1.22
 -12  -2   6    1.38    1.53
  12  -2   6    0.63    1.23
  12   2   6    4.37    1.07
 -12   2  -6    1.48    0.62
 -12  -2  -6    0.80    1.16
  12   2  -6   24.91    3.38
  14   2  -6    4.09    1.72
 -14  -2   6    4.29    1.64
  14  -2  -6    4.97    1.74
 -14   2   6    4.52    0.90
 -14  -2   6    7.29    2.35
 -14   2  -6    7.56    1.69
  14  -2   6    4.99    1.15
  14  -2  -6    4.85    1.78
 -14  -2  -6    5.11    1.19
 -14   2  -6    4.88    1.75
 -14  -2  -6    3.24    1.45
  14   2   6    4.51    1.90
  14  -2   6    4.02    1.72
  14  -2   6    5.35    1.17
 -14   2  -6    7.20    1.54
  14  -2  -6    5.65    3.48
  14   2   6    5.94    1.56
  14   2   6    3.99    1.43
  14  -2   6    4.16    1.46
  14  -2  -6    4.99    1.14
 -14  -2   6    5.47    1.54
 -14  -2  -6    3.82    1.28
  14   2  -6    3.72    1.64
 -14   2   6    3.51    0.79
  14   2   6    4.54    1.25
 -14  -2   6    3.68    1.62
  14   2  -6    1.64    1.69
  14  -2   6    4.59    1.52
  14  -2  -6    6.44    1.77
 -14   2   6    5.26    1.47
  14  -2  -6    1.05    2.59
 -14  -2  -6    3.84    1.47
  16  -2  -6 5979.94  326.32
  16  -2   6 6347.70  326.41
 -16  -2  -6 6641.25  326.03
  16   2   6 5981.00  326.37
  16   2  -6 5196.04  326.19
 -16  -2   6 6792.35  326.16
 -16   2   6 6691.11  325.54
 -16  -2   6 6996.31  326.57
 -16   2  -6 5966.72  326.04
  16  -2   6 6443.85  325.56
 -16  -2  -6 6018.32  325.70
  16   2   6 6100.99  326.17
 -16   2  -6 6564.18  325.98
  16  -2  -6 7150.48  328.30
  16  -2   6 5951.43  325.75
 -16  -2  -6 6102.88  325.91
  16   2   6 6429.13  326.00
 -16  -2   6 5941.62  326.06
  16  -2  -6 6490.47  325.72
 -16   2   6 6087.27  325.45
  16  -2  -6 7102.87  328.03
 -16   2   6 5578.39  325.94
 -16  -2   6 5927.89  326.24
  16   2   6 6356.06  325.77
 -16   2  -6 5445.80  325.49
  16   2  -6 6442.74  326.11
 -18   2   6   18.80    1.74
 -18  -2   6   18.89    2.49
  18   2  -6   11.83    2.59
  18  -2  -6   16.52    2.77
  18   2   6   15.74    2.86
 -18  -2   6   19.33    2.91
 -18   2  -6   19.39    2.39
  18  -2   6   14.80    1.56
 -18  -2  -6   14.21    1.82
  18  -2   6   19.23    2.86
  18  -2   6   13.75    1.85
  18   2   6   16.83    2.48
 -18   2  -6   18.57    2.49
 -18   2   6   16.02    1.56
  18  -2  -6   18.23    2.00
 -18  -2   6   18.70    2.47
 -18  -2  -6   14.03    2.11
  18   2   6   19.97    2.17
 -18  -2   6   13.25    2.52
 -18   2  -6   13.52    1.80
  18  -2  -6   23.69    4.87
  20  -2  -6    0.88    2.42
 -20   2   6    1.08    1.32
  20   2  -6   -1.88    2.72
 -20   2  -6    0.86    1.93
  20   2   6   15.11    3.08
 -20  -2   6    0.97    2.26
  20  -2   6    4.43    2.45
 -20  -2  -6    2.13    1.42
  20  -2   6    6.41    1.71
  20   2   6    3.45    2.17
 -20   2   6    0.60    1.18
 -20  -2   6    1.85    1.90
 -20   2  -6    1.46    1.82
 -20  -2  -6    0.20    1.76
 -20  -2   6   10.16    2.37
  20  -2  -6    3.47    4.15
 -22  -2  -6   14.30    2.11
 -22   2  -6   11.43    2.72
  22   2   6   14.96    3.33
 -22  -2   6   18.81    2.81
  22  -2   6   18.30    3.21
  22   2  -6   16.04    4.22
  22  -2   6   15.00    2.23
  22   2   6   17.16    2.97
 -22   2   6   12.72    1.87
 -22  -2   6   16.11    2.75
 -22   2  -6   15.21    2.57
 -22  -2  -6   11.26    2.46
 -22  -2   6   13.41    2.91
 -22   2   6   16.91    2.09
  22   2  -6   15.44    3.44
  22  -2  -6   16.63    3.35
 -24  -2  -6 1720.48   87.62
  24   2   6 1691.01   88.45
  24  -2   6 1665.56   87.85
  24  -2  -6 1666.10   88.68
  24   2  -6 1508.94   89.40
 -24   2  -6 1709.91   88.17
 -24  -2   6 1725.39   88.36
 -24  -2  -6 1573.45   88.02
 -24   2   6 1635.98   87.54
 -24  -2   6 1599.42   88.37
  24   2   6 1674.03   88.95
  24   2  -6 1536.16   88.86
  26  -2  -6   20.53    4.16
  26  -2   6   18.54    2.97
 -26   2   6   21.88    2.60
  26   2   6   24.12    4.66
 -26  -2  -6   23.69    2.63
  26   2  -6   24.99    4.70
   0   2  -8  148.02    9.80
   0  -2  -8  169.84    9.32
   0   2  -8  189.49   10.17
   0  -2   8  147.47    9.75
   0  -2  -8  185.34    9.63
   0   2  -8  157.87    9.78
   0  -2   8  142.60    9.68
   0  -2  -8  160.97    9.02
   0   2  -8  163.74    9.80
   0  -2   8  165.45    9.85
   0   2   8  177.95    9.89
   0  -2   8  156.99    9.84
   0  -2   8  178.04    9.66
   0  -2  -8  185.22    9.46
  -2  -2   8   17.57    2.47
   2   2  -8   14.38    2.16
  -2   2  -8   13.40    1.87
   2  -2  -8   11.34    1.41
   2   2   8   16.57    1.56
  -2   2   8   15.44    1.52
  -2   2  -8   11.64    1.97
   2  -2   8   13.24    2.01
  -2  -2  -8   15.43    1.56
  -2  -2   8   17.16    2.35
   2   2  -8   11.06    2.17
  -2   2  -8   15.23    1.91
  -2  -2  -8   15.67    1.85
   2  -2   8   14.99    1.84
   2   2  -8   11.89    2.44
   2   2   8   12.39    1.74
   2  -2  -8   17.20    1.94
  -2  -2  -8   15.80    1.27
   2  -2  -8   15.08    1.20
  -2  -2   8   17.88    1.93
   2  -2   8   14.08    1.96
   2   2   8   15.11    2.07
   2  -2  -8   13.76    2.37
  -2  -2   8   13.50    2.28
  -2   2   8   15.58    1.94
   2  -2   8   17.39    2.01
   2   2  -8   13.10    2.02
   2  -2   8   14.22    1.84
   2  -2  -8   16.83    1.69
   2   2   8   16.95    1.13
   2   2  -8   16.63    2.16
   4   2  -8   59.61    4.39
   4  -2  -8   55.91    3.36
   4   2   8   56.08    3.65
   4   2  -8   48.25    4.37
  -4   2   8   61.44    3.63
  -4  -2  -8   53.85    3.60
   4  -2  -8   56.46    3.59
   4  -2   8   54.95    3.99
  -4  -2  -8   66.04    4.39
  -4  -2  -8   59.93    3.85
   4  -2   8   55.57    3.82
   4   2   8   52.81    3.96
   4   2  -8   71.94    4.94
  -4   2  -8   55.20    3.85
   4   2  -8   65.35    5.15
   4   2   8   54.61    3.84
   4  -2   8   52.70    4.01
   4  -2  -8   53.61    4.06
  -4   2  -8   58.78    3.93
  -4  -2   8   60.90    4.80
   4   2   8   57.20    3.35
  -4  -2  -8   54.40    3.45
  -4   2   8   60.40    3.99
   4  -2  -8   62.98    4.58
  -4  -2   8   63.63    4.62
   4   2  -8   64.76    4.55
   4  -2  -8   56.53    3.79
  -4  -2   8   57.67    3.98
   4  -2   8   53.52    3.74
  -6  -2   8   26.85    3.26
   6   2  -8   24.51    2.60
  -6  -2  -8   21.71    2.39
   6   2  -8   21.16    3.04
  -6   2  -8   21.04    2.41
   6   2   8   21.60    1.95
  -6   2   8   21.90    1.87
  -6  -2   8   21.07    2.72
   6  -2   8   23.16    2.32
   6  -2  -8   24.06    1.92
  -6  -2  -8   22.97    1.92
   6   2   8   24.57    2.17
   6  -2   8   20.49    1.96
  -6  -2  -8   24.82    2.17
   6  -2  -8   20.73    2.69
  -6   2  -8   23.34    2.10
  -6  -2  -8   21.78    1.80
  -6   2  -8   22.63    2.19
   6   2   8   23.10    1.73
  -6   2   8   19.38    2.12
  -6  -2   8   22.49    2.79
   6   2  -8   26.69    3.07
   6  -2  -8   26.43    2.78
  -6   2  -8   18.69    1.76
   6   2  -8   26.90    2.85
   6   2   8   24.86    2.01
  -6  -2   8   22.09    2.25
  -8  -2  -8  549.20   28.85
   8   2  -8  512.54   28.91
  -8   2   8  547.70   28.34
   8   2  -8  635.49   30.06
  -8   2  -8  507.37   28.83
   8  -2   8  534.89   28.66
   8  -2   8  502.97   28.90
  -8  -2   8  510.04   29.13
   8  -2  -8  538.61   28.43
  -8   2  -8  548.73   28.56
   8  -2   8  509.59   28.48
   8   2   8  509.17   28.67
   8  -2  -8  486.57   29.31
  -8  -2  -8  564.28   28.73
  -8  -2   8  634.88   29.56
  -8   2  -8  516.59   28.66
  -8  -2  -8  495.26   28.38
   8   2   8  552.01   28.38
  -8   2   8  526.38   28.67
  -8  -2   8  510.57   29.21
   8   2  -8  522.39   29.52
   8  -2  -8  539.48   28.98
   8  -2  -8  548.83   28.08
  -8  -2  -8  507.62   28.48
   8   2  -8  599.38   29.04
  -8  -2   8  494.38   28.65
   8   2   8  501.86   28.46
  -8   2  -8  514.52   28.25
  10   2  -8   44.86    3.41
 -10  -2  -8   43.96    3.37
  10  -2  -8   38.13    3.59
 -10   2  -8   40.33    3.41
 -10   2   8   40.88    2.73
  10  -2   8   39.03    3.42
 -10  -2  -8   35.74    2.90
  10  -2   8   42.51    3.11
  10  -2  -8   39.49    2.93
 -10  -2   8   40.01    3.84
  10  -2   8   40.90    3.00
  10   2   8   39.73    3.19
  10  -2  -8   43.91    4.52
 -10   2  -8   44.77    3.10
 -10  -2  -8   44.45    3.28
 -10  -2   8   44.97    3.80
 -10   2  -8   37.92    3.10
 -10  -2   8   41.06    3.18
  10   2   8   43.96    2.98
  10  -2   8   47.63    3.27
 -10  -2  -8   37.82    2.90
 -10  -2   8   31.93    3.54
 -10   2   8   40.52    3.14
  10   2   8   43.18    2.86
  10   2  -8   43.36    4.39
  10  -2  -8   39.71    3.44
 -10  -2  -8   42.95    3.03
  10  -2  -8   40.26    2.55
  10   2   8   37.41    2.91
  10   2  -8   46.73    3.52
 -12   2  -8   45.27    3.75
  12   2  -8   45.52    3.87
 -12  -2   8   47.22    3.83
  12  -2  -8   51.51    3.94
 -12  -2  -8   47.26    3.52
 -12   2  -8   44.46    3.63
  12  -2   8   52.15    3.29
 -12  -2  -8   39.87    3.10
 -12   2   8   50.47    2.88
  12  -2   8   49.47    3.85
  12  -2  -8   41.01    3.18
 -12  -2   8   51.11    4.04
  12   2   8   44.34    3.47
  12  -2   8   43.18    3.16
  12  -2  -8   34.67    4.77
 -12   2  -8   49.14    3.33
 -12   2  -8   44.92    3.37
  12  -2   8   50.46    3.51
 -12  -2  -8   44.89    3.18
 -12  -2   8   43.18    3.33
  12  -2  -8   44.52    2.83
  12   2   8   46.22    3.25
 -12   2   8   35.58    2.70
 -12   2   8   39.62    2.42
  12   2   8   46.80    3.11
 -12   2   8   44.72    3.37
  12   2  -8   56.14    5.00
  12  -2   8   47.48    3.47
 -12  -2   8   39.08    3.78
  12  -2  -8   44.95    3.68
 -12   2  -8   45.10    2.76
 -12  -2  -8   42.43    3.20
  12   2  -8   48.52    3.61
  12   2   8   41.88    3.10
  14  -2  -8   15.50    2.59
 -14   2   8   17.47    1.92
 -14  -2   8   11.53    2.47
  14   2  -8   16.28    2.65
  14  -2   8   16.88    2.56
  14   2   8   15.07    2.74
 -14   2   8   17.09    1.42
 -14   2  -8   13.29    2.36
  14  -2   8   16.83    1.86
  14  -2  -8   13.44    2.17
 -14  -2   8   16.25    2.70
 -14  -2  -8   14.96    2.25
 -14  -2  -8   14.30    1.85
  14   2   8   14.04    2.23
 -14   2  -8   14.85    2.05
  14  -2   8   16.02    1.87
  14  -2  -8   13.49    4.20
  14  -2  -8   15.95    1.58
  14   2   8   14.15    2.05
 -14   2   8   15.93    1.17
 -14  -2   8   14.97    1.97
 -14   2  -8   12.23    1.99
  14   2  -8   15.13    2.41
 -14  -2  -8   15.32    1.93
  14   2   8   16.21    1.86
 -14  -2   8   14.23    2.61
 -14   2   8   15.61    2.20
 -14  -2  -8   17.83    2.02
 -14   2  -8   14.44    1.39
  14   2  -8   13.87    3.58
  14   2   8   14.52    1.78
 -16  -2   8  100.41    7.02
  16  -2   8  111.60    7.29
  16   2  -8   94.84    7.14
  16  -2  -8   96.82    7.15
 -16   2   8  103.21    6.24
 -16   2  -8  107.82    6.93
  16  -2   8  107.86    6.34
  16  -2  -8  138.97    7.26
 -16  -2  -8  100.64    6.45
 -16  -2   8  114.18    7.16
  16   2   8   98.35    7.33
  16  -2   8  103.16    6.51
  16   2   8  104.06    6.88
 -16   2  -8  111.11    6.73
 -16   2   8  104.81    5.92
 -16   2  -8  101.28    6.69
 -16  -2  -8  104.19    6.62
  16  -2  -8  112.11    6.30
 -16  -2   8   98.65    6.74
 -16  -2   8  107.93    7.23
  16  -2  -8  106.93    8.17
 -16   2   8  106.02    6.85
  16   2   8  111.99    6.52
 -16  -2  -8  115.22    6.72
  16   2  -8  105.48    6.82
  16   2   8   99.17    6.40
 -18  -2   8   33.75    3.60
 -18   2   8   29.79    2.53
  18  -2  -8   32.47    3.82
  18   2  -8   26.49    3.59
  18  -2   8   29.34    3.62
  18   2   8   31.46    3.89
 -18   2  -8   32.76    3.41
  18  -2   8   34.59    2.63
 -18  -2  -8   27.88    2.76
 -18  -2   8   34.85    3.46
  18   2   8   32.22    3.38
  18  -2   8   29.89    2.91
 -18   2  -8   35.05    3.29
  18  -2  -8   33.13    2.73
 -18  -2   8   29.24    3.17
 -18   2   8   32.15    2.24
 -18  -2  -8   34.96    3.07
 -18  -2   8   28.66    3.62
 -18   2   8   34.58    3.33
  18   2   8   32.41    2.84
  18  -2  -8   34.39    5.23
  20   2  -8   24.30    3.81
  20  -2  -8   27.17    3.85
 -20   2   8   25.87    2.42
  20   2   8   25.88    3.91
  20  -2   8   31.74    3.89
 -20  -2   8   29.10    3.29
 -20  -2  -8   29.15    2.70
 -20   2  -8   26.27    3.26
  20  -2   8   26.34    2.81
  20   2   8   30.37    3.39
 -20   2   8   26.05    2.19
 -20  -2   8   29.11    3.23
 -20  -2  -8   25.51    2.93
 -20   2   8   22.30    3.02
 -20   2  -8   25.69    2.42
 -20  -2   8   27.16    3.75
  20  -2  -8   52.70    6.24
  20   2   8   25.31    2.61
  22   2  -8   12.80    3.90
  22  -2  -8   16.18    3.79
  22  -2   8   12.99    3.55
 -22  -2  -8   15.71    2.37
 -22   2  -8   13.68    2.93
  22   2   8   16.79    3.85
  22   2   8   13.20    3.07
  22  -2   8   17.16    2.60
 -22  -2  -8   14.09    2.76
 -22   2  -8   17.32    2.87
 -22   2   8   15.27    1.85
 -22  -2   8   15.19    2.97
 -22   2   8   16.40    2.88
 -22  -2   8   16.22    3.35
  22  -2  -8   28.96    5.65
  22   2   8   17.55    2.38
 -24  -2  -8  196.63   11.17
  24   2   8  207.25   12.83
  24  -2   8  191.61   11.36
  24   2   8  189.10   11.94
 -24   2  -8  191.49   11.71
 -24  -2   8  188.20   11.71
 -24   2   8  195.96   11.86
 -24  -2   8  165.55   11.99
  24   2  -8  172.09   12.51
  26  -2  -8   37.32    5.30
 -26  -2  -8   37.78    3.60
   0   2 -10  243.42   16.31
   0   2 -10  339.22   16.97
   0  -2 -10  291.22   15.91
   0  -2  10  269.99   16.32
   0   2 -10  285.30   16.51
   0  -2  10  262.69   16.37
   0  -2 -10  311.40   16.29
   0   2 -10  263.23   16.32
   0  -2  10  296.36   16.44
   0  -2 -10  291.93   15.62
   0  -2  10  287.23   16.56
   0   2  10  315.97   16.68
   0  -2  10  300.38   16.13
   0  -2 -10  293.13   16.07
   2   2 -10   17.70    2.53
  -2   2 -10   18.22    2.33
  -2  -2  10   22.17    3.02
  -2   2 -10   22.39    2.99
  -2   2 -10   19.33    2.48
   2  -2  10   17.53    2.54
  -2  -2 -10   20.45    2.00
   2   2 -10   13.04    2.49
   2  -2 -10   22.05    2.00
  -2   2  10   20.33    1.95
   2  -2 -10   18.11    2.40
  -2  -2 -10   23.85    2.42
   2   2  10   16.98    2.27
  -2   2 -10   22.21    2.62
   2   2 -10   16.93    2.93
   2  -2  10   18.27    2.38
  -2  -2 -10   18.34    1.64
   2  -2  10   20.66    2.50
   2  -2 -10   19.22    1.68
  -2  -2  10   19.48    2.26
  -2  -2  10   17.98    2.68
   2   2  10   20.42    2.66
  -2   2  10   22.03    2.56
   2  -2  10   20.23    2.60
   2  -2 -10   20.60    2.99
   2  -2 -10   17.93    2.12
   2   2  10   20.32    1.30
   2   2  10   21.69    1.37
   2  -2  10   19.16    2.23
   4   2 -10 2707.55  150.46
   4  -2 -10 2572.63  149.59
   4   2  10 2992.52  149.91
  -4   2  10 3076.63  149.88
   4   2 -10 2505.13  150.52
  -4  -2 -10 2900.64  149.92
   4  -2  10 2711.20  150.18
  -4  -2 -10 2851.55  150.62
   4  -2 -10 2826.19  149.86
   4  -2  10 2607.37  150.32
   4   2 -10 3056.55  151.22
  -4  -2 -10 3003.48  150.16
   4   2 -10 3398.58  151.20
  -4   2 -10 2854.60  150.15
   4   2  10 2833.28  150.17
   4  -2  10 2706.66  150.10
   4  -2 -10 2750.84  150.78
   4  -2 -10 2808.97  150.41
   4  -2  10 2887.69  150.18
  -4  -2 -10 2799.40  149.65
  -4   2 -10 2683.54  150.11
  -4  -2  10 3057.69  150.93
   4   2  10 2834.90  149.45
   4   2  10 2705.46  150.37
  -4   2  10 2829.90  150.32
  -4  -2  10 3004.25  150.80
   4   2 -10 2959.70  150.42
  -4  -2  10 2879.86  150.07
   4  -2  10 2795.82  150.00
   4  -2 -10 2999.50  150.10
  -4  -2 -10 3010.77  149.97
   6  -2 -10   29.97    1.80
   6   2 -10   41.67    3.42
  -6  -2  10   38.46    4.02
  -6  -2 -10   29.32    3.33
  -6   2 -10   26.08    3.03
   6   2  10   32.77    2.60
   6  -2 -10   27.59    2.48
  -6   2  10   32.47    2.51
  -6  -2  10   25.78    3.19
   6   2 -10   21.41    3.47
  -6  -2 -10   28.42    2.55
   6  -2  10   30.79    2.93
  -6  -2 -10   33.61    2.89
   6   2  10   32.19    2.87
   6   2  10   26.91    3.06
  -6   2 -10   28.32    2.75
   6  -2  10   32.26    2.71
   6  -2  10   31.65    3.08
   6   2 -10   44.10    4.74
   6  -2 -10   32.07    3.50
  -6   2 -10   29.41    2.74
   6   2  10   33.91    2.22
  -6  -2 -10   30.07    2.36
   6  -2  10   30.84    2.86
  -6   2  10   30.75    2.94
   6  -2 -10   31.79    3.68
  -6  -2  10   31.51    3.46
   6   2 -10   40.06    3.92
  -6   2 -10   27.17    2.44
  -6  -2  10   28.58    2.70
   6  -2 -10   28.84    2.75
   6   2 -10   36.77    3.47
   6  -2  10   27.61    2.54
  -8  -2 -10 2425.55  125.98
   8   2 -10 2388.11  125.92
  -8   2  10 2538.21  125.37
   8   2 -10 2419.19  126.58
   8   2  10 2457.97  125.47
   8  -2  10 2369.64  125.67
  -8  -2  10 2120.07  125.93
  -8   2 -10 2246.82  125.84
   8  -2 -10 2359.75  125.46
   8  -2  10 2264.47  125.52
  -8   2 -10 2415.25  125.61
   8   2  10 2092.10  125.71
   8   2  10 2327.35  125.71
   8   2 -10 2759.28  126.60
  -8  -2 -10 2591.00  125.79
   8  -2 -10 2157.41  126.36
  -8  -2 -10 2266.24  125.31
   8   2  10 2434.46  125.23
  -8  -2  10 3015.80  126.72
  -8   2 -10 2304.07  125.67
   8  -2  10 2321.40  125.64
  -8   2  10 2364.08  125.78
   8   2 -10 2149.58  126.38
   8  -2 -10 2429.99  126.25
  -8  -2  10 2403.47  126.33
  -8  -2  10 2062.71  125.48
   8   2 -10 2967.43  126.24
  -8   2 -10 2387.38  125.28
 -10  -2  10   24.45    3.34
  10   2 -10   20.97    2.63
 -10   2 -10   19.34    2.44
 -10   2  10   22.37    2.03
 -10  -2 -10   20.53    2.79
 -10  -2  10   18.81    2.88
 -10  -2 -10   22.44    2.31
  10   2 -10   25.57    3.79
  10  -2  10   21.78    2.52
  10  -2 -10   22.95    2.29
 -10   2 -10   21.15    2.73
  10   2  10   19.79    2.47
  10  -2  10   20.37    2.26
  10  -2 -10   19.96    3.83
 -10   2 -10   23.40    2.45
 -10  -2  10   20.06    2.28
  10   2  10   22.68    2.16
 -10  -2 -10   20.71    2.08
  10   2  10   20.46    2.16
 -10   2  10   26.25    2.64
 -10  -2  10   21.38    3.08
  10  -2 -10   26.09    3.27
 -10  -2 -10   22.97    2.29
  10   2 -10   21.59    3.66
  10   2  10   19.63    2.06
  10   2 -10   24.25    2.80
  10  -2 -10   19.42    1.62
  12  -2 -10 2277.26  125.43
  12  -2 -10 2312.67  124.83
 -12   2  10 2501.10  124.49
 -12   2 -10 2323.77  125.15
  12  -2  10 2468.36  124.81
 -12  -2  10 2313.64  125.23
 -12  -2 -10 2247.62  124.70
  12  -2  10 2276.26  125.32
  12  -2  10 2280.15  124.75
 -12   2 -10 2426.16  124.86
  12   2  10 2247.84  124.98
 -12  -2 -10 2284.39  124.66
  12   2  10 2490.24  124.68
 -12   2 -10 2276.56  124.91
 -12  -2  10 2047.23  124.69
 -12  -2  10 2701.79  125.60
 -12  -2  10 2231.98  125.44
  12   2  10 2514.41  124.68
 -12   2  10 2332.14  125.02
  12   2 -10 2556.40  126.26
  12  -2 -10 2384.52  124.30
 -12  -2 -10 2436.75  124.77
  12   2 -10 2491.15  125.08
  12   2  10 2185.07  124.62
 -12   2 -10 2419.89  124.38
  14  -2 -10   25.04    3.63
 -14   2 -10   28.87    2.94
 -14  -2  10   29.08    3.51
  14   2 -10   31.84    3.75
  14  -2  10   31.19    3.66
 -14   2  10   29.95    2.32
  14  -2  10   31.18    2.81
 -14  -2  10   31.51    3.56
  14  -2 -10   21.37    2.92
 -14  -2 -10   26.50    2.71
 -14   2 -10   29.26    3.38
  14   2  10   30.01    3.14
 -14   2 -10   31.83    3.02
  14  -2  10   30.37    2.81
 -14  -2  10   25.13    2.84
 -14  -2 -10   22.03    2.64
  14   2  10   30.82    2.83
 -14  -2  10   27.70    3.71
  14   2  10   30.19    2.66
 -14   2  10   33.29    3.18
 -14  -2 -10   28.54    2.87
  14  -2 -10   34.12    2.41
  14   2  10   27.02    2.63
  14   2 -10   32.24    4.52
 -14   2 -10   30.06    2.23
  14   2 -10   29.86    3.24
  16   2 -10  189.78   11.63
  16  -2 -10  200.13   11.73
 -16   2 -10  202.64   11.32
 -16   2  10  213.41   10.23
  16  -2  10  216.85   11.78
 -16  -2  10  221.97   11.39
  16  -2  10  217.31   10.73
  16  -2 -10  205.56   11.30
 -16  -2 -10  203.32   10.77
  16  -2  10  215.21   10.90
  16   2  10  209.86   11.22
 -16  -2  10  187.52   10.88
 -16   2 -10  194.55   10.97
 -16  -2  10  199.94   11.28
 -16   2  10  140.80    9.78
 -16  -2 -10  192.71   10.74
 -16   2  10  162.35    9.71
 -16  -2  10  203.87   11.74
 -16   2  10  211.19   11.25
  16  -2 -10  180.26   12.23
  16   2  10  199.69   10.64
  16   2 -10  255.90   13.18
  16   2 -10  219.07   11.27
 -16   2 -10  212.05   10.25
 -18   2  10   17.11    1.98
  18  -2 -10   22.02    3.74
  18   2 -10   22.41    3.59
 -18   2 -10   15.54    2.69
  18  -2  10   19.51    3.68
 -18  -2 -10   19.38    2.62
 -18   2 -10   21.03    3.04
 -18  -2  10   22.86    3.17
  18   2  10   21.38    3.08
  18  -2  10   18.31    2.43
 -18  -2 -10   17.47    2.54
 -18  -2  10   22.23    2.82
 -18   2  10   16.82    1.39
 -18  -2  10   12.65    3.19
 -18   2  10   17.28    3.01
  18   2  10   16.65    2.30
  18  -2 -10   16.63    4.52
  20  -2 -10 1534.41   82.63
  20   2 -10 1430.40   82.47
 -20   2 -10 1404.55   82.02
  20   2  10 1581.01   82.90
 -20  -2 -10 1608.18   81.62
  20  -2  10 1678.48   82.78
 -20  -2  10 1678.28   81.85
  20   2  10 1658.19   82.18
  20  -2  10 1596.44   81.67
 -20  -2  10 1530.86   81.84
 -20   2 -10 1599.35   81.95
 -20  -2 -10 1551.05   81.74
 -20   2  10 1387.40   80.74
  20  -2 -10 1873.41   84.17
 -20  -2  10 1450.26   82.42
 -20   2  10 1617.42   82.17
  20   2  10 1567.95   81.48
  22   2 -10   28.71    4.79
  22  -2  10   34.26    4.81
  22   2  10   33.64    5.38
 -22  -2 -10   28.42    3.20
 -22   2 -10   24.37    3.76
  22   2  10   33.35    4.09
  22  -2  10   32.06    3.42
 -22  -2 -10   25.28    3.36
 -22  -2  10   28.31    3.65
 -22   2  10   31.42    3.95
 -22  -2  10   20.40    4.12
  22  -2 -10   41.96    6.32
  22   2  10   27.31    3.06
 -24  -2 -10  941.68   50.19
 -24  -2  10  868.61   50.47
  24   2 -10  855.03   51.39
   0  -2 -12   22.77    2.32
   0   2 -12   17.29    2.75
   0  -2  12   15.70    2.76
   0   2  12   20.92    2.78
   0   2 -12   19.73    3.27
   0  -2 -12   21.40    1.90
   0  -2  12   18.20    2.31
   0  -2  12   18.43    2.70
   0  -2  12   17.42    3.00
   0   2  12   21.62    3.17
   0   2 -12   19.03    2.73
   2   2 -12   45.43    4.26
  -2   2 -12   44.96    4.19
  -2   2  12   56.46    3.80
   2   2 -12   40.80    4.23
  -2  -2 -12   46.15    3.68
   2  -2 -12   54.07    3.78
   2   2  12   55.60    4.29
  -2   2 -12   52.91    4.51
   2  -2  12   40.46    4.03
   2   2 -12   53.34    5.08
   2  -2  12   52.27    4.15
  -2  -2  12   52.50    4.60
   2  -2 -12   47.77    3.48
  -2   2 -12   44.96    4.13
  -2  -2 -12   52.87    3.42
  -2   2  12   50.80    4.46
  -2  -2  12   53.58    4.72
   2   2  12   49.42    4.57
   2  -2  12   41.67    4.36
  -2  -2  12   55.83    3.88
   2  -2  12   48.62    3.84
   4   2 -12  632.77   35.17
   4  -2 -12  616.48   34.27
  -4   2  12  713.24   34.63
   4   2 -12  519.46   35.17
  -4  -2 -12  654.28   34.63
   4  -2 -12  652.64   34.63
   4   2  12  636.76   34.98
  -4   2 -12  642.23   34.99
   4  -2 -12  692.53   35.83
   4  -2  12  584.69   35.12
   4  -2  12  595.38   34.84
   4  -2  12  650.91   34.90
  -4  -2 -12  644.32   34.33
  -4  -2  12  640.81   35.38
  -4   2 -12  594.31   34.78
  -4   2  12  696.02   35.31
   4   2 -12  557.48   35.16
   4   2  12  673.59   35.42
  -4  -2  12  641.81   35.42
   4   2  12  644.16   33.98
  -4  -2  12  681.86   34.68
   4   2  12  670.97   33.98
  -4   2 -12  625.32   34.65
   4  -2  12  621.24   34.66
   6   2 -12   26.02    3.10
   6  -2 -12   26.74    1.83
  -6  -2  12   33.68    4.00
   6  -2 -12   27.66    2.64
  -6   2  12   26.71    2.53
   6   2 -12   17.60    3.44
  -6  -2 -12   26.40    2.66
  -6   2 -12   25.21    3.04
   6  -2  12   28.18    2.95
   6   2  12   23.65    2.98
   6   2  12   25.50    2.03
  -6  -2  12   22.06    2.63
  -6  -2 -12   27.12    2.33
  -6   2 -12   27.41    2.87
   6   2  12   28.06    3.46
  -6  -2  12   26.57    3.53
  -6   2  12   26.63    3.21
   6  -2 -12   35.18    4.12
   6  -2  12   20.32    2.59
  -6   2 -12   23.55    2.53
   6   2 -12   31.61    3.42
   8   2 -12   25.79    3.09
  -8   2 -12   23.49    2.75
  -8  -2  12   28.22    3.92
  -8   2 -12   24.00    3.19
   8  -2 -12   25.94    2.68
  -8   2  12   24.72    2.47
   8   2 -12   17.96    3.71
   8  -2  12   21.30    2.61
   8   2  12   25.02    2.97
  -8   2 -12   27.31    2.97
  -8  -2  12   22.45    2.51
   8   2  12   27.11    2.21
  -8  -2 -12   28.06    2.45
  -8  -2  12   23.92    3.48
  -8   2  12   26.65    3.12
   8   2  12   25.69    3.26
  -8   2 -12   23.99    2.40
   8   2 -12   28.87    3.32
   8  -2  12   19.90    2.50
  10   2 -12   35.85    3.44
 -10   2 -12   32.25    3.76
 -10   2  12   33.72    3.03
  10   2 -12   30.43    4.56
 -10  -2 -12   36.56    3.26
  10  -2 -12   37.07    3.33
  10  -2  12   35.08    3.30
  10   2  12   34.48    3.52
  10   2  12   36.74    3.79
 -10  -2 -12   30.29    2.92
 -10  -2  12   43.83    4.33
  10   2  12   38.02    2.88
 -10   2 -12   39.03    3.45
 -10  -2  12   30.05    3.02
 -10  -2  12   33.08    4.04
 -10   2  12   34.99    3.61
  10   2 -12   44.33    3.98
  10   2 -12   40.81    4.60
  12   2 -12  492.77   28.19
  12  -2 -12  507.31   29.00
  12  -2 -12  483.95   28.25
 -12   2 -12  497.27   28.58
 -12   2  12  549.23   27.89
 -12  -2 -12  498.66   28.11
  12  -2  12  483.17   28.12
  12   2  12  501.88   28.42
 -12  -2 -12  485.20   27.94
 -12  -2  12  481.22   27.95
 -12  -2  12  652.18   29.07
 -12   2 -12  495.44   28.29
  12   2  12  541.42   27.95
 -12  -2  12  479.91   28.88
 -12   2  12  525.84   28.58
  12   2 -12  552.26   29.67
  12   2 -12  592.04   28.62
  14   2 -12   23.58    3.80
 -14   2 -12   24.34    3.15
  14  -2 -12   26.17    3.96
 -14  -2  12   30.75    3.87
 -14   2 -12   23.64    3.58
 -14   2  12   28.34    2.54
 -14  -2 -12   23.59    2.90
  14  -2 -12   19.10    3.21
  14  -2  12   22.32    2.96
  14   2  12   25.63    3.29
 -14  -2 -12   27.33    2.87
  14   2  12   24.64    2.84
 -14  -2  12   25.21    2.91
 -14   2  12   26.95    3.50
 -14  -2  12   30.84    4.03
  14   2 -12   33.57    4.95
 -14   2 -12   27.56    2.41
  16  -2 -12    9.02    3.55
 -16   2 -12   11.09    2.78
  16   2 -12   14.47    3.40
 -16  -2 -12   12.71    2.51
 -16   2 -12   17.20    3.24
 -16   2  12   14.35    1.92
  16   2  12   13.23    2.86
  16  -2  12    8.09    2.23
 -16  -2  12    9.57    2.34
 -16  -2 -12   15.14    2.49
 -16   2  12    8.27    2.87
 -16  -2  12    8.44    3.28
 -16   2 -12   14.19    1.84
  16  -2 -12   12.05    4.16
  16   2 -12   10.57    4.11
  18   2 -12   43.78    5.02
  18  -2 -12   43.92    5.24
 -18   2 -12   50.33    4.77
 -18  -2 -12   44.29    4.02
  18   2  12   47.05    4.54
  18  -2  12   46.75    4.18
 -18   2 -12   51.47    4.51
 -18  -2  12   38.59    3.92
 -18  -2 -12   48.07    4.08
 -18  -2  12   39.78    4.99
 -18   2  12   47.30    4.83
  18  -2 -12   43.23    6.03
  18   2 -12   57.43    6.27
 -20   2 -12  308.31   19.37
 -20  -2 -12  345.75   18.83
  20  -2  12  325.77   18.82
  20   2  12  346.19   19.33
 -20  -2  12  322.75   18.80
 -20  -2 -12  320.03   18.84
  20  -2 -12  361.09   21.02
 -20   2  12  335.42   19.45
  20   2 -12  318.35   19.69
  22  -2  12   17.31    3.18
 -22  -2  12   12.16    3.04
  22  -2 -12   15.80    5.41
 -22  -2 -12   16.50    3.09
 -22   2 -12    8.27    3.37
 -24  -2  12    5.74    3.10
 -24  -2 -12    7.02    2.91
   0  -2 -14  241.97   13.09
   0   2 -14  198.26   13.47
   0   2  14  225.57   13.68
   0  -2 -14  213.05   12.62
   0   2 -14  191.20   13.23
   0   2  14  247.55   14.01
   0  -2  14  253.53   13.02
   2   2 -14   33.65    4.02
  -2   2 -14   32.73    3.76
  -2   2 -14   40.72    4.20
  -2  -2 -14   49.01    3.70
   2   2 -14   37.55    4.26
   2  -2 -14   42.49    3.62
   2   2  14   39.28    4.18
   2  -2  14   37.66    4.10
  -2  -2 -14   40.09    3.15
   2  -2 -14   36.65    3.16
   2   2  14   43.69    4.69
  -2  -2  14   38.50    4.47
  -2   2  14   47.88    4.50
  -2  -2  14   42.43    3.45
   2  -2  14   38.91    3.42
   4  -2 -14 1283.67   68.34
   4   2 -14 1370.14   69.38
  -4  -2 -14 1423.21   68.95
   4   2 -14 1197.15   69.60
   4  -2 -14 1419.26   68.96
   4   2  14 1362.89   69.37
   4  -2  14 1235.95   69.15
  -4  -2  14 1242.08   69.33
  -4   2 -14 1264.19   69.08
  -4  -2 -14 1378.89   68.54
   4   2 -14 1193.37   69.47
  -4   2  14 1401.38   69.61
  -4  -2  14 1481.95   69.88
   4   2  14 1444.45   69.96
   4  -2  14 1373.46   68.88
   4   2  14 1212.44   67.86
   4   2  14 1193.28   67.86
  -4  -2  14 1506.41   68.78
   6   2 -14   60.47    4.85
   6   2 -14   47.95    5.32
   6  -2 -14   54.31    4.44
  -6  -2 -14   63.26    4.52
   6   2  14   53.22    4.81
   6  -2  14   57.74    4.78
  -6  -2  14   63.30    5.41
  -6  -2 -14   56.06    4.12
  -6   2 -14   53.95    4.55
   6   2  14   57.45    3.63
   6   2  14   59.23    5.47
   6   2 -14   47.22    5.41
  -6  -2  14   67.29    5.51
  -6   2  14   60.21    5.19
   6  -2  14   56.70    4.46
   6   2  14   58.45    3.63
  -6  -2  14   52.14    4.11
   8   2 -14 1652.63   81.19
  -8   2 -14 1439.62   81.34
   8   2 -14 1437.63   81.87
   8  -2 -14 1520.07   80.96
   8  -2  14 1477.13   81.06
   8   2  14 1556.41   81.69
   8   2  14 1538.94   81.28
  -8  -2  14 1464.20   80.54
  -8  -2 -14 1508.72   80.60
  -8   2 -14 1442.85   81.02
  -8  -2  14 1718.39   81.74
   8   2  14 1570.32   80.31
  -8   2  14 1468.64   81.33
  -8  -2  14 1583.07   81.78
  -8   2 -14 1494.51   80.68
   8  -2  14 1453.11   80.79
 -10  -2  14   27.67    3.89
  10   2 -14   27.82    3.15
 -10   2 -14   23.48    3.10
 -10   2 -14   26.30    3.61
 -10  -2 -14   21.55    2.93
  10   2 -14   19.46    4.08
  10  -2 -14   18.16    3.03
  10  -2  14   19.60    2.99
  10   2  14   20.92    3.41
 -10  -2  14   19.27    2.46
 -10  -2 -14   21.19    2.59
  10   2  14   26.17    2.54
 -10  -2  14   23.37    4.01
 -10   2  14   20.36    3.54
  10   2  14   23.80    3.62
  10  -2  14   19.54    2.84
  12   2 -14 1090.36   61.88
 -12   2 -14 1167.98   62.65
  12  -2 -14 1129.34   62.23
 -12  -2 -14 1213.77   62.07
  12   2  14 1203.63   62.71
  12  -2  14 1166.75   62.15
  12  -2  14 1119.34   62.59
  12   2  14 1163.45   62.39
 -12  -2 -14 1143.65   61.80
  12   2  14 1236.68   61.69
 -12  -2  14 1053.05   61.57
 -12   2 -14 1208.92   62.32
 -12  -2  14 1110.95   62.75
 -12   2  14 1205.91   62.59
  12   2 -14 1218.55   63.46
  12  -2  14 1135.66   61.97
 -14   2 -14   64.98    5.65
  14  -2 -14   51.67    5.38
 -14  -2 -14   61.75    4.92
  14  -2  14   56.11    5.11
  14   2  14   56.88    5.58
  14   2  14   64.66    5.41
 -14  -2  14   61.44    4.63
 -14  -2 -14   59.14    4.80
 -14   2 -14   60.96    5.27
 -14  -2  14   73.66    6.10
 -14   2  14   60.35    5.47
  14   2 -14   65.32    6.81
  14   2 -14   73.76    6.14
  14  -2 -14   66.08    6.18
 -16   2 -14  178.04   11.97
 -16  -2 -14  183.46   11.23
  16  -2  14  182.17   11.30
  16   2  14  182.92   11.83
  16   2  14  196.11   11.74
 -16  -2  14  167.03   10.79
 -16  -2 -14  187.54   11.13
 -16   2 -14  179.67   11.50
  16  -2 -14  160.02   12.66
 -16   2  14  189.13   11.92
  16   2 -14  214.38   13.23
 -16  -2  14  167.50   12.06
  16  -2 -14  196.59   12.49
  16   2 -14  195.96   12.27
  18  -2  14   14.30    3.26
 -18  -2  14    9.47    2.65
 -18  -2 -14   10.47    2.97
 -18   2 -14   10.17    3.55
  18   2 -14   13.14    4.11
  20  -2  14  844.32   43.04
 -20   2 -14  709.50   43.50
 -22   2 -14   43.11    5.63
   0   2 -16  456.46   28.46
   0   2 -16  424.56   28.68
   0  -2 -16  537.21   28.43
   0   2  16  473.71   28.91
   0   2  16  565.44   29.33
   0  -2  16  583.89   28.09
   2   2 -16   34.93    4.20
  -2   2 -16   35.26    4.04
  -2   2 -16   28.23    4.26
   2  -2 -16   35.73    3.71
   2   2 -16   24.04    4.21
  -2  -2 -16   37.94    3.78
   2   2  16   30.80    4.24
  -2   2  16   24.60    4.39
   2  -2  16   22.96    4.04
  -2  -2 -16   35.21    3.26
   2   2  16   43.05    5.14
  -2   2  16   36.11    4.55
   2   2 -16   34.28    4.41
   2  -2  16   32.92    3.34
  -2  -2  16   38.19    3.33
   4   2 -16  281.88   16.03
  -4  -2 -16  295.87   15.88
   4   2 -16  232.20   16.40
   4  -2 -16  277.31   15.77
   4  -2  16  212.24   15.80
   4   2  16  278.84   16.35
  -4  -2 -16  259.63   15.23
  -4   2 -16  249.08   15.93
   4   2 -16  226.60   16.18
   4   2  16  323.69   17.16
  -4   2  16  294.64   16.53
   4  -2  16  275.75   15.46
  -4  -2  16  294.49   15.22
   6   2 -16   52.78    4.82
   6   2 -16   37.86    5.48
  -6  -2 -16   60.89    4.80
   6  -2 -16   50.20    4.64
   6   2  16   54.83    5.18
   6  -2  16   50.96    4.96
  -6  -2  16   55.95    3.97
  -6   2 -16   44.75    4.75
  -6  -2 -16   54.18    4.21
  -6   2  16   54.08    5.43
   6   2  16   54.30    5.88
   6  -2  16   54.99    5.55
   6   2 -16   47.27    5.52
   6  -2  16   48.50    4.33
   8   2 -16  309.06   16.15
   8  -2 -16  269.49   16.20
  -8   2 -16  262.19   16.61
   8   2 -16  246.96   17.03
   8   2  16  287.35   16.58
   8  -2  16  255.33   16.19
   8  -2  16  279.94   16.87
  -8  -2 -16  292.67   15.77
  -8   2 -16  246.07   16.06
  -8  -2  16  275.20   15.36
  -8   2  16  292.54   16.74
   8   2 -16  264.80   17.08
   8   2  16  293.64   17.19
   8  -2  16  275.43   15.88
   8   2  16  269.12   15.08
 -10  -2 -16   25.39    3.23
 -10   2 -16   27.93    3.63
  10  -2 -16   20.21    3.76
 -10   2 -16   32.94    4.62
 -10  -2 -16   31.19    3.65
  10   2 -16   37.25    5.23
  10  -2  16   24.74    3.73
  10   2  16   27.40    4.10
 -10  -2  16   25.49    2.71
 -10   2  16   29.15    4.35
  10  -2  16   29.03    4.34
 -10  -2  16   24.64    4.23
  10   2  16   30.15    4.77
  10  -2  16   27.05    3.39
 -12   2 -16  227.11   14.42
  12  -2 -16  217.61   13.99
 -12  -2 -16  221.46   13.59
  12   2  16  237.76   14.65
  12  -2  16  234.51   13.87
 -12   2 -16  218.82   13.78
 -12  -2 -16  224.45   13.33
 -12   2  16  229.64   14.26
  12  -2  16  226.80   13.51
 -14   2 -16   38.01    5.28
  14  -2  16   42.04    4.65
 -14  -2 -16   47.81    4.29
  14   2  16   44.14    5.53
  14  -2  16   37.96    4.33
  16  -2  16  352.73   20.88
  16   2  16  365.66   21.89
  16  -2  16  375.38   21.16
   0   2 -18 1689.54   94.33
   0   2 -18 1603.35   94.50
   2   2 -18   44.28    4.88
  -2   2 -18   35.09    4.50
   2   2  18   50.06    5.89
  -2   2  18   42.13    5.39
   2   2 -18   32.95    5.05
  -4   2 -18   30.72    4.26
   4  -2  18   23.35    4.53
   4  -2 -18   31.11    4.29
   4   2  18   35.11    5.51
  -4   2  18   32.82    4.90
   4   2 -18   22.25    4.95
   6  -2 -18   35.48    4.60
   6  -2  18   26.29    4.38
   6   2  18   38.50    5.74
  -6   2  18   34.27    5.00
  -6   2 -18   26.43    4.46
  -8   2 -18  532.71   32.00
   8  -2 -18  547.96   32.06
  10   2  18   39.68    5.95
  10  -2 -18   36.90    4.84
   1  -3  -1  332.00   17.54
  -1  -3   1  348.41   17.79
  -1   3  -1  343.03   16.91
  -1   3   1  323.16   17.28
  -1  -3  -1  317.86   16.77
   1  -3   1  323.56   16.88
   1  -3  -1  320.12   16.86
   1   3  -1  315.87   16.78
  -1  -3  -1  341.27   17.30
  -1   3  -1  317.93   16.81
  -1   3   1  306.94   16.87
   1   3   1  319.25   16.94
  -1  -3  -1  315.43   16.92
   1   3  -1  315.08   16.93
  -1  -3   1  300.89   17.08
   1  -3  -1  314.99   16.84
   1  -3   1  360.03   17.84
   1  -3  -1  318.92   16.79
   1   3  -1  352.21   17.80
  -1  -3  -1  304.33   17.48
  -1   3  -1  328.82   17.49
   1  -3  -1  290.29   17.39
   1  -3   1  298.08   17.39
  -1  -3   1  311.00   17.59
  -1   3  -1  298.20   16.95
   1  -3  -1  308.65   16.95
  -1  -3  -1  319.97   17.02
  -3   3   1   67.59    4.34
  -3   3   1   53.22    3.20
  -3   3  -1   60.27    3.24
   3   3  -1   53.70    3.59
  -3  -3   1   57.65    3.71
   3  -3   1   53.93    3.14
  -3  -3  -1   59.32    3.41
   3  -3  -1   57.18    3.15
   3   3  -1   60.12    3.44
   3  -3  -1   53.40    2.98
  -3  -3  -1   54.99    3.19
   3   3  -1   52.30    3.26
   3   3   1   58.29    3.07
  -3   3   1   50.86    3.13
   3   3   1   49.56    3.20
   3  -3   1   55.67    3.58
   3  -3  -1   56.39    3.41
   3  -3  -1   53.41    3.06
   3  -3   1   52.48    3.15
  -3  -3  -1   54.28    2.93
  -3   3   1   51.93    3.04
  -3  -3   1   53.85    3.31
   3   3  -1   65.03    4.06
  -3   3   1   52.53    3.12
  -3  -3   1   51.35    3.80
   3  -3   1   50.61    3.53
   3   3   1   53.46    3.30
  -3  -3  -1   54.62    3.61
   3  -3  -1   54.92    3.12
  -3   3  -1   50.88    3.06
  -3  -3  -1   57.58    3.31
   3  -3  -1   53.58    3.48
   5   3  -1   86.46    4.71
  -5  -3  -1   88.78    4.69
  -5   3  -1   94.09    5.06
  -5  -3  -1   89.25    5.07
   5  -3   1   87.47    4.96
   5  -3  -1   88.94    4.96
   5   3  -1   92.05    5.26
  -5   3   1   91.91    5.04
  -5  -3   1   95.07    5.29
   5  -3   1   89.25    5.49
   5   3   1   90.89    4.82
  -5  -3  -1   87.33    5.00
   5  -3  -1   88.98    4.77
   5  -3  -1   92.11    4.93
   5  -3   1   89.63    5.08
  -5   3   1   87.55    5.37
  -5   3  -1   69.97    5.14
   5  -3   1   91.09    4.94
  -5  -3   1   87.33    4.93
  -5  -3  -1   82.91    4.72
  -5   3   1   84.95    4.84
   5   3   1   86.10    4.77
   5   3  -1   87.72    5.07
   5  -3  -1   87.54    4.88
   5   3  -1  101.04    5.57
   5   3   1   90.09    5.09
  -5  -3  -1   90.14    5.23
  -5   3  -1   81.67    4.70
  -5   3   1   77.05    4.81
  -5  -3   1   83.93    5.43
  -7  -3   1   41.08    2.80
   7  -3  -1   41.20    2.68
   7   3  -1   39.03    2.42
  -7  -3  -1   40.84    2.71
   7   3   1   45.03    2.52
   7  -3   1   41.51    2.68
  -7   3  -1   43.54    2.77
  -7  -3  -1   39.55    2.37
  -7   3   1   40.42    2.73
   7  -3   1   36.97    3.59
   7  -3  -1   35.71    2.57
  -7  -3  -1   43.03    2.75
   7  -3   1   40.36    2.27
   7  -3   1   38.09    2.66
  -7  -3  -1   36.25    2.75
  -7   3   1   39.20    2.70
  -7   3  -1   42.90    2.82
   7  -3  -1   39.77    2.48
   7   3   1   39.73    2.44
   7  -3   1   42.59    2.63
  -7   3   1   40.70    2.53
  -7  -3   1   41.91    2.56
   7  -3  -1   43.75    2.60
  -7  -3  -1   39.27    2.40
   7   3  -1   46.75    2.69
   7   3  -1   42.05    3.03
  -7  -3   1   41.27    2.96
   7   3   1   41.72    2.78
  -9  -3   1   38.60    2.55
   9   3   1   39.03    2.35
  -9  -3  -1   34.21    2.14
  -9  -3  -1   37.58    2.47
   9  -3   1   35.18    2.50
   9   3  -1   33.45    2.22
   9  -3  -1   34.26    2.47
  -9   3  -1   30.05    2.49
   9  -3   1   35.34    2.72
   9  -3   1   33.94    2.04
  -9   3  -1   34.01    2.42
  -9   3   1   35.74    2.35
  -9  -3   1   33.35    2.63
  -9  -3  -1   31.80    2.50
   9  -3   1   36.21    2.33
   9  -3  -1   33.93    2.16
  -9  -3   1   33.14    2.31
   9  -3   1   35.08    2.40
   9  -3  -1   37.83    2.42
   9   3   1   34.17    2.21
  -9   3   1   33.82    2.27
  -9  -3  -1   34.90    2.18
   9   3  -1   36.54    2.40
   9  -3  -1   31.05    2.03
   9   3  -1   35.61    2.67
   9   3   1   33.27    2.54
  11  -3  -1   49.20    3.41
 -11  -3   1   49.82    3.41
  11   3  -1   50.37    3.23
  11   3   1   52.50    3.33
 -11  -3   1   55.28    3.17
  11  -3   1   53.71    3.46
 -11  -3  -1   52.73    3.13
  11  -3  -1   45.88    3.05
  11  -3   1   58.20    3.06
  11   3   1   48.23    3.54
  11  -3   1   52.04    3.01
  11  -3   1   51.65    3.21
 -11  -3  -1   49.63    3.42
 -11   3   1   49.46    3.19
 -11   3  -1   51.37    3.32
  11  -3  -1   49.72    3.08
 -11  -3   1   47.55    3.52
  11  -3  -1   47.74    3.97
 -11   3   1   36.97    3.21
  11   3   1   52.05    3.20
  11  -3   1   51.84    3.34
  11  -3  -1   55.83    3.38
 -11  -3   1   49.61    3.23
  11   3  -1   53.22    3.30
 -11  -3  -1   49.74    3.16
  11   3   1   50.29    3.49
  11  -3  -1   51.49    2.94
  11   3  -1   57.30    3.64
  13   3  -1   30.19    2.54
  13  -3   1   33.93    2.78
  13  -3  -1   34.04    2.79
 -13  -3  -1   37.96    2.45
 -13  -3   1   35.14    2.47
  13   3   1   37.00    2.71
  13  -3   1   37.34    2.05
  13  -3  -1   35.10    2.43
  13   3  -1   34.26    2.94
  13   3   1   31.44    2.88
  13  -3   1   35.00    2.32
 -13   3   1   37.31    2.50
 -13   3  -1   33.02    2.58
  13  -3   1   40.52    2.54
 -13  -3   1   34.09    2.81
 -13  -3  -1   35.65    2.79
 -13  -3  -1   35.35    2.49
  13  -3   1   37.84    2.70
 -13   3   1   31.72    2.54
  13  -3  -1   40.37    3.32
  13   3   1   36.05    2.54
  13   3  -1   36.86    2.62
  13  -3  -1   39.93    2.75
 -13  -3   1   31.32    2.53
  13   3  -1   32.76    2.83
  13  -3  -1   33.39    2.15
  13   3   1   35.49    2.82
  15  -3  -1  129.46    7.56
  15   3  -1  125.28    7.42
  15  -3   1  132.53    7.60
 -15  -3   1  140.47    7.25
  15   3   1  122.68    7.43
 -15  -3  -1  133.12    7.19
  15  -3   1  127.58    7.09
  15  -3  -1  132.49    7.20
  15   3  -1  124.49    7.82
  15   3   1  128.38    7.72
 -15  -3  -1  124.57    7.55
 -15   3   1  136.86    7.25
 -15   3  -1  125.87    7.28
 -15  -3   1  122.13    7.59
  15  -3  -1  136.70    7.37
  15   3  -1  130.49    7.35
 -15  -3  -1  124.39    7.24
  15  -3   1  142.44    7.52
  15   3   1  140.36    7.29
 -15   3   1   94.55    7.16
 -15  -3   1  143.05    8.28
  15  -3  -1  140.44    7.51
 -15  -3   1  118.80    7.24
  15  -3   1  112.57    6.64
  15   3  -1  125.25    7.80
  15   3   1  140.94    7.65
  15   3  -1  143.24    7.71
  15  -3   1  124.84    6.65
  15   3   1  128.44    7.57
 -17  -3   1  158.18    8.97
 -17  -3  -1  160.80    8.73
  17  -3  -1  147.64    9.09
  17   3  -1  148.95    9.01
  17  -3   1  152.99    9.11
 -17  -3   1  166.52    8.78
  17   3   1  147.78    9.02
  17  -3  -1  160.42    8.73
  17   3   1  146.27    9.16
  17   3  -1  143.93    9.29
  17  -3   1  153.46    8.63
 -17  -3   1  148.81    9.12
 -17  -3  -1  153.58    9.06
 -17   3   1  163.85    8.75
 -17   3  -1  148.24    8.80
  17  -3  -1  170.96    8.94
  17  -3   1  166.26    9.02
 -17  -3  -1  141.79    8.72
  17   3   1  166.87    8.86
 -17  -3   1  167.58    9.95
  17   3  -1  165.38    8.91
 -17  -3   1  146.66    8.82
  17  -3   1  148.59    8.10
  17  -3   1  142.12    8.10
  17   3   1  149.89    9.03
  17   3  -1  156.26    9.35
 -19  -3   1   12.50    1.95
 -19  -3  -1   14.50    1.99
  19  -3  -1   12.95    2.29
  19   3  -1   12.72    2.19
  19  -3   1   11.23    2.14
  19   3   1   16.89    2.34
  19  -3  -1   12.85    1.84
  19   3   1   11.80    2.40
  19  -3   1   12.98    1.81
  19   3  -1   13.40    2.52
 -19   3   1   14.54    1.90
 -19  -3   1   14.57    2.31
 -19  -3  -1   12.89    2.15
 -19   3  -1   15.81    2.10
 -19  -3   1   13.01    2.06
 -19  -3  -1   13.03    1.90
  19   3   1   13.72    1.99
  19   3   1    9.61    2.02
  19   3  -1    9.90    2.40
  19  -3   1   13.17    0.97
  21  -3  -1   29.91    3.29
 -21  -3  -1   25.43    2.33
  21   3  -1   21.29    3.11
  21  -3   1   26.02    3.13
  21   3   1   28.30    3.30
  21   3  -1   22.35    3.37
  21  -3  -1   30.32    2.74
  21   3   1   22.13    3.18
  21  -3   1   30.62    2.63
 -21   3   1   30.78    2.70
 -21  -3   1   24.42    3.09
 -21  -3  -1   27.36    3.05
 -21   3  -1   28.71    2.83
 -21  -3   1   25.01    2.85
 -21  -3  -1   25.82    2.73
  21   3   1   28.46    2.94
  21   3  -1   24.15    3.15
 -23  -3  -1   20.86    2.15
  23  -3  -1   18.10    3.16
  23   3  -1   19.59    3.34
  23  -3   1   23.61    3.32
  23   3   1   16.47    3.07
  23   3  -1   19.34    3.43
  23  -3  -1   19.77    2.61
  23   3   1   20.90    3.29
  23  -3   1   22.74    2.57
 -23   3   1   24.02    2.63
 -23  -3  -1   20.89    2.99
 -23   3  -1   20.54    2.71
 -23  -3   1   18.08    2.77
 -23  -3  -1   18.24    2.58
  23   3  -1   19.66    3.23
  23   3   1   20.88    2.90
 -25  -3   1   14.97    1.90
  25   3  -1   14.38    3.27
  25  -3  -1   13.73    3.23
  25  -3   1   15.78    3.28
 -25  -3  -1   13.95    1.99
  25   3   1   10.79    3.34
  25   3  -1   15.24    3.50
  25  -3  -1   14.48    2.57
  25   3   1   17.65    3.46
  25  -3   1   17.70    2.58
 -25  -3  -1   15.44    2.81
 -25  -3   1   10.14    2.70
  25   3  -1   17.42    3.39
  25   3   1   17.07    2.86
 -25  -3  -1   17.23    2.97
 -25  -3  -1   16.65    3.03
 -25   3   1   15.89    2.67
 -25   3  -1   16.26    2.82
  27   3   1    7.48    3.73
  27   3  -1    6.80    3.56
 -27  -3   1   10.21    2.92
 -27  -3  -1    5.91    2.64
  27   3   1    8.93    2.78
  27   3  -1    6.42    3.05
 -27   3  -1    8.01    2.82
 -27   3   1    5.95    2.55
 -29   3   1   13.92    3.02
 -29   3  -1   11.06    3.25
  29   3  -1    5.13    4.35
  29   3   1    6.38    4.51
  -1   3  -3    3.86    1.56
   1   3  -3    3.13    1.79
   1  -3  -3    5.45    0.96
  -1  -3  -3    5.41    0.83
   1  -3   3    6.92    1.72
  -1  -3   3    2.65    2.00
   1   3  -3    4.74    0.90
  -1  -3   3    5.28    1.81
   1  -3   3    5.53    0.87
  -1   3  -3    6.23    0.95
   1  -3   3    4.25    2.19
  -1  -3  -3    5.14    0.79
  -1   3  -3    4.03    1.09
   1  -3  -3    5.06    0.71
   1   3   3    5.29    0.82
  -1   3   3    5.44    0.86
   1  -3  -3    4.54    1.16
  -1  -3  -3    3.70    0.92
  -1  -3   3    5.77    1.20
   1  -3  -3    4.48    0.67
  -1   3   3    4.70    0.44
   1   3   3    6.04    1.39
   1   3  -3    3.67    1.92
  -1  -3  -3    5.80    0.85
   1  -3   3    3.96    1.27
   1   3   3    4.40    0.83
  -1   3  -3    5.20    1.51
  -1  -3   3    6.63    1.48
   1  -3   3    5.78    1.34
  -1  -3   3    5.19    1.49
  -1   3   3    6.01    1.04
  -3   3   3  307.44   15.96
  -3  -3  -3  299.83   16.10
   3  -3   3  297.30   16.16
  -3   3  -3  305.24   16.19
   3  -3  -3  311.88   16.15
   3   3  -3  319.29   16.94
  -3  -3   3  344.47   17.07
   3  -3   3  344.73   17.51
  -3  -3  -3  297.41   16.08
   3   3  -3  330.96   16.62
  -3   3   3  312.42   16.27
   3  -3  -3  308.05   16.07
  -3   3  -3  302.69   15.94
  -3  -3  -3  308.19   16.14
   3  -3  -3  302.54   16.13
  -3   3  -3  276.47   16.56
   3  -3   3  300.87   16.51
   3  -3  -3  295.56   16.01
  -3  -3   3  299.90   16.65
   3  -3   3  289.55   16.46
  -3   3   3  281.25   15.93
  -3  -3   3  301.46   16.56
  -3  -3   3  298.19   16.79
   3   3   3  333.26   16.53
   3  -3  -3  274.55   16.30
  -3   3   3  245.06   16.05
  -3  -3  -3  309.17   16.20
  -3  -3  -3  301.71   16.17
   3   3  -3  372.59   17.19
   3  -3   3  300.45   16.48
   5  -3  -3  207.86   11.35
  -5   3   3  229.56   11.41
  -5   3  -3  216.02   11.42
  -5  -3  -3  211.10   11.19
  -5  -3   3  217.21   11.87
   5  -3   3  218.13   11.40
   5   3  -3  188.89   11.74
   5  -3   3  237.99   12.61
   5  -3   3  203.69   11.09
   5  -3  -3  214.23   11.29
  -5  -3  -3  209.79   11.34
  -5   3  -3  212.45   11.04
   5  -3  -3  209.44   11.05
   5  -3   3  212.04   11.53
  -5  -3  -3  208.77   11.34
   5   3  -3  240.12   11.79
   5  -3  -3  206.85   11.23
  -5  -3   3  204.89   11.93
   5   3   3  198.16   11.01
  -5   3   3  187.60   11.13
  -5  -3   3  204.88   11.62
   5  -3  -3  205.37   11.21
   5   3   3  223.45   11.55
   5   3  -3  225.02   11.95
   5  -3  -3  191.58   11.34
  -5  -3   3  213.51   11.91
  -5   3  -3  197.74   11.04
  -5  -3  -3  207.56   11.35
   7   3  -3   50.47    3.19
   7   3  -3   52.02    3.61
   7  -3   3   56.72    3.35
  -7   3  -3   50.45    3.35
   7  -3  -3   50.49    3.28
  -7  -3  -3   51.42    3.05
  -7  -3   3   43.41    3.61
   7  -3   3   44.53    3.87
   7  -3  -3   50.68    2.94
   7   3   3   53.73    3.35
   7  -3  -3   50.68    3.32
   7  -3   3   49.49    2.90
  -7   3  -3   51.69    2.94
  -7  -3  -3   58.52    3.36
   7  -3   3   51.38    3.36
  -7   3   3   49.62    3.40
  -7  -3  -3   51.47    3.23
   7  -3  -3   50.39    2.86
   7   3  -3   53.41    3.52
  -7  -3   3   57.18    4.09
  -7  -3   3   50.11    3.42
  -7   3   3   47.62    3.07
   7  -3  -3   52.73    3.19
   7  -3   3   53.89    3.29
   7   3   3   49.66    2.94
   7   3   3   53.62    3.32
   7   3   3   53.77    3.42
   7   3  -3   58.46    3.79
   7  -3  -3   51.11    3.06
  -7  -3   3   48.72    3.66
  -7  -3  -3   53.51    3.30
   9   3   3   67.18    3.93
   9  -3  -3   62.63    3.92
  -9  -3  -3   62.17    3.63
  -9   3  -3   59.87    3.98
   9  -3   3   57.54    3.89
   9   3  -3   56.91    3.73
   9  -3  -3   57.42    3.41
   9  -3   3   66.54    3.97
   9  -3   3   57.86    3.47
   9  -3  -3   60.18    4.19
  -9   3  -3   65.81    3.59
  -9  -3  -3   60.63    3.88
   9  -3   3   69.41    3.91
  -9   3   3   57.05    3.61
  -9  -3  -3   60.52    3.82
  -9   3   3   60.47    3.69
  -9  -3   3   63.07    3.97
   9  -3  -3   65.10    3.81
   9  -3   3   61.81    3.83
   9   3   3   61.35    3.56
  -9  -3  -3   60.00    3.57
   9   3  -3   67.31    4.03
  -9  -3   3   64.99    4.74
   9   3  -3   59.68    4.15
   9  -3  -3   58.60    3.59
   9   3   3   61.43    3.91
   9   3   3   63.24    3.95
  11   3   3  154.85    9.00
  11  -3   3  162.78    9.08
 -11  -3  -3  159.33    8.72
  11  -3  -3  161.82    9.05
  11   3  -3  153.75    8.87
  11  -3  -3  151.51    8.40
  11  -3   3  165.51    8.72
  11  -3   3  144.92    8.55
 -11  -3  -3  170.37    9.06
  11   3   3  159.20    9.10
  11  -3  -3  129.55    9.47
 -11   3  -3  154.16    8.93
 -11   3   3  157.06    8.63
  11  -3   3  156.12    8.92
 -11  -3  -3  148.62    8.90
  11  -3   3  166.25    8.95
 -11   3   3  152.27    8.79
  11  -3  -3  163.58    8.94
 -11  -3   3  154.20    8.97
  11   3   3  163.49    8.68
 -11  -3   3  161.22    9.86
 -11  -3  -3  154.25    8.70
  11   3  -3  161.41    9.02
  11   3  -3  168.22    9.22
  11  -3  -3  159.09    8.66
  11   3   3  163.96    9.02
  11   3   3  167.78    9.05
  13   3  -3  173.63   10.34
 -13  -3   3  187.15   10.44
  13  -3   3  176.40   10.48
 -13  -3  -3  192.18   10.16
  13   3   3  190.14   10.50
  13  -3  -3  182.20   10.51
  13  -3   3  185.74    9.94
  13  -3   3  173.50    9.98
  13   3  -3  150.60   10.74
 -13  -3  -3  193.62   10.49
  13   3   3  186.85   10.57
 -13  -3  -3  181.67   10.37
  13  -3  -3  189.83   10.20
 -13   3   3  172.73    9.99
 -13   3  -3  174.86   10.31
  13  -3   3  178.06   10.28
  13   3   3  185.45   10.11
 -13  -3  -3  172.64   10.11
 -13  -3   3  166.37   10.36
  13   3  -3  189.51   10.42
  13  -3   3  197.37   10.40
  13  -3  -3  189.30   10.38
 -13   3   3  182.11   10.24
  13   3   3  203.76   10.54
  13   3  -3  192.27   10.63
  13   3   3  184.18   10.41
  15  -3  -3    1.62    1.54
 -15  -3   3    0.94    1.41
  15   3  -3    1.71    1.42
 -15  -3  -3    2.05    1.21
 -15  -3  -3    1.71    1.13
  15  -3   3    1.08    1.49
  15  -3   3    1.19    0.62
  15   3   3    2.14    1.57
  15   3  -3    1.04    1.94
  15   3   3    1.61    1.48
  15  -3   3    1.49    0.89
 -15  -3  -3    4.06    1.77
 -15   3  -3    1.72    1.24
  15   3   3    2.80    1.61
  15  -3   3    2.40    1.35
 -15  -3  -3    2.06    1.22
  15  -3  -3    2.71    1.22
 -15   3   3    1.50    0.95
  15   3  -3    1.36    1.69
  15   3   3    2.11    1.08
  15  -3   3    2.42    1.40
  15  -3  -3    2.94    1.43
 -15   3   3    2.62    1.23
  15   3  -3    2.00    1.55
 -15  -3  -3    2.44    1.16
 -15  -3   3    1.11    1.30
 -15  -3   3    2.21    2.73
  15   3   3    1.41    1.38
  15  -3  -3    1.35    3.25
  17  -3  -3    3.22    1.79
 -17  -3   3    6.39    1.81
 -17  -3  -3    3.67    1.36
  17   3  -3    2.73    1.69
 -17  -3   3    3.91    2.47
  17  -3   3    3.79    0.63
 -17  -3  -3    2.88    1.18
  17   3   3    4.51    1.95
  17  -3   3    5.55    1.76
  17   3  -3    2.60    2.27
  17   3   3    3.51    1.88
  17  -3   3    3.46    1.21
 -17   3  -3    4.10    1.57
  17  -3  -3    6.30    1.54
 -17   3   3    4.04    1.20
 -17  -3  -3    3.39    1.58
 -17   3   3    2.78    1.52
  17   3  -3    4.61    1.72
  17   3   3    3.01    1.27
 -17  -3   3    2.82    1.54
 -17  -3  -3    4.91    1.42
  17   3   3    4.09    1.54
  17  -3  -3    5.27    2.86
  19  -3  -3  125.58    7.95
 -19  -3  -3  133.87    7.54
  19  -3   3  113.61    7.85
  19   3   3  125.12    8.05
  19   3  -3  121.28    7.89
 -19  -3  -3  123.03    7.27
 -19  -3   3  123.24    8.23
  19   3  -3  117.37    8.36
  19  -3   3  119.35    7.27
  19  -3  -3  125.23    7.57
  19   3   3  121.92    7.96
 -19   3   3  130.75    7.32
 -19   3  -3  127.24    7.62
 -19  -3  -3  124.01    7.70
 -19   3   3  118.19    7.58
  19   3   3  141.12    7.53
 -19  -3  -3  111.05    7.40
 -19  -3   3  126.25    7.70
  19   3   3  122.97    7.66
  21   3  -3   76.40    5.87
  21  -3   3   77.18    5.85
  21  -3  -3   80.19    5.91
  21   3   3   79.87    6.06
 -21  -3  -3   76.28    5.03
 -21  -3   3   80.29    6.11
  21   3  -3   85.65    6.53
  21  -3   3   85.21    5.16
  21  -3  -3   78.69    5.40
  21   3   3   78.57    5.87
 -21   3   3   80.83    5.15
 -21  -3   3   79.13    5.82
 -21  -3  -3   89.06    5.68
 -21   3  -3   79.12    5.48
 -21   3   3   79.71    5.48
 -21  -3  -3   75.26    5.30
 -21  -3   3   70.57    5.45
  21   3   3   79.64    5.45
 -23  -3   3   10.64    3.24
  23  -3  -3   13.95    3.12
 -23  -3  -3   14.04    1.93
  23   3  -3   15.01    3.39
  23   3   3   12.92    3.20
  23  -3   3   15.58    3.17
  23  -3   3   14.62    2.21
  23  -3  -3   15.57    2.59
  23   3  -3   13.18    3.56
  23   3   3   13.09    2.97
 -23   3  -3   18.65    2.64
 -23   3   3   15.47    2.22
 -23  -3   3   17.96    3.01
 -23  -3  -3   14.00    2.36
 -23  -3   3   15.71    2.69
 -23   3   3   15.28    2.62
  23   3  -3   14.28    3.61
  23   3   3   13.89    2.48
  25  -3  -3   25.80    3.96
  25   3  -3   21.48    4.08
 -25  -3  -3   22.60    2.48
  25  -3   3   29.62    4.01
  25   3   3   20.96    4.08
  25  -3  -3   28.47    3.27
  25   3  -3   22.97    4.31
  25  -3   3   23.46    2.95
  25   3   3   26.81    3.68
 -25   3   3   18.94    3.20
 -25  -3   3   22.50    3.40
  25   3  -3   19.39    4.00
  25   3   3   27.09    3.06
 -25   3  -3   21.61    3.08
 -25  -3  -3   18.61    3.18
 -25  -3   3   21.72    3.50
 -25   3   3   28.83    2.83
 -27   3   3   56.44    4.52
 -27   3  -3   51.39    4.87
  27   3  -3   47.94    5.97
  27   3   3   53.14    5.89
  27   3  -3   46.27    5.72
  27   3   3   55.89    4.63
  -1   3  -5   35.21    2.53
   1   3  -5   31.16    3.12
   1  -3  -5   32.44    1.96
  -1  -3  -5   27.05    2.09
   1  -3  -5   28.07    2.08
   1  -3   5   36.22    3.60
  -1  -3   5   38.02    3.70
  -1   3  -5   33.09    3.46
   1   3  -5   35.08    2.54
  -1  -3  -5   32.88    2.21
  -1   3  -5   29.06    2.43
   1  -3   5   30.69    2.52
   1  -3  -5   31.82    2.25
   1  -3  -5   33.65    2.46
   1   3  -5   30.01    3.01
   1   3   5   28.72    2.25
  -1   3   5   28.10    2.33
   1  -3   5   35.00    3.09
  -1   3  -5   28.92    2.79
  -1  -3   5   36.73    3.38
  -1  -3  -5   30.35    1.95
  -1   3   5   28.75    1.95
  -1   3  -5   27.30    2.69
   1   3   5   34.72    2.06
  -1  -3   5   29.25    2.63
   1   3  -5   34.15    3.27
   1   3   5   37.79    2.45
   1   3   5   30.06    2.19
   1   3  -5   29.53    2.86
   1  -3  -5   35.52    2.06
  -1   3   5   34.22    2.04
  -3   3  -5   10.46    1.70
   3   3  -5   10.00    2.04
   3  -3   5    7.29    1.63
   3  -3  -5    7.75    0.89
   3  -3  -5    7.41    0.89
   3  -3   5    8.74    1.31
  -3  -3  -5    8.11    0.99
  -3  -3   5   10.24    2.46
  -3   3  -5    8.96    1.47
   3  -3   5    9.26    2.43
   3  -3   5    7.60    1.19
  -3   3   5    9.22    1.38
  -3   3  -5    9.48    1.11
   3  -3  -5    9.96    1.20
  -3  -3  -5    8.41    1.18
  -3  -3  -5    7.85    0.83
   3   3   5    6.89    1.29
   3   3   5    8.72    1.15
  -3   3   5    7.62    0.85
  -3  -3   5    9.97    1.79
   3  -3  -5    8.58    1.39
   3   3  -5    8.18    1.95
   3  -3  -5    7.91    1.26
   3   3  -5    9.75    2.24
   3  -3  -5    8.97    1.10
   3   3   5    7.77    1.05
  -3  -3  -5    9.17    1.15
  -3   3  -5    7.46    1.55
  -5   3  -5   13.67    1.73
   5   3  -5   11.96    2.15
  -5  -3  -5   13.58    1.40
   5  -3   5   14.96    1.56
  -5  -3  -5   10.61    1.26
   5  -3  -5   12.98    1.13
  -5   3  -5   13.75    2.38
   5  -3   5   12.98    2.28
  -5   3  -5   16.24    1.72
  -5   3   5   13.83    1.96
  -5   3  -5   13.55    1.17
   5  -3   5   13.12    1.27
   5  -3  -5   12.30    1.49
  -5  -3  -5   16.08    1.49
   5  -3   5   17.17    1.78
  -5  -3  -5   14.89    1.18
   5   3   5   13.23    1.47
   5   3   5   12.99    1.00
   5   3  -5   13.35    2.10
   5  -3  -5   15.22    1.46
  -5  -3   5   14.74    2.00
  -5   3   5   12.11    1.16
  -5  -3  -5   12.77    1.39
   5   3   5   13.88    1.34
   5   3  -5   17.18    2.40
   5  -3  -5   12.37    1.27
  -5  -3   5   17.73    2.69
  -5   3  -5   12.36    1.49
   5  -3  -5   10.47    1.33
   7  -3  -5    8.44    1.39
   7   3  -5    9.99    1.88
  -7   3  -5   12.79    1.55
  -7  -3   5   11.57    2.62
  -7  -3  -5   12.16    1.36
   7  -3  -5   10.82    1.00
   7  -3   5   12.86    1.89
  -7   3  -5    8.95    1.54
  -7   3  -5    8.35    2.24
   7  -3   5   11.93    1.47
   7  -3   5   10.12    1.09
  -7  -3  -5   10.54    1.43
   7  -3  -5   12.06    1.68
  -7   3  -5   12.11    1.09
   7   3   5   12.82    1.43
   7  -3   5   11.69    1.59
   7   3  -5   11.93    1.99
  -7  -3  -5    9.51    1.11
   7   3   5   10.69    0.96
   7   3  -5   13.06    1.92
  -7   3   5   11.99    1.20
  -7  -3   5   12.43    1.94
   7  -3  -5   10.37    1.30
  -7  -3   5   10.09    2.50
   7  -3  -5   11.88    1.21
  -7   3  -5   10.61    0.84
   9  -3  -5   22.63    2.08
   9   3  -5   22.40    2.33
  -9  -3   5   22.67    2.48
  -9   3  -5   21.64    2.21
   9  -3   5   22.90    2.11
   9   3  -5   18.32    2.08
  -9  -3  -5   20.92    1.79
   9  -3   5   22.90    2.14
  -9  -3   5   17.14    3.02
   9  -3  -5   21.79    1.50
  -9   3  -5   19.24    2.74
   9   3   5   21.65    2.02
   9  -3  -5   19.81    2.34
   9  -3   5   21.81    1.60
  -9  -3  -5   22.93    2.03
  -9   3  -5   21.86    1.65
  -9  -3  -5   21.87    1.79
  -9  -3   5   15.92    2.24
   9  -3  -5   21.68    1.57
   9  -3   5   18.09    2.00
   9  -3  -5   23.11    1.96
   9  -3   5   22.83    2.02
  -9   3   5   21.73    1.78
   9   3  -5   25.31    2.43
  -9  -3   5   19.74    2.24
   9   3   5   21.44    1.57
   9   3   5   23.35    2.02
   9   3  -5   23.06    2.47
  -9  -3   5   24.03    3.32
   9  -3  -5   20.21    1.77
 -11  -3   5   12.43    1.95
  11   3  -5   13.49    1.82
  11  -3  -5   10.34    1.68
  11  -3   5   12.68    1.54
 -11  -3   5   14.37    2.92
 -11   3  -5    9.63    2.36
  11   3   5   11.73    1.89
 -11  -3  -5    9.69    1.36
  11  -3  -5   13.69    1.10
 -11  -3  -5   11.34    1.45
  11  -3   5   15.82    1.93
  11  -3  -5   10.68    2.41
 -11   3  -5   12.08    1.33
 -11  -3  -5   15.07    1.75
  11  -3   5   13.60    1.26
  11   3   5   11.82    1.75
  11  -3  -5   12.40    1.30
  11   3   5   12.79    1.73
 -11  -3   5   11.72    1.89
 -11  -3  -5   10.81    1.41
  11   3  -5   12.24    2.00
 -11   3   5   14.10    1.10
  11  -3   5   12.70    1.74
 -11  -3   5   13.30    1.95
  11   3  -5   12.16    2.01
  11  -3  -5   13.15    1.68
  11  -3   5   12.49    1.65
  11   3   5   12.76    1.25
 -11   3   5   10.32    1.43
 -11  -3  -5   12.88    1.68
 -11  -3   5   12.42    3.10
  13  -3   5    6.79    1.21
  13   3   5    7.42    1.79
 -13  -3   5    6.51    2.77
  13  -3   5    7.40    1.73
 -13  -3  -5    5.31    1.24
  13  -3  -5    7.99    0.94
 -13  -3  -5    8.01    1.41
 -13   3  -5    6.27    2.44
 -13   3  -5    8.63    1.34
  13  -3  -5    4.82    2.39
  13  -3   5    9.48    1.18
 -13  -3  -5    9.08    1.71
  13   3   5    8.40    1.76
  13   3   5    7.88    1.71
 -13  -3   5    7.57    1.79
  13  -3  -5    9.37    1.27
 -13  -3  -5    6.26    1.26
  13  -3   5    8.40    1.63
  13   3  -5    5.22    1.79
 -13  -3   5    8.90    1.80
  13   3  -5    7.65    1.80
  13  -3   5    7.95    1.59
  13  -3  -5    5.72    1.54
 -13   3   5    7.73    1.40
  13   3   5    7.65    1.22
  13   3  -5    6.83    1.72
  13  -3  -5    7.66    1.77
 -13   3   5    6.82    0.93
 -13  -3   5   10.69    1.86
 -15  -3   5   13.58    2.34
  15   3  -5   17.04    2.41
  15  -3  -5   22.17    2.50
 -15  -3  -5   16.37    1.92
 -15  -3   5   18.97    3.19
  15   3   5   19.44    2.55
 -15  -3  -5   15.79    1.76
  15  -3   5   18.12    1.60
 -15   3  -5   13.12    2.75
  15  -3   5   16.91    2.37
  15  -3   5   17.25    1.66
 -15   3  -5   18.91    2.01
  15  -3  -5   12.66    3.53
  15   3   5   15.63    2.31
  15  -3  -5   18.50    1.80
 -15   3  -5   18.61    2.12
 -15   3   5   16.92    1.48
  15   3   5   19.08    2.31
 -15  -3   5   16.24    2.19
 -15  -3  -5   16.21    1.99
  15  -3   5   21.30    2.18
  15   3  -5   16.47    2.44
 -15   3   5   15.63    1.91
  15   3  -5   15.30    2.29
  15  -3  -5   19.25    2.22
 -15  -3   5   15.68    2.14
  15   3   5   17.28    1.81
  15  -3  -5   16.45    3.42
 -17  -3  -5   15.02    2.07
  17  -3  -5   12.42    2.33
  17   3  -5   14.81    2.56
  17   3   5   14.52    2.62
 -17   3  -5   12.79    2.73
  17  -3   5   12.69    1.37
 -17  -3   5   11.55    3.05
 -17  -3  -5   11.60    1.66
  17  -3   5   13.54    2.52
  17  -3   5   13.08    1.64
  17  -3  -5   15.96    4.15
  17   3   5   17.29    2.40
 -17   3   5   15.81    1.51
 -17  -3  -5   12.63    2.04
 -17  -3   5   13.25    2.44
  17  -3  -5   14.74    1.89
 -17  -3  -5   12.58    2.00
 -17   3  -5   14.14    2.08
 -17   3   5   13.89    2.01
  17   3   5   15.46    1.96
 -17  -3   5   11.03    2.37
  17  -3  -5   19.46    4.23
 -19  -3  -5   10.80    2.05
  19  -3  -5    7.41    2.48
  19   3  -5    6.40    2.61
  19   3   5    8.61    2.68
 -19  -3   5   11.17    3.11
 -19  -3  -5    7.57    1.66
  19  -3   5   10.08    2.60
  19   3  -5    9.29    3.41
  19  -3   5    6.36    1.55
  19  -3  -5    9.13    4.61
  19   3   5   10.20    2.38
 -19  -3  -5    6.68    1.97
  19  -3  -5    9.46    1.80
 -19  -3   5    6.75    2.27
 -19   3  -5    5.95    1.94
 -19  -3  -5   11.22    1.97
 -19   3   5    7.24    1.41
 -19   3   5    8.85    2.03
 -19  -3   5    6.20    2.17
  19   3   5    9.32    1.82
  19  -3  -5   11.45    4.40
  21   3  -5    9.90    3.16
  21  -3  -5   10.07    2.75
  21   3   5    9.49    3.01
 -21  -3   5   13.26    3.17
 -21  -3  -5    9.99    1.81
  21  -3   5   12.15    2.93
  21  -3   5   11.29    1.85
  21   3  -5    6.67    3.45
  21   3   5    9.73    2.63
 -21   3  -5   11.79    2.37
 -21  -3  -5    6.85    2.18
 -21  -3   5    5.92    2.49
 -21   3   5    8.08    1.61
 -21   3   5    8.86    2.29
 -21  -3   5    9.06    2.56
  21  -3  -5   10.72    3.86
  23   3   5    3.78    3.00
 -23  -3   5    3.73    2.80
 -23  -3  -5    2.03    1.59
  23  -3   5    1.83    2.92
  23  -3  -5    3.93    2.50
  23   3  -5   -0.74    3.63
  23  -3   5    3.32    1.77
  23   3   5    2.15    2.62
 -23   3  -5    1.75    2.32
 -23  -3   5    3.15    2.80
 -23  -3  -5    5.36    2.42
 -23   3   5    1.69    1.66
 -23  -3   5    2.54    2.47
 -23   3   5    3.72    2.30
  23  -3  -5    1.98    2.79
  23   3  -5    4.09    3.10
  25  -3  -5   11.19    2.98
  25   3   5   13.77    3.26
 -25   3  -5   15.26    3.20
 -25  -3   5   13.28    3.29
 -25   3   5   11.85    2.29
 -25  -3   5   15.07    3.14
 -25   3   5   14.63    2.96
  25   3   5   16.35    4.10
  25   3  -5   10.70    4.09
 -25  -3  -5   13.83    2.21
  27   3   5    4.18    4.29
  27   3  -5    9.89    4.52
   1   3  -7   86.38    6.15
  -1   3  -7  105.18    6.10
  -1  -3   7  108.75    6.78
  -1  -3  -7   88.61    5.42
   1  -3  -7   89.09    5.42
  -1   3  -7   82.56    6.30
   1   3  -7   93.63    6.55
   1   3  -7  105.57    6.13
   1  -3   7   86.62    6.46
  -1  -3  -7   95.09    5.62
   1  -3  -7   91.13    5.80
   1   3  -7   87.29    6.21
   1  -3  -7   95.00    5.66
  -1   3   7   91.57    5.78
  -1   3  -7   94.07    5.91
   1  -3   7   89.53    5.93
   1  -3  -7   94.47    4.96
  -1  -3  -7   94.10    5.04
  -1   3  -7   78.03    6.05
   1  -3  -7   88.61    5.07
  -1  -3  -7   83.57    5.15
  -1   3  -7   93.07    6.03
   1   3  -7   88.81    6.12
   1   3   7  103.95    5.68
  -1  -3   7   92.36    6.08
  -1   3   7  104.68    5.53
   1  -3   7   89.28    5.92
   1   3   7   94.06    5.31
  -1  -3   7   94.12    6.00
   1   3   7   97.67    5.58
   1  -3  -7   96.24    5.56
   1   3  -7  111.01    6.46
  -3   3  -7   19.27    2.25
  -3   3  -7   22.53    2.40
   3   3  -7   22.33    2.76
   3  -3  -7   20.93    1.33
  -3  -3   7   22.78    3.10
   3  -3   7   22.63    2.50
  -3  -3  -7   21.63    1.79
   3  -3  -7   20.51    1.69
   3  -3   7   21.75    2.77
   3   3  -7   18.60    3.01
  -3  -3   7   29.17    3.33
  -3  -3  -7   22.14    1.97
   3  -3   7   19.42    2.16
   3  -3  -7   23.56    2.08
  -3   3   7   21.59    2.30
  -3   3  -7   22.41    2.01
   3  -3   7   19.76    2.03
   3   3  -7   28.90    3.33
  -3  -3  -7   20.35    1.41
   3  -3  -7   20.90    1.25
  -3  -3  -7   20.53    1.54
  -3  -3   7   21.50    2.41
  -3   3   7   19.16    1.74
  -3  -3   7   24.21    2.62
   3   3   7   22.43    2.20
   3  -3  -7   22.04    2.51
   3   3  -7   25.88    3.04
  -3   3  -7   20.69    2.24
   3   3  -7   23.29    2.74
   3  -3   7   19.18    2.16
   3  -3  -7   21.48    1.89
   3   3   7   21.17    1.86
   3   3   7   22.03    1.86
   5   3  -7   46.25    3.88
  -5   3  -7   49.77    3.56
  -5  -3  -7   41.38    2.92
  -5   3  -7   31.48    3.67
   5  -3  -7   44.18    2.83
   5  -3   7   39.76    3.65
  -5  -3  -7   46.18    3.35
  -5   3  -7   43.47    2.98
   5   3   7   40.00    3.14
   5  -3  -7   47.62    3.33
  -5  -3  -7   43.99    3.14
  -5   3   7   36.54    3.61
   5   3  -7   47.74    3.96
   5  -3   7   41.15    2.99
   5   3  -7   63.84    4.71
   5  -3  -7   43.89    2.42
   5  -3   7   44.11    3.38
  -5  -3   7   54.72    4.46
  -5   3  -7   42.89    3.37
  -5  -3  -7   40.83    2.65
  -5  -3  -7   42.60    2.77
  -5   3   7   45.55    2.92
   5  -3  -7   46.85    3.56
  -5  -3   7   46.33    3.80
  -5   3  -7   44.31    3.32
   5   3  -7   55.66    4.15
  -5  -3   7   43.61    3.51
   5  -3  -7   44.89    2.71
   5   3   7   41.93    2.99
   5  -3  -7   41.72    2.99
   5   3   7   49.77    2.96
   5  -3   7   42.30    3.22
   7   3  -7  290.26   16.01
  -7   3  -7  295.75   15.71
  -7  -3  -7  305.46   15.51
  -7  -3   7  346.08   16.64
  -7   3  -7  231.66   15.85
  -7  -3  -7  240.58   15.19
   7  -3   7  276.45   15.70
   7  -3  -7  273.62   15.10
   7  -3   7  279.37   15.59
  -7   3  -7  283.62   15.20
   7  -3   7  280.67   15.22
   7   3  -7  324.48   16.16
  -7  -3  -7  299.78   15.45
   7  -3  -7  279.40   15.65
   7  -3   7  288.92   15.60
  -7  -3   7  319.08   16.36
   7  -3  -7  289.12   14.83
  -7   3  -7  273.24   15.60
  -7  -3  -7  259.22   15.03
  -7  -3  -7  241.66   15.10
   7  -3  -7  298.89   15.62
  -7   3   7  269.40   15.21
   7   3   7  288.89   15.03
  -7   3  -7  262.49   15.35
  -7  -3   7  289.93   16.06
  -7  -3   7  278.79   15.74
   7   3   7  269.67   15.30
   7   3  -7  353.87   16.26
   7  -3  -7  284.76   15.33
  -7   3  -7  273.41   14.98
   7  -3  -7  253.71   15.05
   7   3   7  295.28   15.25
  -9  -3   7  269.32   15.22
   9  -3  -7  260.92   14.82
  -9  -3  -7  277.64   14.61
  -9   3  -7  279.68   14.90
   9   3  -7  259.57   15.00
  -9  -3   7  292.81   15.72
  -9   3  -7  215.36   15.02
   9  -3  -7  258.84   14.24
   9  -3   7  274.42   14.74
   9  -3   7  256.95   14.79
   9  -3  -7  266.90   15.03
   9   3   7  253.93   14.65
  -9  -3  -7  270.04   14.63
   9  -3   7  253.77   14.32
  -9   3  -7  268.69   14.36
  -9  -3  -7  239.86   14.24
  -9  -3  -7  246.12   14.34
  -9   3  -7  263.30   14.75
   9  -3   7  263.46   14.70
   9  -3  -7  272.65   14.06
   9   3   7  267.61   14.20
   9   3  -7  290.73   15.19
  -9   3   7  256.06   14.44
   9  -3  -7  263.14   14.70
  -9   3  -7  258.92   14.39
  -9  -3   7  250.39   15.09
  -9   3  -7  262.14   14.03
   9   3   7  247.58   14.47
  -9  -3   7  251.73   14.83
   9   3  -7  278.60   15.07
   9  -3  -7  259.62   14.49
   9   3  -7  271.99   15.61
  -9  -3  -7  262.36   14.50
   9   3   7  280.95   14.51
 -11  -3   7   56.43    4.40
  11   3  -7   50.11    4.08
  11  -3   7   56.98    4.07
  11   3  -7   52.11    4.07
 -11   3  -7   50.22    3.99
  11  -3  -7   49.38    3.91
 -11  -3  -7   56.25    3.70
 -11  -3   7   71.83    5.07
 -11   3  -7   45.52    4.31
 -11  -3  -7   52.44    3.55
  11  -3   7   53.98    3.75
  11  -3  -7   56.06    3.32
  11   3   7   54.61    3.89
  11  -3  -7   48.93    4.38
 -11  -3  -7   54.99    3.78
  11  -3   7   52.22    3.40
 -11   3  -7   54.55    3.50
 -11  -3  -7   50.45    3.40
  11   3   7   60.70    3.76
 -11   3  -7   51.40    3.81
 -11  -3  -7   48.24    3.50
 -11  -3   7   44.83    3.89
  11  -3   7   51.52    3.83
  11  -3  -7   51.79    3.18
  11   3   7   53.84    3.33
  11  -3  -7   56.52    3.88
 -11   3  -7   53.41    3.31
 -11  -3   7   49.70    4.19
 -11   3   7   50.03    3.57
  11  -3   7   56.36    3.85
  11   3  -7   49.45    4.21
 -11   3  -7   48.71    2.94
 -11  -3  -7   49.22    3.60
  11   3  -7   63.11    4.26
  11  -3  -7   50.21    3.58
  11   3   7   48.67    3.59
 -13  -3   7   12.78    2.48
  13   3  -7   17.80    2.49
  13  -3  -7   15.33    2.34
  13  -3   7   17.51    1.90
  13  -3   7   16.20    2.39
 -13  -3   7   18.52    3.09
 -13  -3  -7   13.13    1.73
 -13  -3  -7   18.51    2.03
  13  -3  -7   13.57    1.57
 -13   3  -7   13.36    2.68
  13   3   7   12.17    2.11
 -13   3  -7   17.67    1.90
  13  -3  -7   17.54    3.26
  13  -3   7   16.37    1.72
  13   3   7   21.00    2.28
 -13  -3   7   18.52    2.36
  13   3  -7   14.90    2.41
 -13  -3  -7   13.94    1.85
 -13  -3  -7   14.29    1.72
  13  -3  -7   16.32    1.51
 -13  -3   7   13.86    2.52
  13   3  -7   15.60    2.56
  13  -3  -7   19.01    2.30
  13   3   7   16.41    1.62
 -13   3   7   13.67    1.90
 -13  -3  -7   15.60    2.08
  13   3   7   14.63    1.85
 -15   3   7   66.31    4.03
 -15  -3  -7   75.61    4.81
  15  -3  -7   70.07    5.20
  15   3  -7   65.09    5.19
 -15  -3   7   75.39    5.29
  15  -3   7   77.10    5.33
 -15  -3   7  103.55    6.23
  15  -3  -7   65.67    4.49
 -15   3  -7   66.43    5.52
 -15  -3  -7   69.04    4.61
  15  -3   7   74.57    4.53
  15   3   7   79.11    5.54
  15   3   7   65.55    5.01
  15  -3   7   72.90    4.52
  15  -3  -7   59.53    5.87
 -15   3  -7   75.21    4.70
 -15   3   7   64.34    3.99
 -15  -3  -7   69.09    4.71
  15   3   7   78.71    5.01
 -15  -3   7   68.34    5.03
  15  -3  -7   75.49    4.38
 -15  -3   7   68.92    5.33
  15   3   7   75.26    4.49
 -15   3   7   68.48    4.77
  15   3   7   71.32    4.73
  15   3  -7   77.89    5.27
 -15  -3  -7   76.29    4.95
  17  -3   7   41.74    3.96
 -17  -3  -7   44.31    3.49
 -17   3   7   41.24    2.70
  17   3  -7   42.22    4.03
  17  -3  -7   43.24    3.95
 -17  -3   7   50.83    4.54
  17   3   7   35.92    4.06
  17  -3   7   43.54    3.04
 -17   3  -7   36.20    4.07
 -17  -3  -7   40.60    3.23
  17   3   7   41.25    3.83
  17  -3   7   39.46    3.11
 -17   3  -7   47.23    3.51
  17  -3  -7   39.58    5.22
 -17   3   7   36.93    2.59
 -17  -3  -7   40.55    3.41
  17  -3  -7   43.01    3.06
 -17  -3   7   40.83    3.80
  17   3   7   46.72    3.26
 -17  -3   7   40.60    3.92
 -17   3   7   41.83    3.49
  17  -3  -7   41.70    5.04
  19   3  -7   20.61    3.48
  19  -3  -7   22.51    3.31
 -19   3  -7   20.14    2.86
 -19   3   7   24.79    1.98
  19   3   7   23.99    3.71
 -19  -3  -7   22.27    2.43
 -19   3  -7   18.56    3.36
 -19  -3   7   24.76    3.60
  19  -3   7   23.18    3.39
  19  -3   7   21.46    2.36
  19   3   7   23.90    3.16
 -19   3   7   23.54    1.90
 -19  -3   7   18.57    2.94
 -19  -3  -7   21.06    2.67
  19  -3  -7   26.51    2.44
 -19  -3   7   17.73    3.14
 -19   3   7   22.66    2.65
  19  -3  -7   22.14    4.89
  21  -3  -7   17.86    3.44
  21   3  -7   23.06    3.78
 -21   3   7   18.32    1.95
  21   3   7   17.36    3.68
 -21  -3   7   19.30    3.39
 -21   3  -7   16.72    3.35
 -21  -3  -7   17.72    2.29
  21  -3   7   24.50    3.61
  21  -3   7   15.25    2.27
  21   3   7   18.31    3.17
  21   3  -7   12.95    4.54
 -21   3   7   16.69    1.84
 -21  -3   7   18.66    3.09
 -21  -3  -7   18.62    2.71
 -21   3  -7   11.42    2.55
 -21   3   7   20.38    2.91
 -21  -3   7   11.56    3.08
  21  -3  -7   19.09    5.04
  23  -3  -7   97.27    7.60
  23   3  -7   96.54    7.91
  23  -3   7  111.84    7.76
  23   3   7   96.17    7.78
 -23  -3  -7   99.60    6.43
  23   3   7   97.64    7.27
  23   3  -7   84.43    8.62
  23  -3   7  102.01    6.52
 -23  -3   7   98.62    7.29
 -23   3   7   94.18    6.04
 -23  -3  -7   94.76    6.83
 -23   3  -7  107.05    7.12
 -23  -3   7   95.23    7.42
 -23   3   7  105.24    7.09
  23   3   7  100.85    6.71
  23  -3  -7  130.23    9.20
 -25  -3  -7   96.27    6.16
  25   3   7  101.04    8.12
  25  -3  -7   86.84    7.15
 -25  -3   7   86.26    6.95
  25   3  -7   88.43    7.95
  25   3   7   89.55    6.40
   1   3  -9   61.82    5.01
  -1   3  -9   68.56    5.02
  -1  -3   9   65.90    5.28
  -1   3  -9   54.88    5.01
   1   3  -9   53.01    5.08
  -1  -3  -9   67.28    4.26
   1  -3  -9   64.05    4.22
   1   3  -9   87.20    5.33
   1  -3   9   62.92    5.16
   1   3  -9   72.66    5.23
  -1  -3  -9   72.93    4.56
  -1   3   9   65.80    4.76
   1  -3  -9   73.14    4.62
   1  -3   9   63.85    4.88
  -1   3  -9   69.86    4.89
  -1  -3  -9   69.13    3.92
   1  -3  -9   64.99    3.83
  -1   3  -9   58.61    4.85
   1  -3   9   61.69    5.03
  -1  -3   9   81.68    5.61
  -1   3  -9   56.21    4.73
  -1  -3   9   67.52    5.03
   1   3   9   73.47    4.75
   1   3  -9   65.92    4.93
  -1   3   9   69.61    4.54
   1  -3   9   65.30    4.73
  -1  -3  -9   73.32    4.46
   1  -3  -9   69.05    4.43
  -1  -3   9   72.98    4.85
   3   3  -9    2.69    1.98
  -3   3  -9    1.66    1.66
   3  -3  -9    0.99    0.59
  -3  -3   9    0.95    2.49
   3  -3  -9    0.29    1.02
   3  -3   9    2.18    2.01
   3   3  -9    2.93    2.17
  -3  -3  -9    1.43    1.08
  -3   3  -9    1.71    1.98
  -3  -3  -9    2.15    1.42
  -3   3  -9    6.03    1.64
   3   3  -9    3.54    2.57
   3  -3  -9    2.94    1.50
  -3   3   9    3.50    1.78
   3  -3   9    1.00    1.49
  -3  -3  -9    1.27    0.78
  -3  -3   9    1.65    1.73
   3   3   9    0.36    1.03
   3   3   9    3.38    1.74
  -3  -3   9    3.22    2.07
   3  -3   9    0.99    1.65
  -3   3   9    3.21    1.31
   3  -3  -9    1.00    2.14
   3   3  -9    3.47    2.04
   3  -3   9    4.86    1.62
   3  -3  -9    2.19    1.34
  -3   3  -9    0.99    1.55
   3   3  -9    1.54    1.85
  -5   3  -9    2.36    1.53
   5   3  -9    4.50    2.13
  -5  -3   9    4.04    2.55
  -5  -3  -9    4.71    2.00
   5  -3  -9    2.44    1.14
   5  -3   9    1.88    1.94
  -5   3  -9    2.85    2.22
  -5  -3  -9    2.43    1.10
  -5   3  -9    1.84    1.92
   5   3  -9    2.15    2.47
  -5   3  -9    2.87    1.48
   5  -3   9    2.74    1.42
   5   3  -9    2.42    2.73
  -5  -3  -9    3.35    1.51
   5  -3  -9    1.06    1.62
  -5   3   9    1.81    2.04
  -5  -3  -9    3.71    0.97
  -5  -3   9    3.91    1.75
   5   3   9    2.03    1.03
   5   3   9    3.09    1.86
   5  -3  -9    4.26    2.26
  -5  -3   9    3.96    2.17
   5  -3   9    2.31    1.59
  -5   3   9    2.97    1.37
   5  -3   9    4.12    1.59
   5   3  -9    2.54    2.24
   5   3  -9    2.93    2.09
   5  -3  -9    0.79    1.28
  -5   3  -9    2.75    1.54
   5   3   9    1.55    1.15
  -7  -3  -9  241.70   13.22
  -7   3  -9  252.09   13.49
   7   3  -9  256.92   13.72
  -7   3  -9  192.91   13.43
  -7  -3  -9  213.19   12.74
   7  -3  -9  225.44   12.66
   7  -3   9  230.50   13.31
  -7  -3   9  253.58   13.92
   7   3   9  230.66   13.14
  -7   3  -9  233.72   12.85
   7  -3   9  208.85   12.81
   7   3  -9  297.25   14.57
   7   3   9  220.54   13.04
   7  -3  -9  227.64   13.34
  -7  -3  -9  248.11   13.07
  -7  -3   9  300.31   14.26
  -7   3  -9  211.77   13.14
  -7  -3  -9  222.85   12.61
  -7   3  -9  203.95   12.89
  -7   3   9  228.12   12.87
  -7  -3   9  239.75   13.71
   7  -3  -9  254.77   13.60
   7   3  -9  286.27   13.92
  -7  -3   9  225.75   13.16
  -7  -3  -9  208.91   12.85
   7  -3  -9  226.54   12.91
  -7   3  -9  222.19   12.58
   7   3   9  221.31   12.84
   7  -3   9  215.66   12.98
   7   3   9  238.46   12.65
  -9   3  -9  225.45   12.88
   9   3  -9  219.82   12.90
  -9  -3  -9  242.65   12.69
   9  -3  -9  230.22   12.94
   9  -3   9  214.49   12.76
  -9   3  -9  182.65   12.86
   9  -3   9  223.86   12.64
   9  -3  -9  214.17   12.11
  -9  -3   9  256.76   13.45
   9   3  -9  241.79   13.25
   9  -3   9  210.96   12.22
   9   3   9  219.64   12.57
  -9  -3  -9  227.89   12.52
   9   3  -9  272.83   13.96
   9  -3  -9  214.66   13.01
  -9   3  -9  217.52   12.27
  -9   3  -9  209.63   12.60
  -9  -3  -9  206.13   12.11
   9  -3   9  228.14   12.63
  -9  -3   9  257.87   13.45
  -9   3   9  216.68   12.30
   9   3   9  231.35   12.07
   9  -3  -9  238.34   12.90
  -9  -3   9  219.98   13.12
  -9  -3  -9  228.77   12.39
   9   3  -9  281.25   13.31
  -9  -3   9  207.99   12.59
  -9   3  -9  219.36   11.93
   9   3   9  206.89   12.28
   9  -3  -9  220.66   12.41
   9  -3  -9  209.11   11.65
   9  -3  -9  183.95   11.84
   9   3   9  226.79   12.21
  11  -3  -9    0.75    2.05
  11   3  -9    2.96    2.04
 -11  -3   9    2.63    2.48
 -11   3  -9    2.59    1.73
  11  -3   9    3.43    1.74
  11  -3   9    3.35    1.98
  11  -3  -9    2.40    1.26
 -11   3  -9    2.87    2.12
 -11  -3   9    5.17    2.62
 -11  -3  -9    2.80    1.45
 -11  -3  -9    3.40    1.77
  11  -3   9    2.20    1.34
  11   3   9    2.65    1.73
 -11   3  -9    3.33    1.52
  11  -3  -9    3.03    2.57
  11  -3  -9    2.65    0.81
  11   3   9    4.24    1.56
 -11  -3   9    1.54    1.61
 -11  -3  -9    2.16    1.21
  11  -3  -9    3.43    1.99
 -11   3   9    5.07    1.53
  11   3   9    4.28    1.27
 -11  -3   9    2.31    2.09
 -11  -3  -9    4.54    1.61
  11   3  -9    3.82    2.19
  11  -3  -9    2.40    1.60
  11   3   9    3.28    1.41
  11   3  -9    5.59    2.69
 -13  -3   9    2.14    2.36
  13   3  -9    4.88    2.27
  13  -3  -9    3.18    2.23
 -13   3  -9    2.13    1.74
  13  -3   9   -0.26    2.06
 -13  -3  -9    3.41    1.81
 -13   3  -9    2.84    2.51
  13  -3  -9    1.42    1.44
 -13  -3  -9    1.42    1.43
  13  -3   9    3.52    1.59
 -13  -3   9    3.54    2.72
  13  -3   9    4.08    1.49
  13   3   9    1.00    1.82
 -13   3  -9    2.29    1.46
  13  -3  -9    2.11    2.91
  13   3   9    2.78    1.79
  13  -3  -9    2.12    0.95
 -13  -3   9    2.22    1.83
 -13  -3  -9    1.99    1.46
  13   3  -9    3.68    2.17
  13   3   9    2.00    1.27
 -13   3   9    2.39    1.70
 -13  -3   9    0.30    2.32
  13   3   9    4.99    1.51
 -13   3  -9    2.67    0.80
  13   3  -9   -0.20    2.85
  15   3  -9   55.81    4.70
  15  -3  -9   51.89    4.61
  15  -3  -9   52.12    3.91
 -15   3  -9   48.97    4.95
  15  -3   9   59.01    3.99
 -15  -3  -9   48.94    3.93
  15  -3   9   61.02    4.88
 -15  -3   9   69.24    5.15
  15   3   9   55.87    4.47
  15  -3   9   51.32    3.86
 -15   3  -9   58.11    4.08
 -15  -3   9   49.25    4.25
 -15   3  -9   56.32    4.37
 -15  -3  -9   55.34    4.03
  15  -3  -9   56.79    3.53
 -15  -3   9   51.14    4.83
 -15   3  -9   46.72    3.33
 -15   3   9   55.44    4.20
  15   3   9   62.71    3.89
  15   3   9   52.57    3.95
  17   3  -9   32.51    3.78
  17  -3  -9   31.33    3.84
  17  -3   9   32.14    3.88
  17  -3   9   40.77    3.02
 -17  -3  -9   30.60    2.99
 -17   3  -9   29.08    3.95
  17   3   9   30.22    3.53
  17  -3   9   31.51    2.89
 -17   3  -9   40.37    3.31
 -17  -3   9   25.70    3.31
 -17  -3  -9   31.52    3.07
 -17   3   9   33.74    3.28
 -17  -3   9   26.41    3.79
  17  -3  -9   32.63    4.75
  17   3   9   34.99    3.11
  19   3  -9    1.95    2.88
  19  -3  -9    3.10    2.79
  19  -3   9    1.71    2.84
 -19   3  -9    2.74    2.88
 -19  -3  -9    2.46    1.98
  19   3   9    2.73    2.51
  19  -3   9    1.15    1.83
 -19  -3   9    4.27    2.62
 -19  -3  -9    2.10    2.07
 -19   3   9    2.67    2.21
 -19  -3   9    1.38    2.69
  19   3   9    2.93    1.97
  19  -3  -9    3.76    3.97
 -21   3  -9    3.43    2.64
  21   3  -9    3.79    3.20
  21  -3  -9    3.42    3.03
  21  -3   9    2.26    3.21
 -21  -3  -9    3.53    2.03
  21   3   9    1.73    3.80
 -21   3  -9    2.83    2.98
  21   3   9    2.52    2.79
  21  -3   9    5.72    2.11
 -21  -3   9    4.71    2.78
 -21  -3  -9    4.53    2.39
 -21  -3   9    1.70    3.10
 -21   3   9    3.54    2.30
  21   3   9    4.37    2.10
  21  -3  -9    2.48    4.55
  23   3  -9   89.42    7.92
 -23  -3   9   89.95    7.21
  23  -3  -9  116.58    9.45
  23   3   9   94.20    6.56
 -23  -3  -9   97.19    6.52
  23   3   9   99.60    8.28
  25   3   9   85.36    8.01
 -25  -3  -9   83.62    6.04
  25   3  -9   86.28    7.89
   1   3 -11  329.16   20.78
  -1   3  11  388.16   20.22
  -1   3 -11  304.71   20.86
   1   3 -11  294.38   20.91
  -1   3 -11  440.02   21.33
  -1  -3 -11  369.66   20.21
   1  -3 -11  368.54   20.20
   1   3 -11  464.07   21.42
   1   3 -11  407.08   21.23
  -1  -3 -11  381.39   20.53
   1  -3 -11  385.49   20.61
  -1   3  11  298.60   20.55
  -1   3 -11  384.48   20.86
   1  -3  11  369.85   21.00
  -1  -3 -11  369.63   19.79
  -1  -3  11  408.97   21.36
   1  -3 -11  393.05   19.80
  -1   3 -11  330.17   20.75
  -1  -3  11  373.60   21.03
  -1   3 -11  318.94   20.60
   1  -3  11  347.77   20.87
   1   3 -11  321.29   20.72
   1   3  11  390.96   20.80
  -1   3  11  400.13   20.68
   1  -3  11  354.85   20.51
  -1  -3  11  382.58   20.58
   3   3 -11   55.44    4.83
  -3   3 -11   72.62    5.27
  -3   3  11   63.68    4.04
   3   3 -11   46.65    4.93
  -3  -3 -11   54.44    3.97
   3  -3 -11   57.93    3.99
  -3  -3 -11   63.72    5.32
   3   3 -11   62.68    5.34
   3  -3 -11   65.49    4.60
  -3   3 -11   56.60    4.50
   3  -3 -11   52.75    5.02
   3  -3  11   54.27    4.64
  -3   3  11   53.04    4.76
   3  -3  11   45.26    4.32
   3  -3 -11   47.97    3.44
  -3  -3 -11   59.50    3.64
   3  -3  11   54.20    4.71
  -3   3 -11   53.47    4.59
  -3  -3  11   68.86    5.51
  -3   3 -11   53.68    4.46
  -3  -3  11   57.73    4.99
  -3   3  11   63.65    4.37
   3   3  11   62.47    4.87
   3   3 -11   50.63    4.72
   3  -3  11   53.59    4.30
   3   3  11   64.86    3.42
  -3  -3  11   62.10    4.46
  -5   3 -11  116.57    7.53
   5   3 -11  109.98    7.30
  -5   3  11  114.50    6.47
  -5   3 -11   68.05    6.92
   5   3 -11  103.23    7.72
  -5  -3 -11  102.96    6.48
   5  -3 -11  108.49    6.45
  -5  -3 -11  107.34    7.41
   5   3 -11  128.85    8.33
   5  -3  11   92.60    6.96
  -5   3 -11  108.42    6.89
   5  -3 -11  109.66    7.14
   5  -3  11   98.37    6.71
   5  -3 -11  115.39    7.79
  -5   3  11  104.92    7.54
  -5  -3 -11   99.72    6.16
  -5  -3  11  132.86    8.21
  -5   3 -11   99.09    6.93
  -5   3  11  109.64    6.73
   5   3 -11   88.39    7.23
  -5   3 -11   87.93    6.72
   5   3  11  109.61    7.29
  -5  -3  11  108.19    7.44
   5   3 -11  129.39    7.62
   5  -3  11  102.91    6.79
  -5  -3  11  116.22    6.93
   5   3  11  110.65    6.16
  -7  -3 -11  174.88   10.91
   7   3 -11  204.48   11.19
  -7   3  11  196.36   10.19
  -7   3 -11  143.52   10.91
  -7  -3 -11  169.29   10.23
   7   3 -11  178.34   11.62
   7  -3 -11  170.66   10.15
  -7   3 -11  177.26   10.43
   7  -3  11  164.87   10.73
   7  -3  11  162.19   10.36
   7   3  11  182.47   10.67
   7   3  11  202.38   11.04
  -7  -3  11  246.62   11.91
  -7   3 -11  160.92   10.56
  -7  -3 -11  160.16    9.96
  -7   3  11  168.70   10.41
   7   3 -11  152.68   11.01
   7  -3 -11  201.95   11.49
  -7  -3  11  183.09   11.24
   7  -3  11  177.08   10.50
  -7  -3  11  170.76   10.47
   7   3 -11  238.81   11.45
  -7   3 -11  169.25   10.08
   7   3  11  185.40    9.99
   9   3 -11  136.40    8.63
  -9   3  11  143.29    7.89
  -9   3 -11  109.35    8.70
   9  -3 -11  132.70    7.94
  -9   3 -11  140.69    8.20
   9  -3  11  120.53    8.00
   9   3  11  136.58    8.43
   9   3  11  131.33    8.54
  -9   3 -11  119.88    8.26
  -9  -3  11  171.65    9.39
  -9  -3 -11  124.29    7.78
   9  -3 -11  149.44    9.12
  -9   3  11  142.61    8.28
  -9  -3  11  133.24    8.98
   9   3  11  141.05    7.86
   9   3  11  127.08    8.03
  -9   3 -11  131.91    7.71
  -9  -3  11  119.32    8.18
   9   3 -11  175.23    9.13
   9  -3  11  124.07    8.17
  11  -3 -11   69.95    5.80
  11   3 -11   75.58    5.45
 -11   3 -11   72.08    5.89
 -11  -3 -11   70.50    4.96
  11  -3 -11   73.59    4.91
  11  -3  11   69.65    4.89
  11   3  11   71.09    5.38
  11   3  11   73.43    5.37
 -11   3 -11   73.32    5.11
 -11   3 -11   73.61    5.32
  11   3  11   76.67    4.90
 -11  -3  11   65.60    5.09
 -11  -3 -11   62.23    4.71
 -11  -3  11   91.15    6.25
 -11  -3  11   66.87    5.80
 -11   3  11   70.66    5.08
  11   3 -11   84.52    6.40
  11   3  11   74.32    4.72
  11   3 -11   91.95    5.96
  11   3  11   71.83    4.92
  13  -3 -11   40.30    4.63
  13   3 -11   46.97    4.74
 -13   3 -11   42.77    4.74
 -13  -3 -11   44.62    3.80
  13  -3 -11   48.05    3.88
  13  -3  11   49.80    3.84
 -13   3 -11   48.31    3.97
  13   3  11   44.53    4.24
  13   3  11   59.11    4.10
 -13   3 -11   49.87    4.18
 -13  -3  11   46.20    4.02
 -13  -3 -11   48.61    3.74
 -13  -3  11   46.34    4.76
  13   3  11   50.44    3.65
 -13   3  11   51.10    4.10
 -13   3 -11   49.00    3.20
  13   3 -11   59.58    4.78
  13   3  11   54.16    3.98
  13   3 -11   48.89    5.20
  15  -3 -11  245.83   14.97
  15   3 -11  258.19   14.91
  15  -3 -11  238.21   14.11
 -15   3 -11  208.93   14.87
 -15  -3 -11  239.98   14.06
  15  -3  11  268.85   15.06
  15   3  11  253.02   14.57
  15  -3  11  248.49   14.04
 -15  -3 -11  238.57   13.99
 -15  -3  11  232.81   14.24
 -15   3 -11  230.70   14.37
 -15   3  11  255.72   14.42
 -15  -3  11  252.43   15.08
 -15   3 -11  243.67   13.35
  15   3 -11  292.06   15.89
  15   3  11  256.26   14.09
  17   3 -11  199.83   12.21
  17  -3 -11  192.71   12.23
 -17   3 -11  175.87   12.13
 -17  -3 -11  199.95   11.34
  17  -3  11  212.24   12.42
  17   3  11  212.61   11.98
  17  -3  11  209.65   11.35
 -17   3 -11  197.13   11.73
 -17  -3 -11  196.05   11.33
 -17  -3  11  190.18   11.63
  17  -3 -11  170.57   12.66
 -17  -3  11  191.24   12.33
 -17   3 -11  164.26   10.54
 -17   3  11  196.46   11.70
  17   3  11  197.39   11.30
 -19   3 -11   24.76    3.59
  19  -3 -11   21.83    4.03
  19   3 -11   18.78    3.70
  19  -3  11   25.01    4.27
 -19  -3 -11   21.92    3.02
 -19   3 -11   18.20    3.93
  19  -3  11   20.93    2.93
  19   3  11   27.83    3.75
 -19  -3 -11   22.27    3.06
 -19  -3  11   24.71    3.39
 -19  -3  11   32.82    4.33
 -19   3  11   24.69    3.42
  19   3  11   23.16    2.95
  19  -3 -11   22.79    4.83
  21   3 -11   56.99    5.79
 -21  -3  11   52.04    5.03
 -21   3 -11   43.31    5.47
 -21  -3 -11   60.75    4.69
 -21   3  11   53.18    4.98
  21   3  11   50.92    4.37
  21  -3 -11   57.68    7.17
 -23  -3  11   95.83    7.43
 -23  -3 -11  100.06    6.91
  23  -3 -11  114.48    9.69
  23   3 -11   87.09    7.96
   1   3 -13   58.15    5.25
  -1   3 -13   44.69    5.13
   1   3 -13   57.79    5.46
  -1  -3 -13   62.62    4.48
   1  -3 -13   65.78    4.53
  -1   3 -13   57.41    5.04
   1  -3 -13   58.98    3.89
  -1  -3 -13   62.04    3.96
  -1   3 -13   52.35    4.99
   1   3 -13   54.74    5.11
   1  -3  13   64.52    5.31
  -1  -3  13   59.61    5.32
  -1   3  13   71.62    5.21
   1   3  13   69.96    5.23
   1  -3  13   60.43    4.64
  -1  -3  13   65.47    4.70
   3   3 -13   98.03    7.16
   3   3 -13   88.67    7.37
  -3  -3 -13  104.08    6.49
   3  -3 -13  106.67    6.49
   3  -3  13   79.92    6.76
  -3   3  13  101.12    7.43
  -3  -3 -13  103.86    6.02
   3  -3 -13   90.68    5.80
  -3   3 -13   87.67    6.94
  -3   3  13  105.02    6.89
   3  -3  13  111.71    7.41
  -3   3 -13   88.89    6.80
   3   3 -13   96.31    7.20
  -3  -3  13  117.01    7.62
   3   3  13  114.03    7.50
   3  -3  13  111.89    6.81
  -3  -3  13  113.42    6.74
   5   3 -13   87.27    6.49
   5   3 -13   87.92    7.07
  -5  -3 -13   89.13    5.87
   5  -3 -13   81.57    5.74
   5   3  13   87.21    6.28
   5  -3  13   83.68    6.47
   5  -3 -13  102.02    7.38
   5  -3  13   73.88    5.97
  -5   3  13   76.12    6.88
  -5   3 -13   77.48    6.17
  -5  -3 -13   92.30    5.43
  -5   3  13   88.56    6.19
  -5   3 -13   82.99    6.14
   5   3  13   87.36    6.79
  -5  -3  13   96.37    6.80
   5   3 -13   84.62    6.73
   5  -3  13   89.11    6.03
  -5   3 -13   81.49    5.90
  -5  -3  13   93.99    5.98
   5   3  13   89.83    5.16
   7   3 -13    7.05    2.60
  -7   3 -13    7.06    2.31
  -7  -3 -13    4.51    1.91
   7  -3 -13    5.27    1.96
   7   3 -13    3.76    3.06
  -7   3 -13    2.33    2.65
   7   3  13    6.26    2.44
   7  -3  13    3.94    2.09
  -7  -3  13    5.41    2.04
  -7  -3 -13    4.90    1.54
   7   3  13    3.83    1.46
   7   3  13    6.29    2.96
   7  -3  13    4.19    2.60
  -7  -3  13    6.90    2.95
  -7   3  13    3.96    2.32
  -7   3 -13    4.74    1.82
   7  -3  13    3.94    2.23
   7   3 -13    7.15    2.80
   7   3 -13    3.75    2.88
  -9   3 -13    6.95    2.38
   9   3 -13    5.03    2.47
  -9   3 -13    2.57    2.70
   9  -3 -13    3.47    1.90
   9   3  13    5.38    2.44
   9  -3  13    5.00    2.23
   9   3  13    5.48    1.69
  -9  -3  13    5.82    2.03
  -9  -3 -13    7.68    1.79
   9   3  13    4.31    2.96
  -9   3  13    5.57    2.39
   9  -3  13    5.82    2.60
  -9  -3  13    5.45    2.96
  -9   3 -13    4.41    1.76
   9  -3  13    3.18    2.11
   9   3 -13    6.87    2.93
  11   3 -13  108.19    7.24
  11  -3 -13  105.22    7.84
 -11   3 -13   81.82    7.64
 -11  -3 -13  103.69    6.83
  11  -3 -13   99.76    6.81
  11  -3  13  101.55    7.44
  11  -3  13   98.61    6.88
  11   3  13  106.87    7.59
  11   3  13  106.26    7.34
 -11  -3 -13   99.08    6.54
 -11   3 -13  108.70    7.24
 -11  -3  13   99.18    6.81
 -11  -3  13  102.55    7.73
 -11   3  13  110.61    7.18
  11   3  13  121.06    6.69
  11  -3  13  106.18    7.02
  13   3 -13   57.66    4.92
  13  -3 -13   59.66    5.72
  13  -3 -13   50.50    4.67
 -13   3 -13   50.37    5.57
 -13  -3 -13   57.64    4.63
  13  -3  13   60.37    4.74
  13   3  13   63.19    5.39
  13   3  13   59.27    5.20
 -13  -3 -13   57.78    4.46
 -13   3 -13   64.61    5.12
 -13  -3  13   52.94    4.58
 -13  -3  13   71.01    5.86
  13   3 -13   68.01    6.30
 -13   3  13   64.04    4.99
  13   3  13   67.58    4.64
  13  -3  13   61.52    4.87
 -13   3 -13   57.92    4.02
  15   3 -13   36.12    4.43
  15  -3 -13   26.49    4.49
 -15  -3 -13   35.22    3.65
 -15   3 -13   30.74    4.69
  15  -3  13   39.97    3.81
  15   3  13   33.29    4.02
 -15  -3  13   33.77    3.57
 -15   3 -13   39.93    4.15
 -15  -3 -13   36.01    3.48
 -15  -3  13   28.62    4.53
 -15   3  13   35.80    4.09
  15   3  13   38.50    4.28
  15   3 -13   44.03    5.43
  17  -3 -13   54.00    5.65
  17   3 -13   56.22    5.55
 -17  -3 -13   50.59    4.56
 -17   3 -13   41.99    5.35
  17  -3  13   47.71    4.43
  17   3  13   60.86    5.27
 -17  -3  13   46.35    4.46
 -17   3 -13   55.53    4.99
 -17  -3 -13   51.22    4.29
 -17  -3  13   55.63    5.67
 -17   3  13   49.20    5.02
  17  -3 -13   39.95    6.10
 -19  -3  13   80.20    6.01
 -19   3 -13   66.69    6.87
 -19  -3 -13   83.36    5.96
  19   3 -13   77.20    6.74
  19  -3 -13   59.77    7.59
 -21  -3  13   30.13    3.95
 -21   3 -13   29.81    5.03
  -1   3 -15   12.92    2.99
   1   3 -15   12.63    3.33
  -1   3 -15    9.29    3.55
  -1  -3 -15   10.45    2.50
   1  -3 -15   13.95    2.58
   1   3 -15    6.32    3.34
   1  -3  15   13.97    2.57
  -1  -3  15   12.58    2.60
   1  -3  15   14.80    3.53
  -1  -3  15   10.96    3.34
   1   3  15    7.91    3.06
  -1   3  15   15.37    3.31
  -1   3 -15   11.89    3.11
   1   3 -15   10.99    3.34
   3   3 -15  189.08   11.94
   3   3 -15  165.25   12.17
  -3  -3 -15  180.39   11.19
   3  -3 -15  208.82   11.35
  -3   3  15  173.73   12.17
  -3   3 -15  168.67   11.68
  -3  -3 -15  193.17   10.80
  -3   3  15  196.19   11.83
  -3   3 -15  156.91   11.51
  -3  -3  15  204.27   12.30
   3  -3  15  178.94   12.06
   3   3 -15  174.11   11.98
   3   3  15  206.61   12.39
   3  -3  15  185.28   11.28
  -3  -3  15  207.22   11.26
   5   3 -15  145.33    8.84
   5   3 -15  112.18    9.10
  -5  -3 -15  126.74    8.14
   5  -3 -15  131.53    8.16
   5   3  15  134.18    8.82
   5  -3  15  107.86    8.33
  -5  -3 -15  126.81    7.65
  -5   3 -15  118.13    8.61
  -5   3  15  130.32    8.64
   5  -3  15  128.64    8.98
  -5   3 -15  110.47    8.36
  -5  -3  15  140.84    9.17
   5   3  15  141.60    9.43
   5   3 -15  116.70    8.99
  -5  -3  15  121.33    7.90
   5  -3  15  123.54    8.18
   7   3 -15   69.71    5.51
  -7   3 -15   51.93    5.75
   7   3 -15   65.09    6.44
  -7  -3 -15   57.78    4.85
   7  -3 -15   66.13    4.90
   7  -3  15   64.51    5.72
   7   3  15   66.99    5.65
   7  -3  15   55.26    5.12
  -7   3 -15   57.75    5.27
  -7  -3 -15   63.10    4.45
  -7   3  15   61.64    5.38
  -7   3 -15   53.91    5.11
   7   3 -15   63.38    6.02
  -7  -3  15   68.69    5.96
   7   3  15   72.27    6.30
   7  -3  15   60.49    5.05
  -7  -3  15   60.27    4.67
   7   3  15   61.48    3.75
   9   3 -15   52.24    4.87
  -9   3 -15   44.21    5.43
   9  -3 -15   53.58    4.62
   9  -3  15   45.03    4.68
   9   3  15   57.56    5.24
  -9  -3 -15   53.41    4.17
  -9  -3  15   56.43    4.41
  -9   3 -15   52.08    5.01
   9   3  15   58.07    5.72
  -9   3  15   52.31    5.06
   9   3 -15   59.96    5.91
  -9  -3  15   58.56    5.62
   9  -3  15   56.32    4.71
  11   3 -15  127.08    8.06
 -11   3 -15  102.56    8.75
 -11  -3 -15  123.92    7.94
  11  -3 -15  119.23    7.93
  11  -3  15  106.89    7.85
  11   3  15  120.50    8.44
 -11  -3 -15  118.80    7.48
 -11   3 -15  111.20    8.09
 -11  -3  15  104.65    7.45
 -11  -3  15  118.18    8.69
 -11   3  15  121.67    8.20
  11   3  15  125.22    8.91
  11  -3  15  121.74    7.98
  13   3 -15  119.46    8.54
 -13   3 -15  105.75    9.59
 -13  -3 -15  141.51    8.75
  13   3  15  145.51    9.73
  13  -3  15  147.28    8.94
 -13  -3 -15  138.61    8.45
 -13   3 -15  131.55    9.08
 -13  -3  15  122.80    8.32
 -13   3  15  144.40    9.23
  13  -3  15  130.71    8.86
  15   3 -15   23.18    4.25
 -15   3 -15   12.70    4.46
  15  -3  15   14.90    3.20
 -15   3  15   19.10    3.82
  15   3  15   19.12    4.10
  15  -3  15   17.41    3.42
 -15  -3  15   15.02    2.95
 -15  -3 -15   19.53    2.89
 -17   3 -15    7.53    4.36
  17  -3  15    6.89    3.20
  17   3  15    7.35    3.81
  19   3  15  116.35    9.19
  -1   3 -17  146.12   10.46
   1   3 -17  141.78   10.50
  -1   3 -17  119.94   10.73
   1   3 -17  140.10   10.95
  -1  -3 -17  166.30   10.14
   1  -3 -17  155.51   10.09
  -1   3 -17  135.86   10.48
   1   3 -17  150.08   10.76
   1  -3  17  164.21   11.10
  -1  -3  17  168.35   11.11
   1   3  17  177.49   11.13
  -1   3  17  181.97   10.97
  -1  -3  17  177.59    9.85
   1  -3  17  164.89    9.87
   3   3 -17   83.63    6.79
  -3   3 -17   55.14    6.88
   3   3 -17   78.71    7.52
  -3  -3 -17   91.58    6.42
   3  -3 -17   89.88    6.44
  -3   3  17   82.45    7.60
  -3   3 -17   79.77    6.69
  -3   3  17   86.36    6.98
   3   3  17   91.46    7.49
   3   3 -17   74.79    6.90
  -3   3 -17   75.71    6.75
  -3  -3  17   86.20    7.21
   3  -3  17   91.39    6.19
  -3  -3  17   89.23    5.92
   5   3 -17   79.10    6.07
   5   3 -17   60.30    6.69
   5  -3 -17   66.05    5.74
  -5   3 -17   58.14    5.98
  -5   3  17   69.97    6.23
   5   3 -17   71.44    6.68
  -5   3 -17   66.29    5.99
   5   3  17   75.06    6.92
   5  -3  17   69.67    5.45
  -5  -3  17   74.20    5.17
   7   3 -17   85.32    6.37
   7   3 -17   71.10    7.31
   7  -3 -17   69.92    6.01
   7  -3  17   71.15    6.30
  -7   3 -17   64.42    6.37
  -7  -3  17   79.88    5.36
  -7   3  17   78.26    6.60
  -7   3 -17   69.12    6.17
   7   3  17   80.16    7.33
   7  -3  17   75.67    5.81
   7   3 -17   60.60    6.68
   9  -3  17   41.35    4.87
   9  -3 -17   48.48    4.89
  -9   3  17   48.20    5.16
   9   3  17   43.15    6.03
   9  -3  17   55.55    4.76
  -9   3 -17   41.11    4.78
  11  -3  17   60.01    5.99
 -11   3  17   81.59    6.74
  11   3  17   82.82    7.52
  11  -3  17   68.59    5.92
  11  -3 -17   68.62    6.14
  13  -3  17   55.49    5.36
  13   3  17   60.48    6.80
  15   3  17  141.31   10.85
  -1   3 -19    7.93    3.95
   1   3  19    9.73    4.55
  -1   3  19    9.99    4.60
  -3   3  19   39.59    5.59
   3   3  19   52.10    6.09
  -3   3 -19   39.28    5.44
   5   3  19   78.05    7.09
  -5   3 -19   46.86    5.89
   7   3  19   30.89    5.92
  -7   3 -19   25.85    4.67
   0  -4   0 8082.80  472.58
   0   4   0 9907.36  472.56
   0  -4   0 9787.59  473.57
   0   4   0 7236.02  473.12
   0  -4   0 8992.45  472.43
   0  -4   0 8360.42  473.29
   0   4   0 9911.12  472.76
   2  -4   0    4.03    1.71
  -2  -4   0    2.92    1.69
  -2   4   0    1.56    2.18
  -2   4   0    2.27    0.63
   2  -4   0    1.80    0.49
   2   4   0    2.97    0.65
  -2   4   0    2.63    0.42
  -2  -4   0    4.02    1.70
  -2  -4   0    1.98    0.72
   2  -4   0    1.35    0.46
   2  -4   0    2.46    0.64
   2  -4   0    2.92    1.46
  -4   4   0    3.83    2.01
  -4   4   0    0.82    0.74
   4  -4   0    1.01    1.17
   4  -4   0    0.54    0.59
   4   4   0    8.17    0.99
  -4  -4   0    0.28    1.44
  -4  -4   0    0.58    0.48
   4  -4   0    0.62    0.58
   4   4   0    6.67    0.98
   4  -4   0    0.45    1.17
   4  -4   0    5.03    0.68
  -6  -4   0    3.55    1.24
   6  -4   0    4.37    1.09
  -6   4   0    3.41    1.67
  -6   4   0    4.44    1.03
   6  -4   0    5.30    0.86
   6   4   0    5.17    1.08
  -6  -4   0    3.78    1.35
   6  -4   0    4.05    0.85
   6   4   0    5.44    0.98
  -6  -4   0    4.61    0.63
   6   4   0    4.22    1.04
   6  -4   0    4.04    0.62
   6  -4   0    3.67    1.21
  -6   4   0    3.47    0.64
  -8  -4   0 4099.76  199.52
   8  -4   0 3628.81  199.29
  -8   4   0 4013.50  199.44
   8   4   0 3709.08  199.03
   8   4   0 3850.97  199.50
   8  -4   0 3634.11  198.85
   8  -4   0 3911.66  198.90
   8  -4   0 4123.44  199.29
  -8  -4   0 3933.26  199.71
  -8   4   0 3618.73  199.56
  -8  -4   0 3651.25  199.09
   8   4   0 3773.07  199.19
   8  -4   0 3896.30  199.25
   8   4   0 3644.58  199.54
   8  -4   0 3845.54  198.96
 -10  -4   0    8.10    0.87
 -10  -4   0    7.97    1.42
 -10   4   0    7.27    1.45
 -10   4   0   10.93    1.60
  10  -4   0   10.39    2.36
  10  -4   0    6.78    1.24
  10   4   0    8.36    1.05
  10   4   0    6.41    1.51
  10  -4   0    8.53    0.74
  10  -4   0    7.48    1.04
  10  -4   0    7.83    1.15
 -10  -4   0    6.71    1.50
 -10   4   0    8.03    1.12
  10   4   0    8.36    1.19
 -10  -4   0    8.75    0.99
  10  -4   0    6.91    1.18
  10   4   0    5.61    1.50
  10  -4   0    8.22    0.68
 -12  -4   0    1.95    0.78
 -12  -4   0    0.71    1.23
 -12   4   0    1.19    1.17
 -12   4   0    2.15    1.49
  12  -4   0    0.24    1.23
  12   4   0    1.62    0.96
  12  -4   0    1.18    1.17
  12  -4   0    0.87    0.63
 -12  -4   0    1.61    1.43
  12  -4   0    0.76    0.87
  12   4   0    0.89    1.59
 -12  -4   0    1.26    0.83
 -12   4   0    0.77    0.98
  12   4   0    6.56    1.16
  12  -4   0    1.64    1.15
  12   4   0    1.45    1.48
  12  -4   0    1.20    0.40
  12  -4   0    4.53    1.26
 -14  -4   0    3.74    1.00
 -14  -4   0    2.78    1.48
 -14   4   0    2.41    1.30
 -14   4   0    4.66    1.72
  14  -4   0    4.50    0.62
  14  -4   0    4.06    1.55
  14   4   0    3.97    1.26
  14  -4   0    4.63    0.91
 -14  -4   0    5.69    1.62
  14  -4   0    3.99    1.18
  14   4   0    3.03    1.84
 -14   4   0    3.00    1.20
  14   4   0    5.19    1.28
 -14  -4   0    3.87    1.13
  14  -4   0    3.16    1.43
  14   4   0    2.10    1.57
  16  -4   0 6019.33  318.41
 -16  -4   0 6552.01  317.98
  16   4   0 5439.51  318.15
  16  -4   0 5884.15  317.81
 -16   4   0 6148.16  318.20
 -16  -4   0 6286.22  318.56
  16   4   0 6447.11  318.14
  16  -4   0 6547.54  318.36
 -16   4   0 6077.37  318.19
 -16  -4   0 5717.92  318.02
  16   4   0 5413.19  318.48
 -18  -4   0   19.20    1.97
 -18   4   0   21.17    2.27
  18  -4   0   20.21    2.59
  18   4   0   17.29    2.35
  18   4   0   20.10    2.87
  18  -4   0   18.26    1.77
 -18  -4   0   21.36    2.78
 -18   4   0   18.66    2.19
 -18  -4   0   16.82    2.04
  18   4   0   21.39    2.26
  18   4   0   21.01    2.71
  18  -4   0   16.00    1.03
 -20  -4   0    0.07    1.54
 -20   4   0    0.93    1.77
  20  -4   0    2.19    2.07
  20   4   0    1.86    2.07
  20   4   0    1.44    2.35
  20  -4   0    2.50    1.41
 -20  -4   0    1.75    2.21
 -20   4   0    1.54    1.73
 -20  -4   0    6.28    1.67
  20   4   0   -0.13    2.04
 -22   4   0   14.95    2.50
  22   4   0   12.12    2.90
  22  -4   0   18.52    2.99
  22   4   0   11.86    3.14
  22  -4   0   17.56    2.09
 -22  -4   0   17.64    2.94
 -22   4   0   13.55    2.54
 -22  -4   0   17.00    2.50
  22   4   0   15.21    2.89
  24   4   0 1449.49   86.21
  24  -4   0 1646.01   86.33
 -24  -4   0 1671.39   85.49
  24   4   0 1634.16   86.61
 -24  -4   0 1736.58   86.37
 -24   4   0 1788.33   85.99
 -24  -4   0 1498.37   85.71
  24   4   0 1458.08   86.07
 -26   4   0   27.07    3.42
 -26  -4   0   19.02    3.12
  26   4   0   23.39    3.72
 -26  -4   0   23.47    2.66
  26   4   0   25.74    4.40
 -28   4   0    2.04    2.90
  28   4   0    2.96    3.87
   0  -4   2   44.69    2.71
   0  -4   2   54.27    3.09
   0  -4  -2   45.19    2.72
   0   4  -2   42.73    2.70
   0   4   2   42.68    2.78
   0  -4   2   55.26    4.25
   0  -4  -2   46.06    2.64
   0   4  -2   47.17    2.70
   0  -4  -2   50.18    3.50
   0   4   2   47.18    2.96
   0   4   2   47.87    3.57
   0  -4   2   41.50    3.51
   0  -4  -2   45.52    3.55
   0   4  -2   44.76    2.96
   0  -4  -2   44.73    2.86
   0   4  -2   53.60    4.00
   2  -4  -2    3.92    1.56
   2  -4  -2    3.79    0.63
  -2  -4   2    3.57    2.07
  -2  -4  -2    3.65    0.47
  -2  -4  -2    4.56    1.22
   2   4  -2    3.86    1.80
  -2   4   2    3.85    1.02
  -2   4  -2    3.71    0.78
   2  -4   2    4.23    1.73
   2   4  -2    4.14    0.52
   2  -4   2    4.08    0.72
   2   4  -2    4.83    0.86
  -2   4   2    3.10    0.74
  -2   4  -2    3.89    0.44
  -2  -4  -2    3.94    0.80
   2   4   2    3.11    0.80
  -2   4  -2    2.64    0.76
   2  -4  -2    5.00    0.59
  -2  -4   2    2.59    1.59
  -2  -4  -2    2.02    1.40
  -2  -4   2    3.69    1.22
   2  -4  -2    4.21    0.48
  -2  -4  -2    3.37    0.90
  -2   4  -2    3.36    0.72
   2  -4  -2    4.41    0.75
   2  -4   2    1.74    1.35
   2   4  -2    3.29    1.03
  -2   4   2    5.43    1.21
   2  -4  -2    2.47    1.39
  -2   4   2    4.26    0.81
   2   4   2    1.82    1.72
   2   4  -2    3.86    2.08
  -4   4  -2   20.14    1.63
  -4  -4  -2   17.23    1.14
  -4   4   2   18.29    2.19
  -4   4  -2   13.06    2.27
  -4  -4   2   21.37    2.46
  -4  -4  -2   18.42    1.66
   4   4  -2   16.38    2.15
   4  -4   2   18.70    1.48
   4  -4   2   21.72    2.10
   4   4  -2   18.62    1.19
   4   4  -2   19.20    1.22
   4  -4  -2   18.77    1.42
   4  -4   2   21.71    2.37
   4  -4  -2   19.67    1.25
   4   4  -2   19.02    1.68
  -4   4   2   19.30    1.66
  -4  -4  -2   20.11    1.56
   4   4  -2   23.57    2.03
   4   4   2   17.71    1.57
   4  -4  -2   19.92    1.64
  -4  -4   2   18.88    2.44
   4   4   2   19.70    2.41
   4  -4  -2   18.57    1.32
  -4   4   2   18.66    1.28
  -4  -4   2   18.26    1.84
   4  -4  -2   20.66    1.46
   4   4  -2   26.08    2.84
   4  -4   2   17.19    1.96
  -4  -4  -2   21.22    2.02
  -4   4   2   17.72    1.45
   4  -4  -2   13.79    1.82
   4   4   2   14.91    1.59
  -4  -4  -2   20.87    1.69
  -4   4  -2   18.01    1.33
  -6   4  -2    1.06    1.36
   6  -4   2    1.25    1.06
  -6   4   2    1.88    2.25
  -6  -4   2    1.59    1.42
   6  -4  -2    1.56    0.82
   6   4  -2    0.87    0.44
  -6  -4  -2    1.04    0.96
   6   4  -2    0.43    1.23
  -6   4  -2    1.17    0.93
  -6  -4  -2    1.09    0.38
   6  -4   2   -0.13    2.18
   6  -4   2    0.56    0.73
   6   4  -2    0.81    0.95
  -6  -4  -2    0.89    0.83
   6  -4  -2    0.65    0.47
   6   4   2    2.03    0.97
  -6  -4  -2    0.92    1.06
   6  -4  -2    0.66    0.66
   6   4  -2    0.51    1.70
   6   4   2    1.43    1.44
  -6  -4   2    0.62    1.42
   6   4  -2    0.66    1.22
   6   4   2    1.12    0.49
   6  -4  -2    0.44    0.70
  -6   4   2    1.65    0.62
   6  -4   2    1.32    0.81
  -6  -4  -2    0.66    0.36
  -6  -4   2    1.22    0.89
   6   4   2    1.41    0.91
   6  -4   2    1.15    0.58
   6  -4   2    0.91    1.12
   6  -4  -2    1.14    0.98
  -8   4  -2   44.69    3.12
   8  -4  -2   42.07    2.94
   8   4  -2   41.62    2.65
  -8  -4  -2   43.90    2.57
  -8  -4  -2   43.08    3.03
  -8  -4   2   45.42    3.34
  -8   4   2   46.25    3.15
   8  -4   2   41.33    2.96
   8  -4   2   52.14    4.46
   8   4  -2   44.58    3.27
  -8  -4  -2   46.98    3.04
   8   4   2   43.00    3.10
   8  -4  -2   45.97    2.73
   8  -4   2   44.46    3.06
  -8   4  -2   40.53    3.25
  -8  -4  -2   39.70    3.08
  -8   4   2   48.06    3.62
   8  -4  -2   45.41    2.70
   8  -4   2   48.48    2.98
  -8  -4   2   44.74    2.96
  -8  -4  -2   43.52    2.61
  -8   4   2   43.24    2.77
   8  -4  -2   45.85    2.90
   8   4   2   43.19    2.63
   8   4  -2   47.73    3.16
   8   4   2   44.20    3.13
  -8  -4   2   44.26    3.52
   8   4  -2   47.89    3.66
   8   4   2   43.56    3.39
 -10  -4  -2   18.21    1.32
  10  -4  -2   17.83    1.77
  10   4  -2   14.44    1.44
 -10  -4  -2   18.68    1.79
  10   4   2   18.54    1.67
 -10  -4   2   18.87    2.16
 -10   4  -2   15.23    1.88
 -10   4   2   20.97    2.02
 -10   4  -2   20.98    2.03
  10  -4   2   12.03    2.36
  10  -4   2   16.19    1.69
  10   4  -2   14.50    2.01
  10  -4   2   15.79    1.10
  10  -4  -2   14.69    1.50
 -10  -4  -2   19.11    1.90
 -10  -4   2   16.24    2.18
  10  -4  -2   17.73    1.37
 -10   4   2   17.18    1.85
  10   4  -2   18.52    2.31
 -10  -4  -2   20.17    1.88
  10  -4   2   18.21    1.82
  10   4   2   17.16    2.09
  10  -4   2   17.14    1.75
  10   4   2   16.28    1.35
 -10  -4  -2   16.88    1.36
 -10   4   2   15.98    1.53
 -10  -4   2   14.83    1.62
  10  -4  -2   17.38    1.73
  10   4  -2   18.64    1.80
  10   4   2   19.35    1.90
 -10  -4   2   17.57    2.44
 -12   4  -2   15.57    1.86
  12  -4  -2   16.63    1.87
 -12   4   2   12.95    2.00
 -12  -4  -2   15.20    1.77
 -12   4  -2   15.74    2.03
 -12  -4  -2   12.64    1.29
  12  -4  -2   13.98    1.01
  12  -4   2   13.48    1.65
  12   4  -2   14.14    1.48
  12  -4  -2   16.02    2.01
  12  -4   2   14.50    1.81
  12   4   2   14.87    1.72
  12  -4   2   12.70    1.09
  12  -4  -2   12.48    1.65
 -12   4   2   16.52    1.70
 -12  -4   2   15.56    2.08
 -12  -4  -2   11.80    1.79
  12  -4  -2   15.01    1.29
  12   4  -2   12.45    2.15
  12  -4   2   16.84    1.75
  12   4   2   15.61    2.08
  12   4   2   15.84    1.40
  12  -4   2   16.07    1.75
 -12  -4  -2   14.10    1.37
  12   4  -2   15.67    1.71
  12  -4  -2   13.67    1.68
 -12   4   2   15.48    1.56
 -12  -4   2   14.03    1.60
  12   4   2   12.46    1.84
  12  -4  -2   15.40    1.20
 -12  -4   2   17.45    2.58
 -14  -4  -2   14.61    1.48
 -14   4   2   14.72    1.71
  14  -4  -2   14.88    1.96
 -14   4   2   18.72    2.40
 -14   4  -2   20.93    2.42
 -14  -4  -2   13.41    1.85
 -14   4  -2   13.52    1.86
  14  -4   2   15.85    1.37
  14   4  -2   13.22    1.72
  14  -4   2   14.83    2.04
  14   4   2   16.75    1.94
  14  -4   2   14.33    1.28
  14  -4  -2   12.24    2.12
  14  -4  -2   16.62    1.59
  14   4   2   17.07    2.33
 -14  -4   2   16.15    2.22
 -14  -4  -2   15.41    2.09
  14  -4   2   13.95    1.67
  14   4  -2   18.38    2.37
  14  -4   2   14.25    1.92
  14   4   2   16.25    1.63
  14  -4  -2   16.36    1.98
  14   4  -2   15.42    1.95
 -14  -4  -2   14.46    1.57
 -14   4   2   14.90    1.72
 -14  -4   2   15.78    1.83
  14   4   2   13.80    2.09
  14  -4  -2   17.42    3.15
  14  -4  -2   16.52    1.30
  16  -4  -2   16.56    2.29
 -16   4  -2   17.69    2.17
 -16   4   2   17.35    1.92
 -16  -4  -2   17.23    1.74
  16  -4   2   17.32    1.24
  16  -4   2   15.89    2.30
  16   4  -2   16.20    2.10
  16   4   2   15.81    2.26
  16  -4  -2   20.67    1.85
  16  -4   2   15.56    1.54
  16  -4   2   17.98    1.99
 -16  -4   2   22.14    2.61
 -16  -4  -2   17.15    2.26
  16  -4  -2   14.92    2.00
  16   4   2   18.46    1.87
  16  -4  -2   21.78    2.34
  16   4  -2   21.11    2.20
 -16   4   2   18.51    2.04
 -16  -4  -2   15.79    1.77
 -16  -4   2   16.49    2.02
  16   4  -2   12.35    2.72
  16   4   2   19.25    2.33
  16  -4  -2   19.93    1.46
  16  -4  -2   22.92    3.00
 -18  -4  -2   24.58    2.25
 -18   4  -2   25.60    2.62
  18  -4  -2   25.63    2.85
  18   4  -2   21.58    2.57
  18  -4   2   21.71    2.76
  18   4   2   25.26    2.90
  18   4   2   22.85    3.01
  18  -4  -2   23.52    2.24
  18  -4   2   22.83    1.98
 -18  -4   2   22.17    2.99
 -18  -4  -2   28.90    2.84
 -18   4   2   24.05    2.39
 -18  -4   2   21.73    2.37
  18   4   2   25.78    2.42
 -18   4   2   22.80    2.50
 -18  -4  -2   23.98    2.34
  18   4  -2   27.40    2.72
  18   4  -2   21.18    3.24
  18   4   2   26.05    2.81
  18  -4  -2   22.67    1.76
 -20  -4  -2    8.37    1.77
 -20   4   2    7.17    1.85
 -20   4  -2    7.81    2.12
 -20  -4  -2    8.50    1.76
  20  -4  -2    8.80    2.38
  20   4  -2    8.72    2.32
  20  -4   2    7.45    2.35
  20   4   2    6.42    2.45
  20  -4  -2    9.66    1.77
  20   4  -2   10.70    2.95
  20  -4   2    7.65    1.52
  20   4   2    9.45    2.60
 -20  -4  -2   11.52    2.39
 -20  -4   2    7.00    2.01
 -20   4   2    7.45    2.02
 -20  -4  -2    7.43    1.74
  20   4  -2    4.99    2.63
  20   4   2   10.74    2.25
 -22   4  -2   14.26    2.67
 -22   4   2   14.04    2.35
 -22  -4  -2   11.75    2.09
  22  -4  -2   14.85    2.96
  22   4  -2   10.66    2.95
  22  -4   2   14.79    2.96
  22   4   2   13.51    2.89
  22  -4  -2   16.04    2.22
  22   4  -2    9.62    3.31
  22   4   2   14.51    2.94
  22  -4   2   13.39    1.92
 -22  -4  -2   14.50    2.81
 -22  -4   2   13.12    2.55
 -22  -4  -2   12.75    2.34
 -22   4   2   12.68    2.40
  22   4  -2   12.71    3.33
  22   4   2   11.02    2.53
 -24   4   2   15.52    2.53
 -24   4  -2   15.92    2.93
 -24  -4  -2   15.32    2.29
  24  -4  -2   15.98    3.34
  24  -4   2   19.16    3.46
  24   4  -2   13.12    3.28
  24   4   2   11.87    3.34
  24   4  -2   15.21    4.02
  24   4   2   17.45    3.42
 -24  -4  -2   11.53    2.92
 -24   4   2   16.50    2.88
 -24  -4   2   11.71    2.81
 -24  -4  -2   13.99    2.41
  24   4  -2   15.00    3.69
  24   4   2   13.27    2.93
 -26   4  -2   30.37    3.88
 -26   4   2   28.20    3.37
 -26  -4  -2   25.48    3.34
 -26  -4   2   26.56    3.79
  26   4  -2   35.31    4.79
  26   4   2   32.38    3.79
 -26  -4  -2   30.93    2.97
  26   4  -2   26.84    4.44
  26   4   2   24.67    4.34
  28   4  -2    6.42    3.83
  28   4   2    3.26    3.97
 -28   4  -2    5.55    3.24
   0  -4  -4  583.69   29.46
   0   4  -4  587.92   29.41
   0   4  -4  533.10   30.38
   0  -4   4  522.37   30.34
   0  -4  -4  552.27   29.28
   0  -4   4  509.64   29.61
   0   4  -4  584.46   29.85
   0   4   4  580.31   29.44
   0  -4   4  647.68   30.62
   0  -4   4  515.15   29.80
   0   4   4  537.72   28.94
   0   4   4  559.22   29.62
   0  -4  -4  563.80   29.38
   0  -4  -4  521.18   29.56
   0  -4   4  512.82   29.93
   0   4  -4  617.55   30.38
  -2  -4   4   17.91    2.74
  -2   4  -4   10.57    2.17
   2   4  -4   16.19    2.50
  -2  -4  -4   11.31    1.28
   2  -4  -4   12.40    1.66
   2  -4  -4   12.60    1.21
   2  -4   4   15.92    2.42
   2   4  -4   12.79    1.37
   2  -4   4   11.11    1.33
   2  -4   4   15.10    2.83
  -2  -4   4   10.65    2.29
  -2   4  -4   12.64    1.35
  -2   4   4   14.38    1.45
   2  -4  -4   14.06    1.18
  -2   4  -4   10.45    1.29
   2   4   4   12.56    1.33
  -2  -4  -4   11.77    1.28
   2  -4  -4   11.84    1.77
  -2  -4   4   13.92    2.12
  -2  -4   4   10.76    1.77
   2  -4  -4   11.03    1.19
  -2   4   4   12.95    0.89
  -2  -4  -4   11.73    1.34
  -2  -4   4   12.54    1.97
  -2  -4  -4   15.54    1.46
   2  -4   4   11.37    1.94
   2   4  -4   18.83    2.88
   2   4   4   14.16    2.04
  -2   4   4   12.13    1.31
   2  -4   4   10.22    1.85
  -4  -4  -4 4126.58  206.87
  -4   4  -4 3962.55  206.95
   4  -4  -4 4064.98  206.88
   4  -4   4 3858.29  206.89
   4   4  -4 3949.79  207.77
   4  -4   4 4648.79  208.47
  -4  -4   4 3707.52  207.66
  -4  -4  -4 3879.70  206.74
   4   4  -4 4098.17  206.90
   4   4   4 4016.26  206.95
  -4   4  -4 3837.99  206.56
   4  -4  -4 4015.11  206.76
  -4   4   4 3608.90  207.06
   4   4  -4 4010.65  207.36
  -4  -4  -4 4098.79  206.88
   4  -4  -4 3701.23  206.69
   4  -4   4 3779.71  207.32
  -4  -4   4 4583.06  207.99
  -4  -4  -4 4252.36  206.95
   4  -4  -4 3777.06  206.72
  -4  -4   4 3867.92  207.52
  -4  -4   4 4033.70  207.37
  -4   4   4 3993.85  206.60
   4  -4  -4 3445.58  207.17
   4   4  -4 4498.13  208.06
   4   4   4 3669.72  207.27
  -4   4   4 3848.51  206.84
  -4  -4  -4 4122.94  206.94
  -4  -4   4 3776.26  207.65
   4  -4   4 3686.75  207.26
   6   4  -4   28.13    2.95
  -6  -4  -4   29.85    2.24
  -6   4   4   29.46    1.88
  -6   4  -4   30.55    2.45
   6  -4   4   29.71    2.28
   6  -4  -4   32.43    2.26
  -6  -4   4   29.16    3.23
  -6  -4  -4   31.49    2.04
   6  -4  -4   30.83    2.00
   6  -4   4   35.63    4.05
   6   4   4   27.91    2.31
   6   4  -4   33.99    2.97
   6  -4  -4   30.62    2.10
  -6  -4  -4   32.16    2.33
  -6   4  -4   28.86    1.79
   6  -4  -4   30.44    1.80
   6  -4   4   29.25    2.62
  -6  -4  -4   30.68    2.22
   6  -4  -4   29.74    2.12
   6   4   4   28.99    1.73
  -6  -4   4   32.12    3.22
  -6   4   4   30.57    1.98
  -6  -4   4   31.77    2.74
   6   4  -4   30.20    3.28
  -6  -4  -4   32.43    2.34
  -6  -4   4   24.99    3.02
   6   4   4   31.16    2.68
   6  -4   4   26.95    2.59
  -6   4  -4   27.43    1.84
   6  -4  -4   27.33    2.45
   8   4  -4 2979.15  179.78
   8  -4   4 3260.80  179.44
  -8  -4  -4 3481.42  179.11
  -8   4  -4 3539.48  179.55
   8   4  -4 2990.63  179.27
  -8   4   4 3312.29  179.32
   8  -4  -4 3343.27  179.40
   8  -4   4 2890.81  179.99
   8  -4  -4 3311.48  179.06
  -8  -4   4 3226.42  180.10
   8  -4   4 3349.56  179.00
  -8  -4  -4 3653.21  179.45
   8  -4  -4 3512.54  179.30
  -8   4  -4 3543.26  178.97
   8  -4   4 3350.84  179.54
   8  -4  -4 3526.76  178.91
  -8  -4  -4 3476.11  179.38
  -8  -4   4 3065.62  179.58
   8  -4  -4 3421.65  179.29
   8   4   4 3561.57  178.97
  -8  -4   4 3423.71  180.24
   8  -4   4 3472.86  179.41
   8   4  -4 3613.30  179.76
  -8   4   4 3288.32  179.16
   8  -4  -4 3432.75  179.18
   8  -4  -4 3183.93  179.41
   8   4   4 3413.55  179.60
   8   4  -4 3572.84  179.99
  -8  -4  -4 3546.22  179.48
 -10   4   4    4.50    1.87
 -10   4  -4    7.02    1.67
  10  -4  -4    6.74    1.45
  10   4  -4    7.72    1.29
 -10   4  -4    6.01    1.53
  10  -4   4    9.34    1.98
 -10  -4  -4    6.49    1.01
  10  -4  -4    6.74    0.83
  10  -4   4    8.45    1.55
 -10  -4   4    9.33    2.46
  10  -4   4    7.09    0.82
 -10  -4  -4    7.75    1.41
  10  -4  -4    8.80    1.30
 -10  -4  -4    6.86    1.34
  10  -4   4    6.59    1.51
  10   4  -4    9.72    2.00
  10   4   4    6.77    1.71
  10  -4  -4    8.02    1.33
 -10  -4   4    7.69    1.63
 -10   4   4    5.52    1.08
  10   4  -4    7.41    1.76
  10   4   4    6.99    0.90
  10  -4   4    9.02    1.49
  10  -4  -4    6.47    1.04
 -10  -4   4    6.27    2.44
 -12   4  -4 3369.60  163.41
 -12  -4  -4 3263.72  162.80
  12   4  -4 2800.75  162.99
  12  -4  -4 3111.27  163.21
  12  -4   4 3103.52  163.24
 -12  -4   4 2578.36  163.22
  12  -4  -4 3086.15  162.54
 -12  -4   4 3098.81  163.85
  12  -4   4 3117.75  163.01
  12   4   4 3152.98  163.25
  12  -4  -4 2867.70  163.14
  12  -4   4 3030.62  162.61
  12   4  -4 2346.08  163.46
 -12  -4  -4 3263.04  163.20
 -12  -4  -4 3245.08  163.14
 -12   4  -4 3097.79  163.27
  12  -4   4 3350.09  163.18
 -12   4   4 2963.83  162.93
 -12   4   4 3064.66  162.91
  12  -4   4 3217.90  163.12
 -12  -4   4 3181.15  164.23
  12  -4  -4 3191.73  163.08
 -12  -4   4 2885.77  163.18
  12   4   4 3239.19  162.73
  12   4  -4 3084.47  163.25
  12   4   4 3397.12  163.34
  12   4   4 3149.22  163.20
  12  -4  -4 3157.53  162.77
  12   4  -4 3085.89  163.45
  14   4  -4   37.80    3.31
  14  -4  -4   46.41    3.53
 -14  -4   4   44.25    3.71
 -14   4  -4   51.76    3.84
 -14  -4  -4   43.73    3.02
  14  -4   4   47.27    3.65
  14  -4  -4   42.20    2.53
 -14  -4  -4   42.15    3.17
 -14  -4   4   46.22    4.34
  14  -4   4   43.96    3.00
  14   4   4   46.98    3.65
  14  -4   4   41.75    2.77
  14  -4  -4   40.27    3.58
 -14  -4  -4   43.56    3.38
 -14   4   4   40.25    3.00
  14  -4  -4   44.92    3.14
 -14   4  -4   45.06    3.48
  14  -4   4   45.45    3.37
  14  -4   4   46.55    3.47
 -14   4   4   40.74    3.15
  14  -4  -4   48.22    3.48
  14   4   4   47.61    2.98
 -14  -4   4   37.66    3.41
  14   4  -4   45.46    3.54
  14   4  -4   44.88    3.81
  14   4   4   45.02    3.45
  14  -4  -4   45.48    2.96
  14   4   4   52.56    3.77
  16  -4  -4  354.70   19.54
  16   4  -4  332.74   19.40
  16   4   4  355.59   19.60
  16  -4   4  349.41   19.56
 -16  -4  -4  367.13   19.01
 -16  -4  -4  346.76   19.13
  16  -4   4  345.49   18.74
 -16  -4   4  362.19   20.19
  16  -4   4  343.90   18.78
  16  -4  -4  315.54   19.68
  16   4   4  370.40   19.75
 -16  -4  -4  347.88   19.35
  16  -4  -4  383.99   19.14
 -16   4  -4  340.05   19.39
 -16   4   4  334.61   18.94
 -16   4   4  332.15   19.15
  16   4   4  360.03   18.97
  16  -4  -4  386.46   20.69
 -16  -4   4  311.44   19.39
  16   4  -4  373.07   19.48
  16   4   4  340.29   19.39
  16  -4  -4  345.15   18.86
  18  -4  -4    8.26    2.37
  18   4  -4   10.19    2.32
 -18  -4  -4    8.88    1.72
 -18   4  -4    8.29    2.17
 -18   4   4    8.67    1.58
  18   4   4    7.78    2.39
 -18  -4   4   10.17    3.13
 -18  -4  -4    7.06    1.68
  18  -4   4    8.70    2.40
  18  -4   4    7.80    1.35
  18   4   4    8.85    2.34
  18  -4  -4    7.33    2.87
 -18  -4   4    4.09    2.26
  18  -4  -4    9.55    1.88
 -18  -4  -4   12.42    2.19
  18   4   4    9.38    1.69
 -18   4   4    8.79    1.87
 -18  -4   4    9.21    2.18
  18   4   4    8.43    1.98
  18  -4  -4    7.08    1.42
  18  -4  -4   13.21    3.92
  20   4  -4 1731.32  107.43
  20  -4  -4 2051.74  107.63
  20  -4   4 2112.40  107.70
  20   4   4 2001.28  107.72
 -20  -4  -4 2223.36  107.04
 -20  -4  -4 1961.87  106.98
 -20  -4   4 1999.90  108.07
  20  -4   4 1968.74  106.73
  20   4   4 2087.58  107.76
  20  -4  -4 2059.75  107.13
 -20  -4   4 2086.45  107.78
 -20  -4  -4 2059.16  107.39
 -20   4  -4 2056.50  107.40
 -20   4   4 2047.01  106.93
 -20   4   4 2004.84  107.19
  20  -4  -4 2020.59  107.99
 -20  -4   4 1902.90  107.35
  20   4   4 2018.95  107.34
  22   4   4   38.97    4.43
  22   4  -4   37.28    4.33
 -22  -4  -4   41.35    3.34
  22  -4  -4   37.00    4.08
  22  -4   4   39.31    4.33
  22   4  -4   34.59    5.09
  22  -4  -4   39.80    3.62
  22   4   4   41.17    4.31
 -22  -4  -4   41.68    3.86
 -22   4  -4   42.80    4.01
 -22  -4   4   39.90    4.35
 -22   4   4   37.68    3.34
 -22   4   4   41.47    3.72
 -22  -4   4   37.15    3.94
  22   4   4   38.37    3.76
  24  -4  -4 1292.68   67.70
  24   4  -4 1065.53   67.57
  24  -4   4 1296.96   67.73
  24   4   4 1218.44   67.82
 -24  -4  -4 1297.91   66.80
  24   4  -4 1158.72   68.41
  24   4   4 1232.03   67.65
 -24  -4   4 1284.37   67.75
 -24   4  -4 1363.58   67.45
 -24   4   4 1325.14   66.89
 -24  -4  -4 1286.06   67.34
 -24  -4  -4 1264.06   67.29
 -24   4   4 1276.57   67.17
 -24  -4   4 1156.03   67.25
  24   4  -4 1111.03   68.28
  26   4   4   10.37    4.09
  26   4  -4    5.42    3.89
 -26  -4  -4   11.20    2.42
 -26  -4   4   11.58    3.41
 -26   4  -4   10.12    3.41
  28   4   4 1082.10   55.56
  28   4  -4  927.82   55.18
   0   4  -6   10.37    2.30
   0  -4  -6    8.83    0.99
   0  -4   6   10.48    2.72
   0  -4   6   10.05    2.94
   0  -4  -6    5.24    1.08
   0   4  -6    8.67    1.56
   0   4   6    7.04    1.41
   0   4  -6    8.30    1.80
   0  -4  -6    9.44    1.31
   0  -4  -6    8.36    0.94
   0  -4   6    5.67    1.67
   0   4   6    7.68    0.76
   0   4   6    9.02    1.22
   0   4  -6    7.21    2.35
  -2   4  -6   19.32    2.78
  -2  -4  -6   28.10    1.89
   2   4  -6   22.27    3.06
   2  -4   6   26.35    3.03
   2  -4  -6   23.75    2.02
  -2   4  -6   27.69    2.49
  -2  -4   6   34.45    3.69
  -2  -4  -6   22.83    1.99
   2  -4   6   32.27    3.85
   2  -4  -6   21.43    1.92
  -2  -4   6   27.60    3.58
   2   4  -6   27.49    2.48
  -2  -4  -6   27.82    2.16
  -2   4   6   27.22    2.33
   2  -4  -6   26.28    2.12
   2   4   6   26.49    2.23
  -2   4  -6   28.32    2.29
   2   4  -6   33.25    3.26
   2  -4  -6   25.58    2.38
   2  -4   6   22.63    2.41
  -2  -4  -6   28.58    1.87
  -2   4   6   25.57    1.72
  -2  -4   6   25.59    2.71
   2   4   6   27.77    1.69
  -2  -4  -6   28.36    2.15
   2   4  -6   28.40    3.39
   2   4   6   25.87    2.14
   2   4   6   24.86    2.44
   2  -4  -6   26.55    2.01
  -4   4  -6  295.12   15.61
   4   4  -6  284.82   16.27
   4  -4   6  317.39   16.82
   4  -4   6  261.33   15.43
  -4  -4  -6  259.14   15.24
  -4  -4   6  315.71   16.68
   4  -4  -6  260.32   15.13
  -4  -4  -6  289.13   15.44
   4   4  -6  327.08   16.19
   4  -4  -6  295.80   15.34
   4   4   6  270.50   15.43
  -4   4  -6  277.42   15.16
  -4   4   6  275.52   15.73
  -4  -4  -6  296.42   15.38
   4  -4   6  271.33   15.86
  -4   4  -6  254.47   15.97
  -4  -4  -6  275.89   15.10
   4  -4  -6  288.89   14.84
  -4   4   6  268.50   15.03
   4   4   6  277.30   14.86
  -4  -4   6  293.06   16.05
   4   4   6  291.24   15.14
   4  -4  -6  283.92   15.56
  -4  -4  -6  271.69   15.34
   4   4  -6  357.91   16.82
   4  -4  -6  271.88   15.26
   4   4   6  260.74   15.34
   4  -4  -6  249.88   15.40
   4   4   6  302.94   15.72
  -6  -4  -6   36.85    2.61
   6  -4  -6   35.03    2.73
  -6   4  -6   38.48    2.95
   6   4  -6   34.96    3.60
   6  -4   6   37.03    3.87
  -6  -4  -6   33.45    2.55
   6  -4  -6   34.14    2.34
   6  -4   6   36.32    2.80
  -6   4  -6   33.45    2.28
  -6   4   6   32.12    3.49
   6   4   6   31.18    2.47
   6   4   6   36.91    2.82
   6   4  -6   39.22    3.54
  -6  -4  -6   37.12    2.69
   6  -4  -6   37.58    2.69
   6  -4   6   31.54    2.47
   6  -4   6   34.09    3.13
  -6   4  -6   33.01    3.11
  -6  -4   6   29.57    3.26
  -6  -4  -6   33.80    2.40
   6   4   6   34.31    2.07
  -6   4   6   35.01    2.33
   6  -4  -6   34.92    2.70
  -6  -4   6   32.15    3.28
   6  -4  -6   28.24    2.87
   6   4  -6   39.93    3.84
  -6  -4  -6   34.87    2.66
   6   4   6   33.47    2.64
   6  -4  -6   38.33    2.57
  -6  -4   6   35.04    3.87
   6   4   6   36.02    2.90
   8  -4   6  153.43    9.30
  -8   4  -6  169.29    9.47
  -8  -4  -6  167.29    9.05
   8   4  -6  170.78    9.92
  -8  -4   6  163.31   10.01
   8  -4  -6  167.27    9.32
  -8  -4   6  168.43   10.40
   8  -4  -6  146.01    8.80
   8  -4   6  150.02    9.78
   8  -4  -6  167.82    9.25
   8  -4   6  153.59    8.88
   8   4  -6  185.36    9.87
  -8  -4  -6  167.22    9.21
  -8   4  -6  161.64    8.81
  -8  -4  -6  155.68    8.99
   8  -4   6  162.51    9.45
  -8  -4   6  180.45   10.63
  -8   4   6  154.92    8.91
   8   4   6  166.88    8.69
   8  -4  -6  165.88    9.19
  -8  -4   6  146.84    9.65
   8   4   6  148.34    9.15
  -8  -4   6  159.21    9.72
   8   4  -6  171.12   10.05
   8  -4  -6  160.10    9.02
   8   4   6  167.33    9.33
  -8   4  -6  156.01    8.61
   8  -4  -6  146.32    9.14
 -10  -4   6   17.20    2.87
  10   4  -6   14.65    2.13
  10   4  -6   15.23    2.43
  10  -4  -6   17.82    2.03
 -10  -4  -6   19.14    1.76
  10  -4   6   15.73    2.12
 -10  -4   6   17.27    3.29
  10  -4   6   14.30    2.40
  10  -4  -6   15.81    1.40
 -10   4  -6   19.10    2.36
  10  -4   6   14.55    1.48
  10  -4  -6   17.36    2.10
 -10  -4  -6   16.83    2.02
 -10   4  -6   18.96    1.56
  10   4   6   20.47    2.13
 -10  -4   6   18.05    2.48
  10  -4  -6   17.34    1.45
 -10  -4  -6   15.92    1.72
  10  -4   6   14.70    2.11
  10   4  -6   16.05    2.61
  10   4  -6   15.01    2.31
  10  -4  -6   16.34    1.96
 -10   4   6   16.70    1.67
  10   4   6   16.79    1.38
 -10  -4   6   19.10    2.43
  10  -4   6   15.94    1.99
  10  -4  -6   17.79    1.70
 -10  -4   6   19.78    3.65
  12  -4   6  211.58   11.72
  12  -4  -6  199.67   11.60
 -12   4  -6  208.03   11.78
 -12  -4  -6  208.91   11.21
  12   4  -6  162.07   11.49
 -12  -4   6  197.67   12.06
 -12  -4  -6  187.56   11.29
 -12  -4   6  227.48   12.78
  12  -4  -6  200.82   10.93
  12  -4   6  199.24   11.47
  12  -4  -6  196.48   11.63
 -12   4  -6  202.81   11.08
  12  -4   6  193.00   10.99
 -12  -4  -6  212.38   11.56
 -12  -4  -6  190.91   11.28
  12  -4  -6  216.25   11.06
  12  -4   6  204.01   11.57
 -12  -4   6  184.03   11.79
  12  -4  -6  211.23   11.49
 -12  -4   6  182.30   11.76
  12  -4   6  213.62   11.56
  12   4   6  208.21   11.01
 -12   4   6  179.22   11.17
  12   4  -6  207.16   11.86
  12   4   6  227.39   11.65
  12  -4  -6  204.24   11.20
  12   4  -6  192.09   11.90
 -12  -4  -6  192.88   11.52
  14   4  -6   25.08    2.87
 -14   4   6   26.78    1.69
 -14  -4  -6   30.37    2.49
  14  -4  -6   28.18    2.88
  14  -4   6   33.86    3.13
 -14  -4  -6   28.07    2.52
  14  -4   6   30.15    2.52
  14  -4  -6   26.55    1.99
 -14  -4   6   29.06    4.16
  14   4   6   25.85    2.99
  14  -4  -6   29.52    3.21
  14  -4   6   28.59    2.16
 -14   4  -6   31.97    2.47
  14  -4  -6   30.24    2.31
 -14  -4  -6   32.14    2.71
 -14  -4   6   21.80    2.99
 -14   4  -6   32.16    2.97
 -14   4   6   30.53    2.31
  14  -4  -6   32.70    2.87
  14   4  -6   29.00    3.21
 -14  -4   6   21.82    2.98
 -14   4   6   27.66    2.46
  14   4   6   30.08    2.26
  14  -4  -6   29.46    2.43
  14   4   6   35.73    3.08
 -16  -4  -6    5.66    1.57
 -16   4   6    4.14    0.81
  16   4  -6    2.88    2.02
  16  -4  -6    2.23    1.91
 -16   4  -6    2.29    1.79
 -16   4   6    2.46    1.30
  16   4   6    2.59    2.29
  16  -4  -6    3.10    1.07
 -16  -4  -6    3.34    1.47
 -16  -4   6    7.15    3.08
  16  -4   6    3.04    1.37
  16  -4   6    2.90    2.05
  16  -4  -6    5.16    2.44
  16  -4   6    3.45    1.21
  16   4   6    5.12    2.22
 -16  -4   6    5.07    2.24
  16  -4  -6    4.47    1.42
 -16  -4  -6    4.16    1.70
 -16   4   6    4.68    1.69
 -16  -4   6    5.15    2.13
  16   4   6    3.53    1.36
  16  -4  -6    4.89    1.49
  18  -4  -6   17.73    2.94
 -18   4   6   22.03    1.61
 -18   4  -6   18.75    2.75
 -18  -4  -6   18.13    2.27
  18   4  -6   19.96    3.12
  18   4   6   21.55    3.27
 -18  -4   6   24.11    3.99
 -18  -4  -6   18.40    2.35
  18  -4   6   20.01    3.04
  18  -4   6   19.38    1.97
  18  -4  -6   17.92    3.50
  18   4   6   18.12    2.99
 -18   4   6   17.39    1.85
 -18  -4  -6   15.55    2.42
 -18  -4   6   18.21    2.97
  18  -4  -6   21.99    2.23
 -18  -4  -6   20.96    2.62
 -18   4   6   15.62    2.37
  18   4   6   21.91    2.19
 -18  -4   6   11.42    2.85
  18  -4  -6   19.86    4.38
  18  -4  -6   18.11    2.17
 -20  -4  -6  118.16    7.45
  20   4   6  123.62    8.56
  20   4   6  122.33    8.20
  20  -4   6  115.89    7.15
 -20  -4   6  107.13    8.08
 -20  -4  -6  110.56    7.61
 -20   4  -6  121.78    7.96
 -20  -4  -6  118.29    7.71
 -20   4   6  116.80    7.09
 -20   4   6  124.25    7.72
  20  -4  -6  160.07   10.23
 -20  -4   6  108.25    8.05
  20  -4  -6  116.39    8.17
  20   4  -6  106.85    8.28
  20  -4   6  125.64    8.30
 -20   4   6  136.39    6.91
  22   4   6   39.01    4.78
 -22  -4  -6   39.34    3.38
  22  -4   6   37.06    4.33
  22   4  -6   26.30    5.35
  22   4   6   34.92    4.32
 -22   4   6   37.87    3.71
 -22  -4   6   30.00    4.08
  22   4  -6   29.46    4.37
  22  -4  -6   35.79    4.26
 -22   4  -6   39.01    4.01
 -22  -4  -6   33.13    3.66
 -22  -4   6   38.13    4.35
 -22   4   6   34.09    2.94
 -24  -4   6   49.77    5.10
 -24   4  -6   48.44    4.83
 -24  -4   6   46.50    4.86
 -24   4   6   46.73    4.46
  24   4   6   44.06    5.47
 -24  -4  -6   49.15    4.00
  24   4  -6   47.37    5.43
  26   4   6    7.40    4.45
  26   4  -6   12.76    4.74
 -26  -4  -6   13.29    2.68
   0   4  -8  283.82   17.97
   0  -4  -8  334.86   16.87
   0   4  -8  345.27   17.75
   0  -4  -8  285.88   17.09
   0  -4   8  355.65   18.59
   0   4   8  310.82   17.50
   0   4  -8  335.41   17.77
   0  -4  -8  314.69   17.28
   0  -4  -8  303.60   16.75
   0  -4  -8  313.82   16.66
   0   4   8  312.77   16.97
   0  -4   8  307.28   17.79
   0   4  -8  320.82   17.81
   0  -4   8  306.34   17.73
  -2   4  -8   16.93    2.73
   2   4  -8   19.57    2.93
   2  -4  -8   21.13    1.61
   2   4  -8   23.59    2.61
  -2  -4  -8   20.86    1.90
   2  -4  -8   21.49    1.89
   2  -4   8   20.75    3.52
  -2  -4   8   28.24    3.53
  -2   4  -8   24.53    2.66
  -2  -4  -8   23.66    2.12
  -2   4   8   23.82    2.55
   2  -4  -8   20.99    2.16
   2   4  -8   23.51    3.15
   2   4   8   23.89    2.35
  -2   4  -8   19.27    2.26
  -2  -4  -8   20.51    1.54
  -2  -4  -8   20.50    1.42
  -2  -4   8   19.63    2.70
   2  -4  -8   19.68    1.23
   2  -4  -8   18.73    1.29
  -2   4   8   20.35    1.69
  -2  -4   8   19.30    2.67
   2   4   8   20.79    1.84
   2  -4  -8   19.66    2.30
   2  -4   8   21.21    2.50
   2   4  -8   26.94    3.52
   2   4   8   23.50    1.96
   2  -4   8   19.37    2.45
   2   4   8   16.73    1.95
  -2   4  -8   21.48    2.54
   2   4  -8   21.66    2.67
   4   4  -8 2879.30  155.54
  -4   4  -8 3125.57  155.19
  -4  -4  -8 2861.15  154.63
   4  -4  -8 2853.47  154.54
  -4   4  -8 2910.98  155.78
  -4  -4  -8 2879.56  154.97
   4  -4   8 2592.69  155.55
   4  -4  -8 3039.45  154.82
  -4   4  -8 2899.87  154.68
   4  -4   8 2674.95  155.00
  -4   4   8 2739.73  155.18
   4   4  -8 3832.99  156.10
   4   4   8 2920.35  154.91
  -4  -4  -8 3062.48  154.80
  -4  -4  -8 3034.01  154.29
   4  -4   8 2694.15  155.20
  -4  -4   8 3710.81  156.23
  -4   4  -8 2691.90  155.30
  -4  -4  -8 2964.35  154.40
  -4   4   8 2842.30  154.44
  -4   4  -8 3199.87  155.14
   4  -4  -8 2639.93  155.14
   4   4   8 2602.68  154.63
  -4  -4   8 3159.17  155.55
   4  -4   8 2619.95  155.05
  -4  -4  -8 3032.36  154.74
   4  -4  -8 3100.02  154.73
   4  -4  -8 2946.88  154.09
   4   4   8 2859.51  154.74
   4   4   8 2770.56  154.77
   4   4  -8 3031.53  155.47
  -4  -4   8 3010.32  155.34
   4   4  -8 3724.35  156.10
  -6   4  -8   42.47    3.69
  -6  -4  -8   45.79    3.35
   6   4  -8   48.27    4.14
  -6  -4  -8   37.28    2.97
   6  -4  -8   38.00    2.83
   6  -4   8   42.43    4.22
  -6   4  -8   39.30    4.18
  -6   4  -8   41.36    2.95
   6   4   8   40.71    3.32
   6  -4  -8   42.27    3.32
  -6  -4  -8   45.36    3.30
   6   4  -8   48.27    4.26
   6  -4   8   38.07    3.06
   6   4  -8   61.53    4.74
  -6   4   8   42.80    4.13
  -6  -4  -8   41.38    2.71
   6  -4   8   38.42    3.63
   6  -4  -8   39.69    2.36
  -6  -4   8   52.59    4.65
  -6  -4  -8   38.60    2.78
  -6   4  -8   42.43    3.80
   6   4   8   44.22    3.36
  -6   4   8   37.97    2.78
   6   4   8   40.97    2.59
  -6   4  -8   41.20    3.30
   6  -4  -8   48.65    3.82
  -6  -4   8   43.70    3.98
  -6  -4  -8   36.94    3.08
   6   4   8   44.05    3.31
   6   4  -8   48.04    4.48
   6  -4  -8   43.82    3.16
   6   4   8   41.55    3.15
  -6  -4   8   44.83    3.78
   6  -4  -8   44.82    2.70
   6  -4   8   38.64    3.51
   8   4  -8 2398.51  126.47
  -8  -4  -8 2544.67  125.85
   8  -4  -8 2390.99  126.03
  -8   4  -8 2413.93  126.16
  -8  -4   8 2971.45  127.27
  -8  -4  -8 2168.28  125.63
  -8   4  -8 2345.97  126.83
   8  -4  -8 2407.57  125.49
   8  -4   8 2077.18  126.22
   8  -4   8 2281.67  126.00
  -8   4  -8 2373.30  125.53
   8   4  -8 2674.22  126.92
   8  -4   8 2182.83  125.57
   8   4   8 2289.58  125.77
   8  -4  -8 2372.54  125.93
   8   4  -8 2776.74  126.70
  -8  -4  -8 2485.26  125.87
   8  -4   8 2316.41  126.07
   8  -4  -8 2460.12  125.15
  -8  -4   8 2803.65  126.97
  -8  -4  -8 2445.41  125.45
  -8   4  -8 2256.02  126.12
  -8  -4  -8 2294.30  125.52
   8   4   8 2384.46  125.29
  -8   4   8 2313.06  125.54
   8  -4  -8 2252.85  126.00
  -8  -4   8 2439.19  126.51
   8  -4  -8 2350.88  125.78
   8   4  -8 2938.27  126.91
  -8  -4   8 2279.59  126.19
   8   4   8 2288.62  125.76
   8  -4  -8 2448.99  125.71
  -8   4  -8 2232.24  125.30
   8   4   8 2434.17  125.79
  -8   4  -8 2508.98  125.70
   8  -4   8 2220.77  125.99
 -10  -4   8   11.51    2.83
  10   4  -8    7.69    2.34
  10  -4  -8    6.73    1.97
 -10   4  -8    7.06    2.03
  10  -4   8    7.45    2.00
  10  -4  -8    7.72    1.20
 -10  -4   8    9.53    3.14
  10  -4   8    5.88    2.26
 -10   4  -8    5.76    2.68
 -10   4  -8   10.35    2.29
 -10  -4  -8    7.57    1.69
  10  -4  -8    5.86    1.95
  10  -4   8    6.60    1.40
 -10   4  -8    6.42    1.36
  10   4   8    7.63    1.79
 -10  -4   8    5.66    2.10
 -10  -4  -8    7.43    1.37
  10  -4  -8    8.64    0.96
 -10  -4  -8    5.24    1.28
  10   4  -8    8.47    2.41
  10   4   8    7.23    1.14
  10  -4  -8    6.56    2.00
 -10  -4   8    4.26    2.08
 -10   4   8    7.64    1.47
  10   4  -8    6.10    2.61
  10  -4   8    9.03    1.87
  10   4   8    7.52    1.67
  10  -4  -8    6.09    1.59
  10  -4  -8    6.99    1.48
  12   4  -8 2280.77  124.50
  12   4  -8 2193.13  124.30
  12  -4  -8 2303.31  124.29
 -12  -4  -8 2478.10  123.94
 -12  -4   8 3012.54  125.57
 -12  -4  -8 2264.41  123.92
 -12   4  -8 2403.53  125.20
  12  -4   8 2379.73  124.17
  12  -4   8 2330.00  124.34
  12  -4  -8 2366.71  123.62
  12  -4  -8 2240.83  124.34
  12  -4   8 2215.57  123.67
 -12   4  -8 2363.52  123.73
 -12  -4  -8 2293.22  123.77
 -12  -4  -8 2292.35  123.87
 -12  -4   8 2152.47  124.32
  12  -4  -8 2427.66  123.48
 -12  -4   8 2168.82  124.52
 -12   4   8 2236.12  123.85
  12   4   8 2450.31  123.58
  12  -4  -8 2324.13  124.15
  12   4   8 2314.68  124.04
  12   4  -8 2412.66  124.66
  12   4   8 2524.18  124.16
  12  -4  -8 2363.65  123.91
  14   4  -8   52.10    4.42
  14  -4  -8   49.37    4.33
 -14  -4  -8   55.82    3.94
 -14  -4  -8   47.41    3.88
 -14   4  -8   60.97    5.49
  14  -4   8   50.59    4.01
  14  -4   8   53.66    4.48
  14  -4  -8   54.75    3.54
  14  -4  -8   58.33    4.72
  14   4   8   48.00    4.27
  14  -4   8   50.54    3.59
 -14   4  -8   59.30    3.85
 -14  -4   8   51.43    4.41
 -14  -4  -8   54.50    3.80
 -14  -4  -8   54.08    3.94
  14  -4  -8   55.51    3.42
 -14  -4   8   47.22    4.59
 -14   4   8   51.40    3.88
  14   4   8   53.64    3.53
  14   4   8   51.52    3.98
  14  -4  -8   49.67    3.82
  14   4   8   58.43    4.27
  16   4  -8  197.89   13.41
  16  -4   8  231.60   13.56
 -16  -4  -8  237.23   12.96
  16  -4  -8  225.16   13.49
 -16  -4  -8  215.26   12.91
  16  -4   8  218.92   12.78
 -16   4  -8  239.54   14.33
  16  -4   8  218.82   12.66
  16   4   8  228.13   13.48
 -16   4  -8  242.34   12.94
 -16  -4  -8  226.74   13.03
 -16  -4   8  214.63   13.39
 -16  -4   8  291.11   14.15
  16   4   8  243.74   12.69
 -16   4   8  208.77   12.89
  16   4   8  218.40   13.06
 -18   4  -8    2.92    2.44
  18   4  -8    1.96    2.74
  18  -4  -8    0.30    2.53
  18  -4   8    5.18    2.70
 -18  -4  -8    3.00    1.97
  18  -4   8    2.47    1.51
  18   4   8    2.02    2.59
 -18   4  -8    3.75    2.16
 -18  -4   8    2.01    2.54
 -18  -4  -8    0.95    1.91
 -18   4   8    1.32    1.77
  18   4   8    2.77    1.64
 -18  -4   8    1.14    2.57
  18   4   8    4.19    2.06
  18  -4  -8    0.22    3.54
  20  -4   8 1591.26   81.78
  20   4  -8 1325.08   81.60
  20  -4  -8 1562.62   81.73
 -20  -4  -8 1554.75   80.93
  20   4   8 1594.52   81.67
 -20  -4   8 1497.11   81.55
 -20   4  -8 1556.85   81.43
 -20  -4  -8 1485.05   81.08
 -20  -4   8 1337.56   81.56
  20  -4  -8 1786.56   83.27
 -20   4   8 1484.41   81.06
  20   4   8 1582.88   81.12
  22  -4  -8   50.16    5.34
  22   4  -8   48.24    5.32
  22  -4   8   57.29    5.34
  22   4   8   48.75    5.58
 -22  -4  -8   47.66    4.11
  22   4   8   50.82    5.12
 -22  -4   8   49.15    5.06
 -22   4  -8   49.82    4.76
 -22  -4  -8   41.29    4.32
 -22   4   8   48.97    4.50
 -22  -4   8   45.60    5.13
  22   4   8   50.95    4.42
 -24  -4  -8  996.43   51.76
  24   4   8  973.51   53.34
  24   4   8  963.24   51.94
  24   4  -8  877.71   52.86
 -26  -4  -8    5.40    2.63
  26   4   8    4.40    5.01
  26   4  -8   -2.76    4.37
   0   4 -10  727.25   35.65
   0   4 -10  599.39   35.60
   0  -4 -10  627.87   34.78
   0   4 -10  628.42   35.94
   0   4  10  652.13   35.32
   0  -4 -10  682.94   35.09
   0   4 -10  684.18   35.57
   0  -4 -10  615.71   34.31
   0  -4  10  712.60   36.15
   0   4 -10  667.57   35.52
   0  -4  10  628.90   35.54
   0   4  10  676.67   34.80
   0  -4  10  635.99   35.31
   2  -4 -10   38.32    2.28
  -2   4 -10   30.53    3.66
   2  -4  10   42.33    4.18
   2   4 -10   40.12    3.97
  -2   4 -10   45.33    3.90
  -2  -4  10   46.48    4.55
  -2  -4 -10   34.72    2.86
   2  -4 -10   37.62    2.85
   2   4 -10   36.02    4.21
   2   4 -10   41.69    3.73
  -2  -4 -10   37.79    3.18
   2   4 -10   41.67    4.08
   2  -4 -10   41.69    3.34
  -2   4  10   34.27    3.59
  -2   4 -10   39.61    3.54
   2   4  10   37.78    3.37
   2  -4 -10   35.48    2.21
  -2  -4 -10   35.97    2.41
   2  -4  10   29.61    3.47
  -2   4  10   35.68    2.79
   2   4 -10   41.22    3.88
  -2  -4  10   38.12    3.83
  -2   4 -10   38.71    3.62
   2   4  10   37.69    3.00
   2  -4  10   28.52    3.31
  -2  -4  10   33.90    3.55
   2   4  10   29.22    2.24
  -4   4 -10  185.00   10.21
   4   4 -10  168.77   10.26
  -4  -4 -10  143.87    9.22
  -4   4 -10  131.59   10.17
   4  -4 -10  144.87    9.15
  -4  -4 -10  163.85    9.98
   4   4 -10  197.87   10.23
  -4  -4 -10  173.08    9.59
   4   4 -10  210.89   10.90
   4  -4  10  141.64    9.76
   4  -4 -10  162.24    9.61
  -4   4 -10  162.47    9.52
   4  -4 -10  165.01   10.24
  -4   4  10  153.60   10.08
   4   4  10  161.39    9.69
  -4  -4  10  203.68   10.94
  -4   4 -10  138.46    9.89
  -4  -4 -10  149.50    8.92
   4   4 -10  166.08   10.19
  -4   4  10  158.95    9.18
  -4   4 -10  164.98    9.81
   4   4  10  152.58    9.55
  -4  -4  10  163.47   10.24
  -4  -4  10  166.07    9.92
   4  -4  10  145.06    9.69
   4   4  10  173.30    9.26
   4   4  10  148.79    9.36
   4   4 -10  206.74   10.76
  -6  -4 -10   54.39    4.41
  -6   4 -10   50.98    4.64
   6   4 -10   55.70    4.76
  -6  -4 -10   50.62    3.74
  -6   4 -10   45.08    4.83
   6  -4 -10   49.90    3.60
  -6   4 -10   53.66    3.91
   6   4 -10   71.32    5.60
   6  -4 -10   57.75    4.24
   6  -4  10   47.12    4.21
   6  -4  10   38.78    3.76
  -6   4  10   44.79    4.89
  -6   4 -10   48.56    4.43
  -6  -4  10   65.02    5.31
  -6  -4 -10   48.80    3.42
  -6  -4  10   49.70    4.65
  -6   4  10   55.01    3.69
   6   4 -10   60.62    4.88
  -6   4 -10   56.15    4.20
   6  -4 -10   53.44    4.90
   6   4  10   50.53    4.27
   6  -4  10   55.84    4.26
   6   4 -10   76.18    5.41
  -6  -4  10   54.22    4.34
   6   4  10   53.40    3.91
   6   4  10   47.25    3.85
  -8  -4 -10  272.57   14.43
   8   4 -10  256.96   14.83
  -8   4 -10  227.69   15.12
  -8  -4 -10  232.08   13.95
   8  -4 -10  246.86   13.83
  -8   4 -10  248.76   13.96
   8  -4  10  216.46   13.94
   8  -4 -10  251.26   14.43
   8   4  10  262.12   14.50
  -8   4 -10  223.64   14.42
  -8  -4 -10  238.89   13.75
  -8   4  10  248.21   13.91
   8   4  10  263.28   13.64
   8  -4 -10  284.44   15.03
  -8   4 -10  266.32   14.25
  -8  -4  10  252.69   14.94
   8   4 -10  342.68   15.57
  -8  -4  10  238.33   14.43
   8   4  10  261.14   14.07
  -8   4 -10  241.70   13.69
   8   4  10  241.26   14.10
   8   4 -10  265.78   15.06
   8  -4  10  225.99   14.30
 -10   4 -10   15.77    2.64
  10  -4 -10   11.65    2.60
  10   4 -10   12.80    2.72
  10  -4 -10   13.39    1.76
 -10   4 -10   11.57    3.25
 -10  -4 -10   17.17    2.58
  10  -4 -10   13.06    2.58
  10  -4  10   12.16    1.90
 -10   4 -10   14.16    2.07
 -10  -4  10   12.40    2.53
 -10  -4 -10   14.04    1.82
  10   4  10   17.02    2.22
 -10  -4  10   12.45    2.88
  10  -4 -10   15.00    2.90
  10   4  10   17.03    1.64
 -10   4  10   11.96    1.94
  10   4  10   14.10    2.38
  10  -4 -10    8.91    0.93
 -10   4 -10   15.04    1.44
  10  -4 -10   12.61    1.32
  10   4 -10   19.75    3.53
  10   4  10   11.55    2.07
  10  -4  10   17.04    2.41
 -10   4 -10   13.18    2.02
 -12  -4 -10  138.34    7.60
  12   4 -10  119.15    7.91
  12   4 -10  121.74    7.87
  12  -4 -10  123.78    7.93
 -12   4 -10  107.44    8.57
 -12  -4 -10  108.97    7.22
  12  -4 -10  122.63    7.03
  12  -4  10  118.27    7.92
  12  -4  10  113.03    7.09
 -12   4 -10  125.08    7.19
 -12  -4 -10  111.75    7.08
 -12   4 -10  114.21    7.68
 -12  -4  10  114.14    7.70
  12   4  10  119.77    6.86
 -12  -4  10  107.44    8.02
 -12   4  10  115.00    7.24
 -12   4 -10  125.82    6.85
  12  -4  10  111.36    7.55
  12   4  10  130.27    7.47
  12   4  10  118.68    7.34
  12  -4 -10   93.02    6.99
  14   4 -10   58.21    5.21
  14  -4 -10   67.99    5.28
 -14   4 -10   41.27    5.53
 -14  -4 -10   58.52    4.52
  14  -4  10   60.87    5.32
  14  -4 -10   60.83    4.31
  14  -4  10   65.65    4.40
  14   4  10   66.39    5.14
 -14   4 -10   67.04    4.53
 -14   4 -10   66.21    5.06
 -14  -4 -10   53.36    4.43
 -14  -4  10   56.83    4.95
 -14  -4  10   69.89    5.64
 -14   4  10   60.91    4.59
  14   4  10   72.37    4.25
  14   4  10   57.36    4.57
  14   4  10   79.06    5.07
  16  -4 -10  390.50   21.87
  16   4 -10  380.68   21.76
  16  -4  10  371.45   21.82
 -16   4 -10  370.98   22.37
 -16  -4 -10  374.56   21.15
  16   4  10  405.30   21.82
 -16   4 -10  410.34   21.18
  16  -4  10  377.55   20.95
 -16  -4 -10  364.12   21.11
 -16  -4  10  349.25   21.48
 -16  -4  10  352.05   21.95
 -16   4  10  385.98   21.26
  16   4  10  395.54   20.78
  16   4  10  379.35   21.24
  18   4 -10    5.70    3.04
  18  -4 -10    4.88    3.12
  18  -4  10    5.90    3.11
 -18   4 -10    5.81    3.67
 -18  -4 -10    7.47    2.20
 -18   4 -10    4.41    2.28
  18   4  10    8.59    3.17
 -18  -4  10    7.11    2.73
 -18  -4 -10    5.06    2.16
 -18   4  10    5.43    2.44
 -18  -4  10    6.34    3.10
  18   4  10    5.01    2.38
  18  -4 -10    5.93    3.89
  20   4 -10   70.34    6.51
  20  -4 -10   82.60    6.57
 -20  -4 -10   76.48    5.52
 -20   4 -10   75.05    6.77
  20  -4  10   69.65    6.43
  20   4  10   76.99    6.27
 -20  -4  10   80.06    6.23
 -20   4 -10   69.01    6.10
 -20  -4 -10   72.25    5.58
 -20  -4  10   66.50    6.42
  20  -4 -10   82.56    7.78
 -20   4  10   70.00    5.61
  20   4  10   76.89    5.55
 -22  -4 -10   53.62    4.67
  22   4 -10   59.41    5.90
  22   4  10   50.32    4.76
 -22  -4  10   48.66    5.24
 -24  -4 -10  110.28    7.51
  24   4 -10  104.49    8.62
   0   4 -12 3718.36  217.91
   0   4 -12 4056.36  218.31
   0  -4 -12 4302.53  217.21
   0   4  12 4128.14  217.82
   0   4 -12 4428.63  218.02
   0  -4 -12 4049.20  216.61
   0   4 -12 4383.12  217.93
   0  -4  12 4259.51  218.06
   0   4  12 3894.16  217.22
   0  -4  12 4187.85  217.62
   2  -4 -12   24.58    1.66
  -2   4 -12   22.31    3.34
   2   4 -12   18.09    3.48
  -2  -4 -12   24.32    2.50
   2  -4 -12   25.19    2.54
   2   4 -12   20.23    3.80
   2   4  12   26.89    3.24
  -2   4  12   21.64    3.34
  -2   4 -12   24.00    3.15
  -2  -4 -12   20.87    1.92
   2  -4 -12   21.08    1.72
  -2  -4  12   27.31    3.11
   2  -4  12   24.76    3.46
  -2  -4  12   24.12    3.51
   2   4  12   21.50    2.77
  -2   4  12   24.35    2.63
   2  -4  12   20.99    2.97
  -2   4 -12   20.95    3.18
   2   4 -12   25.20    3.46
  -4   4 -12    2.38    2.59
   4   4 -12    4.68    2.70
  -4  -4 -12    4.77    1.85
   4  -4 -12    3.44    1.68
   4   4  12    7.30    2.35
  -4   4 -12    6.08    2.38
  -4   4  12    1.24    2.64
  -4  -4 -12    4.64    1.28
  -4  -4  12    7.32    2.36
   4  -4  12    3.82    2.49
   4   4  12    6.04    2.33
  -4  -4  12    8.95    3.00
   4  -4 -12   10.29    3.35
  -4   4  12    2.98    1.80
  -4   4 -12    3.59    2.29
   4  -4  12    2.82    2.25
   4   4  12    3.25    0.96
   4   4 -12    5.23    2.62
  -6   4 -12    9.66    2.77
   6   4 -12   10.62    2.88
  -6  -4 -12   12.16    2.10
   6  -4 -12    9.24    1.90
  -6   4 -12    7.95    3.24
   6  -4  12   10.83    2.41
  -6   4 -12   11.02    2.30
  -6   4  12   13.07    3.69
  -6  -4 -12    9.99    1.62
   6   4  12   13.25    2.17
  -6  -4  12   14.47    2.69
  -6   4  12   12.12    2.13
   6   4  12   10.51    2.75
  -6  -4  12   13.93    3.14
   6  -4 -12   10.92    3.70
   6  -4  12   15.08    2.86
  -6   4 -12   11.46    2.61
   6  -4  12   11.24    2.47
   6   4 -12   18.40    3.47
   6   4 -12   12.69    3.23
   8   4 -12 1566.63   76.83
  -8   4 -12 1289.91   77.07
  -8  -4 -12 1401.99   75.99
   8  -4 -12 1411.71   75.86
  -8   4 -12 1492.13   76.11
   8  -4  12 1206.47   75.95
   8  -4 -12 1702.84   77.50
   8  -4  12 1345.04   76.55
  -8  -4 -12 1388.72   75.67
  -8   4 -12 1279.18   76.43
   8   4 -12 1541.05   77.13
   8   4  12 1532.94   75.67
  -8   4 -12 1510.63   76.30
  -8   4  12 1427.45   75.96
   8   4  12 1483.13   76.70
  -8  -4  12 1589.29   77.11
   8  -4  12 1365.13   76.30
   8   4  12 1489.27   75.91
  -8   4 -12 1347.29   75.68
  -8  -4  12 1436.26   76.32
  10  -4 -12   28.06    3.69
  10   4 -12   23.65    3.50
 -10   4 -12   22.12    3.29
 -10   4 -12   19.87    4.08
  10  -4 -12   25.42    2.71
  10  -4  12   24.87    2.84
 -10   4 -12   31.53    3.09
 -10  -4  12   24.30    3.22
 -10  -4 -12   23.09    2.51
  10   4  12   27.20    3.64
 -10   4  12   28.16    2.84
  10   4  12   27.28    2.46
 -10  -4  12   22.55    3.78
  10  -4  12   25.97    3.49
 -10   4 -12   25.22    2.32
  10  -4  12   24.28    3.14
  10   4  12   31.42    3.01
 -10   4 -12   27.97    2.97
  10   4  12   25.51    2.98
  10   4 -12   30.43    4.04
  12  -4 -12    2.37    2.80
  12   4 -12    8.26    2.85
 -12   4 -12    8.62    2.68
 -12  -4 -12    3.21    2.17
  12  -4 -12    4.41    1.97
 -12   4 -12   -0.44    3.46
  12  -4  12    4.05    2.08
 -12   4 -12    3.88    2.15
  12   4  12    5.07    2.53
  12   4  12    5.84    2.29
 -12  -4 -12    5.45    1.86
 -12  -4  12   13.44    2.72
  12   4  12    6.43    1.65
 -12   4  12    2.15    2.14
 -12  -4  12   10.84    3.33
  12   4  12    5.32    2.72
  12   4  12    4.86    2.06
 -12   4 -12    6.07    1.91
  12  -4  12    4.58    2.42
  14   4 -12   16.40    3.18
 -14   4 -12   10.55    2.93
  14  -4 -12   12.63    3.35
 -14  -4 -12   13.68    2.55
 -14   4 -12    9.09    3.78
  14   4  12   14.01    3.15
  14  -4  12   12.26    2.42
 -14  -4 -12    8.31    2.10
 -14  -4  12   10.09    2.67
  14   4  12   12.76    2.08
 -14   4  12   10.68    2.67
  14   4  12    9.82    3.10
 -14  -4  12   11.83    3.46
  14  -4  12   11.05    2.75
  14   4  12    9.55    2.37
 -14   4 -12    9.87    1.77
  16  -4 -12 2726.80  148.45
  16   4 -12 2946.26  148.41
 -16   4 -12 2537.00  148.83
 -16  -4 -12 2866.15  147.76
  16   4  12 2914.56  148.37
 -16   4 -12 2800.81  148.23
 -16  -4 -12 2803.12  147.61
 -16  -4  12 2570.06  147.87
 -16  -4  12 2698.03  148.59
 -16   4  12 2839.01  147.84
  16   4  12 2862.93  147.80
  16  -4  12 2813.15  148.09
  18   4 -12   35.31    4.45
 -18  -4 -12   31.06    3.52
 -18  -4  12   30.59    4.17
 -18  -4 -12   30.98    3.69
 -18   4 -12   23.40    4.81
 -18  -4  12   24.11    4.46
 -18   4  12   34.64    3.87
  18  -4 -12   32.21    5.69
  18   4  12   30.42    3.67
 -20   4 -12    7.14    4.19
 -20  -4  12   -1.34    3.20
  20   4 -12    3.82    3.58
  20   4  12    4.42    2.80
   0   4 -14  215.48   14.07
   0   4 -14  206.70   14.33
   0  -4 -14  237.81   13.28
   0   4  14  234.56   14.10
   0   4 -14  212.54   13.86
   0  -4  14  232.57   14.20
   0   4  14  234.82   13.45
   0  -4  14  230.48   13.54
  -2   4 -14   11.27    3.04
   2   4 -14   14.04    3.34
   2   4 -14    7.88    3.65
  -2  -4 -14   11.24    2.44
   2  -4 -14   14.99    2.52
   2   4  14   17.26    3.28
  -2   4  14   13.72    3.47
  -2  -4  14   11.25    2.71
   2  -4  14    9.16    2.56
   2  -4  14   15.14    3.46
  -2  -4  14   15.02    3.59
   2   4  14   15.55    2.83
  -2   4  14   11.23    2.57
  -2   4 -14   11.55    3.14
   2   4 -14   10.96    3.27
   4   4 -14   73.42    5.93
   4   4 -14   72.91    6.59
  -4  -4 -14   68.31    5.08
   4  -4 -14   74.70    5.14
   4   4  14   71.65    5.83
  -4   4  14   68.28    6.46
  -4  -4 -14   67.05    4.50
  -4   4 -14   60.23    5.67
  -4   4 -14   61.38    5.57
  -4   4  14   71.55    5.25
   4  -4  14   61.72    5.88
  -4  -4  14   76.94    6.23
   4   4  14   71.54    5.63
   4   4 -14   78.14    6.15
   4  -4  14   65.16    5.36
  -4  -4  14   71.78    5.37
  -6   4 -14   13.71    3.39
   6   4 -14   21.80    3.65
  -6  -4 -14   20.22    2.86
   6  -4 -14   25.85    2.89
  -6   4 -14   19.82    4.23
  -6  -4  14   22.54    2.99
  -6  -4 -14   19.00    2.26
   6  -4  14   16.85    3.42
  -6   4  14   20.21    2.90
   6   4  14   21.14    3.70
  -6  -4  14   20.58    3.72
   6  -4  14   19.87    3.06
   6   4 -14   25.18    3.97
  -6   4 -14   18.77    2.90
   6   4  14   17.81    1.60
  -6   4 -14   17.45    3.35
   8   4 -14  442.05   22.96
  -8   4 -14  365.88   23.45
  -8  -4 -14  400.33   22.24
   8  -4 -14  404.77   22.13
   8  -4  14  382.85   22.90
   8  -4  14  329.59   22.18
  -8  -4 -14  398.27   21.79
  -8   4 -14  375.12   22.79
  -8   4 -14  416.99   22.58
   8   4 -14  431.31   23.35
  -8   4  14  405.78   22.29
   8   4  14  429.18   23.23
  -8  -4  14  446.95   23.37
  -8  -4  14  419.32   22.38
  -8   4 -14  377.75   21.92
   8  -4  14  383.58   22.48
  10  -4 -14   27.42    4.35
  10   4 -14   30.69    3.83
 -10   4 -14   18.33    3.65
 -10   4 -14   17.50    4.53
  10  -4 -14   30.42    3.26
  10  -4  14   23.99    3.25
 -10  -4 -14   25.08    2.81
 -10  -4  14   24.71    3.27
  10  -4  14   25.51    3.98
  10   4  14   26.40    4.13
 -10   4  14   22.15    3.14
 -10  -4  14   29.42    4.39
  10   4 -14   26.70    4.25
  10  -4  14   26.11    3.54
 -10   4 -14   26.58    3.33
  12   4 -14   61.91    5.34
  12  -4 -14   63.68    5.95
 -12   4 -14   49.62    6.14
 -12  -4 -14   54.00    4.75
  12  -4 -14   59.38    4.74
  12  -4  14   52.91    4.76
  12  -4  14   57.81    5.54
  12   4  14   67.75    5.70
  12   4  14   55.08    5.71
 -12  -4 -14   55.97    4.48
 -12  -4  14   62.92    4.97
 -12   4 -14   55.77    5.35
 -12  -4  14   61.08    5.89
 -12   4 -14   63.48    4.72
 -12   4  14   65.57    4.93
  12  -4  14   55.80    5.15
  12   4 -14   67.64    6.26
  14   4 -14   12.30    3.40
  14  -4 -14    9.56    3.78
 -14  -4 -14   10.06    2.61
 -14   4 -14   10.22    4.57
 -14  -4  14    8.62    2.72
 -14  -4 -14   13.16    2.57
 -14   4  14   12.80    3.09
  14   4  14   15.33    3.93
  14  -4  14   10.36    3.22
  16   4 -14  157.89   10.28
 -16   4 -14  134.08   10.87
  16   4  14  151.47   10.41
 -16  -4  14  141.69    9.55
 -16  -4 -14  153.26    9.39
 -16   4  14  151.30    9.79
  16  -4  14  147.43    9.95
 -18   4 -14    6.32    4.89
  18   4  14   17.31    4.43
  18   4 -14   18.87    4.07
 -18  -4  14   15.69    3.42
 -20  -4  14   44.81    4.91
 -20   4 -14   33.11    5.94
   0   4 -16   61.53    5.87
   0   4  16   60.62    6.04
   0   4 -16   59.60    6.32
   0  -4 -16   64.90    5.10
   0   4 -16   59.17    5.87
   0  -4  16   60.97    6.16
   0   4  16   63.00    5.28
   0  -4  16   57.70    5.05
   2   4 -16   57.89    5.45
  -2   4 -16   38.94    4.92
   2   4 -16   37.34    5.46
  -2   4 -16   44.03    5.66
  -2  -4 -16   44.64    4.25
   2  -4 -16   50.67    4.38
   2   4  16   47.42    5.25
  -2   4  16   44.81    5.45
   2  -4  16   44.13    5.38
  -2  -4  16   46.50    5.46
  -2   4  16   40.24    4.40
   2   4  16   55.47    4.92
  -2  -4  16   45.45    4.34
   2  -4  16   45.85    4.47
  -2   4 -16   47.83    5.03
   2   4 -16   47.13    5.24
   4   4 -16  952.11   50.82
   4   4 -16  966.19   51.66
  -4  -4 -16  943.94   50.24
   4  -4 -16  937.54   50.21
  -4   4  16  853.44   51.40
   4   4  16  900.09   50.95
  -4   4 -16  771.84   50.54
  -4   4 -16  898.09   50.66
  -4   4  16  954.57   50.37
   4   4  16  959.89   50.81
  -4  -4  16 1024.41   51.30
   4  -4  16  909.31   51.08
   4   4 -16  926.64   51.01
   4  -4  16  902.95   50.29
  -4  -4  16 1008.51   50.30
  -6   4 -16   35.72    5.07
   6   4 -16   59.39    5.54
  -6  -4 -16   49.83    4.70
  -6   4 -16   40.24    5.85
   6  -4 -16   49.43    4.70
   6  -4  16   51.01    5.62
  -6   4 -16   53.80    5.08
  -6   4  16   57.12    4.87
   6   4  16   54.84    5.69
  -6  -4  16   54.84    5.68
   6  -4  16   44.30    4.67
  -6  -4  16   57.87    4.58
   6   4 -16   51.54    5.72
   8   4 -16  770.25   38.62
  -8   4 -16  597.67   39.12
   8  -4 -16  690.77   38.02
  -8   4 -16  604.88   38.51
  -8   4 -16  700.73   38.32
  -8   4  16  712.81   38.22
   8   4 -16  718.86   39.10
   8   4  16  768.27   39.23
   8  -4  16  651.90   38.21
  -8  -4  16  728.52   37.96
  10   4 -16   52.35    5.00
  10  -4 -16   48.75    4.50
  10  -4  16   33.91    4.41
  10   4  16   52.20    5.90
 -10   4  16   45.11    4.59
  10  -4  16   38.86    4.51
 -10   4 -16   43.11    4.51
 -10  -4  16   43.93    4.19
 -12   4  16  791.87   42.62
  12   4  16  880.48   43.86
  12  -4  16  739.50   42.66
 -12  -4  16  745.12   42.21
   0   4  18    7.69    3.33
   0   4 -18    3.33    3.82
   0  -4  18    6.98    2.78
   2   4 -18   19.01    4.18
   2   4  18   20.40    3.99
  -2   4  18   22.43    3.90
  -2   4 -18   25.30    4.59
   2  -4  18   20.69    3.68
   4   4 -18  390.87   22.06
   4  -4  18  382.17   21.58
  -4   4  18  356.65   21.68
  -4   4 -18  364.09   22.03
   4   4  18  388.02   22.24
   6  -4  18    5.87    3.12
  -6   4  18    9.74    3.48
   6   4  18    7.96    4.04
  -6   4 -18    9.45    3.83
  -8   4  18    6.93    3.48
   8  -4  18    5.44    3.21
  10  -4  18    9.83    3.67
  -1   5   1   85.13    5.70
   1   5   1   90.88    5.52
   1  -5  -1   83.98    4.82
   1  -5   1   88.32    4.88
  -1  -5  -1  100.36    6.24
  -1  -5  -1   83.29    4.70
  -1   5  -1  102.09    6.70
   1   5  -1   81.79    6.06
  -1   5  -1   87.33    4.92
  -1   5  -1   87.96    4.83
   1   5   1   86.74    5.02
  -1   5   1   88.63    4.94
   1  -5   1   81.36    5.10
  -1  -5  -1   89.92    4.97
   1  -5  -1   86.51    4.86
   1   5  -1   86.50    4.98
   1  -5   1  105.08    6.57
   1  -5  -1  107.90    6.39
  -1  -5   1  103.76    6.48
   1  -5  -1   88.55    4.79
  -1  -5  -1   84.68    4.82
  -1  -5  -1   90.14    4.70
  -1  -5   1   89.08    5.23
  -1   5  -1   88.25    5.16
   1   5   1  108.40    6.40
   1   5   1   87.69    5.22
   1  -5   1   84.68    5.89
   1  -5  -1   73.91    5.82
  -1  -5   1   88.56    6.06
   1  -5  -1   90.98    5.14
  -1  -5  -1   86.86    6.07
  -1   5   1   93.28    5.84
  -1  -5  -1   94.83    5.25
   1   5  -1   83.49    5.21
  -3   5  -1   16.66    1.44
   3  -5  -1   16.93    1.27
   3   5   1   15.89    1.77
  -3  -5   1   15.43    2.65
   3  -5   1   18.33    1.36
   3  -5  -1   18.56    2.31
  -3   5  -1   19.48    3.27
  -3  -5  -1   21.63    2.22
  -3   5   1   18.13    2.70
   3  -5   1   14.13    2.29
  -3   5   1   17.96    1.31
   3  -5  -1   16.56    1.10
  -3  -5  -1   14.97    1.43
   3   5  -1   15.27    1.49
   3   5   1   17.96    1.55
  -3  -5   1   18.39    2.62
  -3  -5  -1   18.46    2.47
   3  -5   1   14.62    1.30
   3  -5  -1   17.06    1.23
  -3  -5   1   18.57    1.65
   3  -5  -1   17.20    1.41
  -3   5  -1   18.00    1.42
   3  -5   1   14.78    2.17
  -3   5   1   16.47    1.48
   3   5   1   20.03    2.97
   3  -5  -1   17.50    2.37
   3   5  -1   15.65    1.73
  -5   5  -1   46.22    3.00
   5  -5  -1   44.78    2.80
  -5   5   1   46.99    3.08
  -5   5  -1   48.20    4.42
  -5   5   1   54.44    4.89
  -5  -5   1   47.44    3.77
  -5  -5  -1   49.12    3.39
   5  -5   1   43.45    2.82
   5   5  -1   45.55    3.07
   5  -5  -1   44.34    2.44
   5   5   1   47.19    3.07
   5  -5  -1   45.03    3.25
   5  -5   1   50.99    3.53
  -5  -5   1   39.67    2.81
   5  -5   1   48.39    2.87
   5  -5  -1   44.83    2.76
  -5  -5  -1   42.97    2.46
  -5  -5  -1   45.95    3.63
   5  -5  -1   40.64    3.52
   5   5   1   51.67    4.13
  -5   5   1   42.59    2.80
  -5  -5   1   42.71    3.81
   5  -5   1   43.65    3.54
   5  -5  -1   43.34    2.76
  -7   5  -1  285.95   14.67
   7  -5  -1  249.21   14.43
  -7   5   1  279.51   14.68
  -7   5   1  317.72   16.32
  -7  -5   1  281.06   15.04
   7  -5   1  250.86   14.45
  -7  -5  -1  288.44   14.90
   7  -5   1  286.69   15.27
   7   5  -1  261.80   14.75
   7   5  -1  298.92   14.75
   7   5   1  247.49   14.64
   7  -5  -1  291.93   14.59
   7  -5   1  281.33   14.78
  -7   5  -1  290.40   15.55
   7  -5   1  274.54   14.48
  -7  -5   1  254.06   14.34
   7  -5  -1  281.26   14.44
   7   5   1  296.46   14.43
  -7  -5  -1  250.69   14.12
   7  -5   1  258.23   15.00
  -7  -5   1  247.68   15.21
  -7   5  -1  244.23   14.19
   7   5   1  292.01   15.39
  -7  -5  -1  258.77   15.04
  -7   5   1  256.03   14.33
   7  -5  -1  257.70   14.26
   7  -5  -1  265.00   15.02
   7   5   1  242.61   14.73
  -9  -5  -1  274.35   14.48
   9   5  -1  268.02   13.76
   9  -5  -1  256.23   14.19
   9  -5   1  251.55   14.19
  -9   5   1  291.89   14.52
  -9   5  -1  285.36   14.46
  -9  -5   1  278.52   14.66
   9  -5   1  271.61   15.35
   9  -5  -1  236.74   13.65
   9   5   1  259.93   14.46
   9  -5  -1  253.26   13.66
   9   5  -1  267.30   14.57
   9  -5  -1  286.52   14.14
   9  -5   1  276.84   14.32
  -9   5  -1  252.77   14.83
  -9   5   1  278.75   15.17
  -9  -5  -1  246.22   14.63
  -9  -5   1  251.72   14.02
   9  -5  -1  285.54   14.22
   9   5  -1  276.08   14.32
   9   5   1  269.05   14.05
   9  -5   1  277.90   14.22
  -9  -5  -1  245.52   13.85
   9  -5  -1  251.92   14.55
   9   5   1  289.02   14.94
   9  -5   1  250.96   14.61
   9   5  -1  246.16   14.64
   9  -5  -1  255.17   13.86
   9   5   1  249.19   14.51
  -9  -5   1  239.53   14.76
 -11  -5  -1   40.92    3.20
  11   5  -1   38.13    2.64
  11  -5  -1   40.72    3.06
 -11  -5  -1   41.00    2.47
  11  -5   1   39.81    3.02
 -11   5  -1   48.20    3.39
 -11  -5   1   44.67    3.53
 -11   5   1   45.64    3.45
  11  -5   1   49.09    4.47
  11  -5  -1   50.33    3.68
  11   5   1   42.95    2.79
  11  -5  -1   40.25    2.39
  11   5  -1   39.15    3.39
  11  -5  -1   41.58    2.46
  11   5   1   46.47    3.41
 -11   5   1   38.70    3.53
 -11  -5  -1   42.18    3.49
 -11   5  -1   42.63    3.46
  11  -5  -1   42.59    2.83
 -11  -5   1   40.05    3.56
  11  -5   1   40.46    3.03
 -11  -5  -1   41.27    2.64
  11  -5  -1   47.66    3.09
 -11  -5   1   38.41    2.78
  11   5  -1   37.01    3.00
  11  -5   1   41.02    2.99
  11   5   1   41.89    2.79
  11   5  -1   45.60    3.76
  11   5  -1   38.71    3.47
  11   5   1   47.68    3.75
  11   5   1   42.74    3.41
  11  -5  -1   38.40    2.48
 -13   5   1   21.04    2.52
 -13  -5  -1   16.46    1.34
 -13   5  -1   16.16    2.17
 -13   5   1   14.32    2.06
 -13   5  -1   15.43    2.29
  13   5   1   15.69    1.77
  13  -5  -1   18.25    2.06
  13  -5   1   15.96    2.01
  13  -5  -1   21.41    2.78
  13  -5   1   14.26    2.29
  13   5  -1   15.02    1.63
  13  -5   1   13.09    1.04
  13  -5  -1   17.12    1.44
  13   5  -1   13.05    2.37
  13   5   1   18.40    2.35
  13  -5   1   13.90    1.21
  13  -5  -1   15.87    1.23
 -13  -5   1   15.59    2.39
 -13  -5  -1   19.07    2.38
  13  -5  -1   15.46    1.58
  13   5   1   14.04    2.50
  13  -5   1   14.36    1.85
  13  -5   1   16.93    1.94
 -13   5   1   14.45    1.75
 -13  -5  -1   14.60    1.48
  13   5  -1   13.86    1.83
  13  -5  -1   17.74    2.01
  13   5   1   18.48    1.71
 -13  -5   1   14.09    1.64
  13   5  -1   12.10    2.39
  13   5   1   14.96    2.15
  13  -5  -1   16.46    1.19
  15   5  -1   59.39    3.98
  15  -5  -1   60.39    4.33
  15   5   1   64.64    4.17
 -15  -5  -1   65.61    3.71
  15  -5   1   56.02    4.26
  15  -5  -1   49.85    3.30
  15  -5   1   64.58    3.67
  15  -5  -1   55.19    3.53
  15  -5   1   59.45    3.44
  15  -5  -1   61.38    3.85
  15  -5  -1   62.74    3.58
  15   5  -1   59.69    4.79
  15   5   1   57.40    4.56
 -15   5  -1   62.09    4.37
 -15   5   1   55.48    4.21
  15  -5  -1   64.72    3.85
  15  -5   1   66.18    4.06
 -15  -5   1   56.35    4.58
 -15  -5  -1   62.02    4.56
 -15  -5  -1   56.83    3.82
  15  -5  -1   69.90    4.20
  15  -5  -1   75.52    4.47
  15  -5   1   70.56    4.38
 -15   5   1   54.78    4.03
 -15  -5   1   51.90    3.87
  15   5  -1   62.53    4.16
  15   5   1   65.84    4.01
  15  -5  -1   61.31    3.38
  15   5  -1   58.29    4.78
  15   5   1   58.48    4.54
  17   5  -1   42.30    3.50
  17   5   1   44.17    3.61
  17  -5  -1   47.58    3.87
 -17  -5  -1   48.25    3.13
  17  -5   1   46.71    3.81
  17   5  -1   39.55    4.18
  17  -5  -1   39.69    3.37
  17  -5  -1   48.99    2.98
  17  -5   1   46.33    2.85
 -17   5  -1   46.45    3.75
 -17   5   1   43.38    3.60
  17  -5   1   51.19    3.46
 -17  -5   1   41.23    3.99
 -17  -5  -1   43.76    3.95
 -17  -5  -1   48.54    3.29
 -17   5   1   42.26    3.44
  17   5  -1   47.81    3.59
 -17  -5   1   40.63    3.31
  17   5   1   50.77    3.45
  17   5  -1   38.00    4.06
  17   5   1   38.82    3.89
 -19   5  -1   16.84    2.53
 -19   5   1   15.71    2.36
  19  -5  -1   17.24    2.61
  19  -5   1   12.62    2.55
  19   5  -1   11.79    2.27
  19   5   1   13.78    2.50
  19  -5  -1   15.51    1.63
 -19  -5   1   14.76    2.93
 -19  -5  -1   14.26    2.78
 -19   5   1   11.77    2.10
 -19  -5   1   12.48    2.19
  19   5   1   18.87    2.23
 -19  -5  -1   14.71    2.07
  19   5  -1   15.67    3.04
  19   5   1   14.72    2.75
 -21   5  -1   27.60    3.11
 -21  -5   1   23.75    3.59
 -21  -5  -1   27.23    3.45
 -21   5   1   30.01    3.11
  21  -5  -1   24.76    3.32
  21  -5   1   25.12    3.32
  21   5  -1   22.52    3.02
  21   5   1   24.61    3.35
 -21   5   1   21.77    2.80
 -21  -5   1   17.25    2.68
 -21  -5  -1   22.63    2.57
  21   5  -1   17.04    3.44
  21   5   1   23.70    3.32
  23   5   1   79.48    6.52
  23   5  -1   75.27    6.33
  23  -5  -1   91.06    6.66
  23  -5   1   91.81    6.63
 -23  -5   1   88.59    6.81
 -23  -5  -1   98.69    6.86
 -23   5  -1   93.51    6.47
 -23   5   1   97.97    6.28
 -23  -5   1   80.57    6.03
 -23  -5  -1   84.55    5.97
  23   5  -1   85.71    6.97
  23   5   1   81.36    6.59
  25   5   1  100.11    7.40
  25   5  -1   85.86    7.12
 -25   5  -1  114.58    7.31
 -25   5   1  114.96    7.15
 -25  -5   1   91.62    6.81
 -25  -5  -1   82.40    6.51
  25   5   1   89.65    7.19
  25   5  -1   91.20    7.60
 -25  -5  -1   99.70    6.46
 -27   5  -1   24.71    4.00
  -1  -5   3   10.91    2.88
   1  -5  -3    6.32    1.78
  -1  -5  -3    9.08    1.80
  -1   5   3    7.04    1.05
  -1  -5  -3    6.44    0.73
   1  -5  -3    6.54    0.83
   1  -5   3   11.53    2.50
   1  -5   3    6.75    2.03
  -1   5  -3    6.93    1.00
   1   5  -3    8.38    0.92
  -1   5   3    6.26    1.09
   1   5  -3    6.21    1.05
  -1   5  -3    6.76    0.84
  -1  -5  -3    6.83    0.99
   1   5   3    5.99    1.03
   1  -5  -3    7.66    0.91
  -1   5  -3   10.76    1.54
  -1  -5   3    5.27    1.93
   1  -5  -3    7.78    1.96
  -1  -5  -3    6.55    1.80
  -1  -5   3    6.74    1.52
   1  -5  -3    5.63    0.69
   1  -5   3    9.39    1.35
   1   5  -3    8.47    2.67
   1   5  -3    7.09    1.36
  -1   5  -3    6.33    1.17
  -1  -5  -3    7.58    1.17
   1  -5  -3    9.58    1.17
   1  -5   3    6.41    1.97
   1   5   3    8.25    2.17
  -1   5   3    7.06    1.16
  -1   5  -3    8.65    2.39
  -1   5   3    9.11    1.60
   1  -5   3    6.38    1.41
  -1  -5   3    7.80    1.63
  -3   5   3  162.60    9.11
  -3   5  -3  170.97    9.12
   3  -5   3  160.86    9.04
  -3  -5  -3  170.56    8.75
   3   5  -3  157.02   10.25
   3   5  -3  162.04    8.80
   3  -5  -3  169.62    8.97
  -3  -5  -3  180.55    9.47
   3  -5   3  159.95   10.01
  -3  -5  -3  169.65    8.82
   3   5   3  162.76    9.15
  -3   5   3  165.90    9.16
  -3   5  -3  149.96    8.67
   3   5  -3  155.13    9.19
  -3  -5  -3  168.71    9.10
  -3   5  -3  154.20    8.65
   3  -5  -3  169.33    8.88
   3  -5  -3  176.76    9.56
   3  -5   3  182.34   10.13
  -3  -5   3  202.14   10.58
   3  -5  -3  161.16    8.82
   3  -5   3  166.48    9.25
  -3  -5   3  164.58    9.52
   3  -5  -3  167.73    9.07
   3   5  -3  215.66   10.87
   3  -5   3  157.18    9.77
   3   5   3  196.44   10.35
   3  -5  -3  157.30    9.84
  -3   5   3  158.74    9.11
  -3  -5   3  191.18    9.73
  -3  -5   3  160.55   10.12
   3   5  -3  136.38    9.39
  -3  -5  -3  168.77    9.24
  -3  -5  -3  168.92    9.65
  -3   5  -3  154.64    9.00
  -5  -5  -3  124.06    7.00
   5   5  -3  106.31    7.57
  -5   5  -3  124.44    6.90
  -5  -5   3  142.96    8.02
   5  -5   3  112.91    6.75
   5   5  -3  113.38    6.42
   5  -5  -3  114.60    6.68
  -5  -5  -3  117.55    6.35
  -5   5   3  125.61    6.95
   5   5  -3  125.54    6.44
   5  -5   3  125.35    8.05
   5  -5  -3  110.60    6.46
   5   5   3  111.66    6.84
   5   5  -3  111.78    6.97
  -5  -5  -3  119.78    6.78
  -5   5   3  118.54    7.14
  -5   5  -3  119.97    7.74
   5  -5   3  127.01    7.49
   5  -5  -3  127.02    6.80
   5  -5  -3  117.72    6.55
  -5   5   3  115.18    6.49
   5  -5   3  124.28    6.80
   5  -5   3  108.34    6.77
  -5  -5   3  108.32    7.06
   5  -5   3  118.25    7.40
   5  -5  -3  116.48    6.68
   5  -5  -3  110.62    7.34
  -5   5  -3  112.53    6.51
   5   5  -3  142.66    8.29
  -5  -5   3  112.02    7.75
  -5  -5  -3  118.58    7.14
   5   5   3  137.98    7.86
  -5   5   3  113.45    6.73
  -5  -5   3  130.19    7.45
  -5  -5  -3  116.63    6.93
  -7   5  -3  100.77    5.95
  -7  -5  -3   96.43    5.92
   7   5  -3   88.51    6.42
  -7  -5  -3   96.61    5.30
  -7  -5   3   96.58    6.54
  -7   5   3  111.12    6.43
   7  -5   3   96.73    5.81
   7   5  -3   90.52    5.36
   7  -5  -3   94.81    5.73
   7  -5   3  119.33    7.55
   7   5   3  102.46    5.99
   7  -5  -3   96.47    5.43
   7   5  -3   81.10    6.01
  -7  -5  -3  101.19    5.85
   7   5  -3  112.32    6.32
   7  -5  -3  100.92    5.55
   7  -5   3   98.65    6.17
  -7  -5  -3   89.67    5.99
  -7   5  -3   87.31    6.45
  -7  -5   3   76.77    5.86
   7  -5  -3   93.22    5.59
   7  -5   3  101.44    5.81
  -7   5   3   92.39    5.52
   7  -5   3  110.41    5.83
   7   5   3  102.20    5.30
  -7  -5   3  104.52    6.53
  -7  -5  -3  104.99    6.02
   7  -5  -3   99.24    5.59
  -7  -5   3   95.16    6.69
   7   5  -3  121.67    7.02
   7   5   3  101.68    6.55
   7   5   3   96.74    5.99
   7  -5   3   89.26    6.26
   7  -5  -3   93.24    6.22
   9  -5  -3  109.03    6.31
  -9   5  -3  110.11    6.55
   9   5  -3   88.58    5.88
  -9  -5  -3  104.45    5.78
  -9  -5  -3  110.17    6.39
   9  -5   3  106.26    6.33
  -9   5   3  121.29    7.76
  -9  -5   3  108.03    6.90
   9  -5   3  141.40    8.27
   9   5  -3  101.16    6.68
   9  -5  -3  105.65    5.91
  -9  -5  -3  114.66    6.39
   9   5   3  101.51    6.47
   9  -5   3  100.97    6.48
  -9  -5  -3  109.85    6.53
   9  -5  -3  104.61    5.90
  -9   5  -3   93.15    6.74
  -9  -5   3   91.82    6.30
   9  -5   3  111.66    6.30
   9  -5  -3  106.82    6.17
  -9   5   3   98.31    6.02
  -9  -5   3  116.23    7.26
   9   5  -3  118.28    6.70
   9   5   3  108.62    5.84
   9   5   3  103.40    6.52
  -9  -5   3  103.87    6.99
   9   5  -3  125.25    7.25
   9  -5   3  106.64    6.74
   9  -5  -3  108.48    6.60
   9   5   3  108.28    6.88
  11  -5  -3   80.46    5.10
  11   5  -3   71.01    4.70
 -11  -5  -3   83.81    5.17
  11  -5   3   84.60    5.15
 -11  -5   3   87.04    5.66
 -11  -5  -3   82.88    4.55
 -11   5  -3   80.40    5.34
  11  -5   3   83.87    5.95
  11  -5  -3   75.38    4.54
 -11  -5  -3   84.37    5.22
  11   5  -3   68.44    5.39
  11  -5  -3   82.79    4.70
  11   5   3   83.86    5.37
 -11   5   3   87.69    6.04
 -11   5  -3   74.85    5.41
 -11  -5   3   73.00    5.64
  11  -5  -3   79.64    4.57
 -11  -5  -3   75.80    5.18
  11  -5   3   77.01    5.11
  11   5   3   81.30    4.61
  11  -5   3   87.11    5.13
  11  -5  -3   80.72    4.99
 -11   5   3   73.48    4.79
 -11  -5   3   72.33    5.01
  11   5  -3   83.21    5.29
 -11  -5   3   93.66    6.18
  11   5   3   85.23    5.36
  11   5   3   82.81    5.55
  11   5  -3   82.21    5.77
 -13  -5  -3  127.05    7.09
  13  -5  -3  139.61    7.77
  13   5  -3  111.00    7.28
  13  -5   3  121.08    7.66
 -13   5  -3  146.24    8.05
  13  -5  -3  118.51    6.92
  13   5   3  137.67    7.69
  13  -5   3  129.15    7.65
  13  -5  -3  129.39    7.27
  13  -5   3  117.90    6.82
  13   5  -3  117.87    8.09
  13   5   3  134.99    7.99
 -13   5  -3  125.01    7.87
 -13   5   3  139.83    8.08
 -13  -5   3  115.89    8.06
  13  -5   3  142.85    7.68
 -13  -5  -3  126.05    7.75
  13   5   3  130.89    7.18
  13  -5  -3  147.81    7.67
 -13   5   3  123.64    7.38
 -13  -5   3  117.97    7.57
  13   5  -3  135.14    7.79
  13  -5   3  137.04    7.69
  13   5   3  128.61    7.85
  13   5   3  151.41    8.21
 -15  -5  -3    6.13    1.18
  15  -5  -3    8.96    2.02
 -15   5  -3    6.31    2.00
 -15   5   3    8.99    1.86
  15   5   3    7.21    1.93
  15  -5   3    8.11    1.42
  15   5  -3    6.72    1.56
  15  -5  -3    6.55    1.79
  15  -5   3    7.98    1.89
  15  -5  -3    5.87    0.74
  15   5  -3    8.56    2.63
  15  -5  -3    9.50    1.53
  15  -5   3    7.35    0.86
  15   5   3    5.02    2.07
 -15  -5   3    8.09    2.36
 -15  -5  -3    8.34    2.10
  15  -5   3    7.72    1.81
 -15  -5  -3    6.89    1.32
  15  -5  -3    8.38    1.91
  15   5  -3    7.00    1.88
 -15   5   3    6.03    1.51
 -15  -5   3    5.76    1.71
  15   5   3    6.50    1.30
  15   5  -3    2.95    2.63
  15   5   3    8.73    1.98
  17  -5  -3    4.04    2.03
 -17   5  -3    4.95    2.08
 -17  -5  -3    4.24    1.30
 -17   5   3    4.11    1.64
  17   5   3    6.07    2.12
  17   5  -3    5.82    1.82
  17  -5   3    5.44    2.01
  17  -5  -3    4.99    1.40
  17   5  -3    4.77    2.71
  17  -5   3    4.90    0.99
  17  -5  -3    6.06    1.59
 -17  -5   3    8.62    2.46
 -17  -5  -3    4.48    2.14
 -17  -5  -3    4.40    1.44
  17   5  -3    5.12    2.04
 -17   5   3    4.65    1.75
  17   5   3    4.13    1.43
 -17  -5   3    3.16    1.84
  17   5  -3    0.54    2.64
  17   5   3    5.07    2.06
  17  -5  -3    5.08    3.15
  19  -5   3   67.91    5.19
  19   5   3   68.98    5.20
  19  -5  -3   69.84    5.14
  19   5  -3   59.90    4.80
 -19  -5  -3   62.81    4.64
  19  -5  -3   67.27    4.34
  19   5  -3   60.02    5.74
 -19  -5  -3   66.67    5.18
 -19   5   3   66.53    4.68
 -19   5  -3   74.03    5.16
  19   5   3   74.59    4.56
 -19   5   3   64.16    4.72
 -19  -5  -3   63.21    4.49
 -19  -5   3   63.34    4.85
  19   5   3   66.33    5.08
  19   5  -3   59.18    5.81
  21  -5   3   62.26    5.32
  21  -5  -3   66.92    5.33
  21   5   3   69.59    5.50
  21   5  -3   59.98    5.05
 -21  -5  -3   61.66    4.72
 -21   5   3   73.86    4.89
 -21  -5  -3   70.38    5.38
 -21   5  -3   75.67    5.37
 -21   5   3   62.45    4.88
 -21  -5   3   68.17    5.06
  21   5   3   61.05    5.17
  21   5  -3   51.91    5.95
 -23   5  -3   36.86    4.10
  23   5   3   34.03    4.21
 -23  -5  -3   32.82    3.36
  23  -5  -3   38.05    4.23
  23   5  -3   29.19    3.80
  23  -5   3   31.26    4.18
  23   5   3   39.47    4.50
 -23   5   3   37.50    3.57
 -23  -5  -3   37.43    4.02
 -23  -5   3   34.09    3.66
 -23   5   3   35.25    3.64
  23   5  -3   25.29    4.70
  23   5   3   33.09    3.91
 -25   5  -3   48.56    4.80
  25   5   3   36.78    4.79
 -25  -5  -3   40.23    3.70
  25   5  -3   31.88    4.32
 -25  -5   3   36.89    4.29
  25   5   3   43.88    4.42
   1  -5  -5  503.78   25.71
   1   5  -5  512.25   25.37
   1  -5  -5  484.52   25.21
  -1   5  -5  479.08   26.57
   1   5  -5  485.28   26.56
  -1  -5  -5  493.76   25.47
  -1   5  -5  466.23   25.34
   1  -5   5  497.65   26.61
  -1  -5   5  470.31   26.42
   1  -5  -5  476.45   25.21
  -1   5  -5  537.98   25.55
   1  -5  -5  421.79   24.91
   1   5   5  452.12   25.41
   1   5  -5  622.63   26.16
  -1   5   5  455.40   25.41
  -1  -5  -5  482.01   25.26
   1  -5   5  438.68   25.59
   1  -5   5  578.68   26.77
  -1  -5   5  591.59   26.98
  -1  -5   5  451.14   25.74
  -1   5   5  448.24   24.80
   1  -5   5  482.82   25.91
  -1  -5   5  470.03   25.97
  -1  -5  -5  472.32   25.37
   1   5   5  490.82   25.75
   1  -5  -5  474.77   25.34
   1  -5  -5  454.82   25.60
   1  -5   5  453.83   26.03
  -1   5   5  450.02   25.35
  -1  -5   5  441.86   26.05
  -1   5   5  488.28   25.45
   1   5  -5  538.95   26.83
  -1  -5  -5  494.92   25.48
  -3  -5  -5  170.97    9.49
   3   5  -5  181.70    9.47
   3  -5  -5  167.98    9.35
  -3   5  -5  170.63    9.56
   3   5  -5  182.38   10.70
   3  -5  -5  151.17    9.30
   3  -5   5  199.38   11.07
  -3  -5   5  155.25   10.42
  -3  -5  -5  169.71    9.42
   3  -5  -5  162.60    9.27
  -3   5   5  175.54    9.71
   3  -5   5  159.08    9.66
   3   5   5  158.22    9.51
  -3   5  -5  172.75    9.22
  -3  -5  -5  172.26    9.43
  -3  -5   5  226.20   11.34
   3  -5  -5  182.56    9.63
   3  -5   5  187.13   10.53
  -3   5   5  155.89    9.00
  -3  -5   5  169.13   10.08
   3  -5  -5  161.42    9.45
  -3  -5   5  170.77   10.28
   3   5  -5  209.85   11.24
   3  -5  -5  162.49    9.38
  -3  -5  -5  168.07    9.50
   3  -5   5  152.01   10.05
   3   5   5  194.85   10.36
  -3  -5  -5  168.63    9.51
  -3   5   5  163.15    9.48
   3  -5  -5  155.57    9.98
  -3  -5   5  157.56   10.28
   5   5  -5  271.55   15.05
  -5  -5  -5  256.06   13.96
  -5  -5  -5  257.46   13.74
  -5   5  -5  263.41   14.15
   5  -5  -5  250.78   13.89
   5  -5  -5  232.90   13.75
   5  -5   5  332.59   15.94
  -5  -5   5  266.27   15.05
   5   5  -5  269.65   13.93
   5  -5   5  226.89   13.95
  -5   5  -5  237.86   13.48
   5  -5  -5  254.79   13.76
   5   5   5  252.42   14.09
  -5   5   5  245.62   14.41
  -5  -5  -5  254.40   13.94
  -5  -5   5  297.62   15.34
   5  -5   5  254.96   14.64
   5  -5  -5  270.19   13.64
  -5  -5  -5  242.26   13.95
  -5  -5   5  265.72   14.94
  -5   5   5  243.57   13.58
  -5  -5   5  234.47   14.42
   5  -5  -5  258.95   13.86
   5  -5   5  239.81   14.52
   5   5  -5  313.32   15.60
  -5   5  -5  249.57   13.74
   5  -5  -5  244.29   14.62
   5   5   5  279.65   14.80
  -5  -5  -5  253.62   14.03
   7   5  -5  197.71   11.83
  -7  -5  -5  198.94   10.91
  -7  -5  -5  206.96   10.62
  -7   5  -5  219.61   11.20
   7  -5   5  189.28   10.95
  -7  -5   5  220.48   12.05
   7  -5  -5  190.22   10.87
   7  -5   5  268.14   12.93
   7  -5  -5  187.96   10.63
  -7   5  -5  197.96   10.35
   7   5  -5  241.44   11.74
   7   5   5  186.86   10.35
   7   5   5  198.16   11.10
   7  -5  -5  201.76   10.72
  -7  -5  -5  214.03   11.03
   7  -5   5  198.96   11.37
  -7  -5  -5  187.86   10.88
   7  -5  -5  192.37   10.36
   7  -5  -5  200.39   10.80
   7   5   5  186.07   10.25
  -7   5   5  189.46   10.59
  -7  -5   5  204.09   12.04
  -7  -5   5  184.27   11.36
   7  -5  -5  200.91   11.49
   7   5   5  214.25   11.58
   7   5  -5  242.80   12.36
   7  -5   5  205.43   11.49
  -7  -5  -5  192.24   11.02
  -7   5  -5  169.91   10.42
  -9   5   5  161.06    8.85
   9  -5   5  163.06    9.54
  -9   5  -5  182.91    9.82
   9   5  -5  160.36   10.19
  -9  -5  -5  170.51    9.47
  -9  -5  -5  173.45    9.08
   9   5  -5  147.12    9.33
   9  -5  -5  163.92    9.47
   9  -5  -5  157.11    9.06
  -9  -5   5  168.16   10.62
   9  -5   5  184.22   10.75
   9   5   5  154.28    9.59
   9  -5  -5  172.41    9.25
  -9  -5  -5  174.15    9.55
   9   5  -5  178.74   10.05
   9  -5   5  169.94    9.78
   9  -5  -5  163.45    8.78
  -9  -5  -5  159.02    9.39
  -9   5  -5  153.05    9.95
  -9   5   5  157.95    9.15
   9  -5  -5  168.74    9.35
  -9  -5   5  151.48    9.80
   9   5   5  165.05    8.86
   9  -5   5  171.40    9.54
  -9  -5   5  166.17   10.68
   9   5  -5  184.02   10.47
   9  -5   5  161.23    9.86
  -9  -5  -5  170.98    9.61
   9  -5  -5  150.77    9.67
   9   5   5  163.37    9.95
 -11   5  -5  202.03   10.77
 -11  -5  -5  183.18   10.34
 -11  -5  -5  181.74    9.92
  11  -5   5  190.65   10.52
  11   5  -5  161.66   10.18
 -11   5   5  185.20    9.82
  11  -5  -5  184.92   10.44
  11  -5  -5  171.92    9.84
 -11  -5   5  190.39   11.60
  11  -5   5  183.67   10.96
  11   5   5  175.51   10.54
 -11  -5  -5  202.77   10.52
  11  -5   5  154.79    9.70
  11  -5  -5  196.17   10.18
 -11   5  -5  173.79   10.73
  11  -5   5  187.91   10.57
 -11  -5  -5  183.60   10.35
 -11   5   5  179.52   10.07
  11  -5  -5  182.41   10.27
 -11  -5   5  153.88   10.59
  11   5   5  187.74    9.79
  11  -5   5  189.21   10.44
  11   5  -5  204.29   10.86
  11   5   5  191.88   10.76
  11  -5  -5  174.42   10.02
  11  -5   5  177.13   10.69
  11  -5  -5  176.46   10.45
 -13  -5  -5  118.16    6.60
  13  -5   5  117.43    7.28
 -13   5   5  119.58    7.00
  13   5  -5  100.90    6.94
  13  -5  -5  123.04    7.24
 -13  -5  -5  113.50    6.99
 -13  -5   5  122.74    8.37
  13  -5  -5  112.21    6.40
  13  -5   5  115.69    7.20
  13   5   5  117.07    7.36
  13  -5   5  111.07    6.35
  13   5  -5   86.84    7.66
  13  -5  -5  113.05    6.85
 -13  -5  -5  123.15    7.16
 -13   5  -5  109.57    7.33
  13   5  -5  122.39    7.48
 -13   5   5  110.64    6.77
  13  -5  -5  120.43    7.05
  13   5   5  123.99    6.53
 -13  -5   5   96.77    7.19
  13  -5  -5  115.77    6.66
  13   5   5  127.86    7.53
  15  -5  -5  274.30   15.38
  15   5  -5  238.68   15.15
 -15  -5  -5  286.69   14.78
  15  -5   5  289.34   15.51
 -15  -5  -5  249.39   15.05
  15  -5   5  273.02   14.96
  15  -5  -5  251.88   14.41
  15  -5  -5  273.41   15.07
  15   5  -5  214.63   15.90
  15  -5   5  261.08   14.49
 -15  -5  -5  277.08   15.30
 -15   5  -5  269.42   15.50
  15  -5  -5  293.25   14.93
 -15   5   5  301.20   15.46
 -15   5   5  262.24   14.97
  15  -5  -5  287.34   15.30
  15   5   5  296.69   14.74
 -15  -5   5  240.38   15.34
  15   5  -5  271.08   15.49
  15  -5  -5  276.45   14.76
 -17  -5  -5  239.35   14.27
  17   5   5  270.67   14.94
  17   5  -5  204.31   15.28
 -17   5  -5  246.58   14.68
 -17  -5  -5  259.63   14.56
  17  -5  -5  274.10   14.18
 -17   5   5  253.66   14.42
 -17  -5   5  230.16   14.84
 -17   5   5  249.51   14.23
  17  -5  -5  254.23   15.50
  17   5   5  273.28   13.99
 -17  -5   5  226.01   14.62
  17  -5   5  266.18   14.80
  17  -5  -5  263.78   14.73
  17   5  -5  234.95   14.52
 -19  -5  -5   61.32    4.66
  19   5   5   67.85    5.52
  19   5  -5   46.14    5.94
 -19  -5  -5   68.35    5.08
 -19   5  -5   70.49    5.36
 -19   5   5   63.64    4.68
 -19  -5   5   62.32    5.49
  19   5   5   74.56    4.49
 -19   5   5   59.08    4.65
 -19  -5   5   65.74    5.28
  19  -5  -5   72.95    6.81
  19  -5  -5   72.34    5.35
  19   5  -5   55.54    4.96
  19  -5   5   70.97    5.38
 -21  -5  -5  101.37    6.68
  21   5   5  107.41    7.61
  21   5  -5   87.18    8.22
 -21  -5   5   87.21    7.40
 -21  -5  -5  105.30    7.04
 -21   5   5   93.76    6.50
 -21   5  -5  118.17    7.41
 -21  -5   5   98.61    7.23
 -21   5   5  103.80    6.76
  21  -5  -5  109.41    7.44
  21   5  -5   87.03    7.06
  21  -5   5  124.70    7.67
  23  -5   5  100.94    7.36
  23   5  -5   75.66    6.88
 -23  -5  -5   94.63    6.34
  23   5   5   92.14    7.45
 -23   5   5   94.49    6.58
 -23  -5   5   85.28    6.79
  23   5  -5   74.40    8.05
 -23  -5   5   99.08    7.53
 -23  -5  -5  105.38    6.94
 -23   5  -5  107.96    7.25
 -25  -5   5   57.13    5.54
  25   5   5   58.32    6.14
 -25  -5  -5   62.49    4.84
  25   5  -5   50.98    5.68
   1   5  -7  238.71   12.45
   1  -5  -7  228.24   12.14
  -1   5  -7  241.77   12.49
   1   5  -7  211.03   13.23
  -1   5  -7  209.19   13.19
  -1  -5  -7  235.15   12.06
   1  -5   7  277.80   13.88
  -1  -5   7  283.69   13.87
  -1  -5  -7  198.92   12.03
   1  -5  -7  188.54   11.96
  -1  -5  -7  223.54   12.13
  -1   5   7  215.92   12.40
   1  -5  -7  215.34   12.08
   1   5  -7  257.34   12.90
   1  -5   7  209.10   12.56
   1   5   7  222.14   12.37
  -1   5  -7  238.17   12.44
  -1  -5   7  281.37   13.91
  -1  -5  -7  210.40   11.82
   1  -5   7  265.47   13.71
   1   5   7  207.42   11.53
  -1   5   7  202.83   11.60
  -1  -5   7  211.33   12.68
  -1   5   7  192.39   12.14
   1  -5  -7  206.27   11.85
   1   5  -7  282.07   13.77
   1   5   7  220.28   12.16
  -1  -5  -7  223.19   12.18
   3  -5  -7    6.09    1.23
  -3   5  -7    7.11    2.25
   3   5  -7    9.03    2.41
  -3  -5  -7    8.38    1.24
   3  -5   7    4.03    2.39
  -3  -5   7    8.93    3.18
   3  -5   7   11.30    3.23
   3   5  -7    7.26    1.78
  -3  -5  -7    7.57    1.77
  -3  -5   7    9.00    2.87
  -3  -5  -7    6.46    1.34
   3  -5  -7    8.34    1.31
  -3   5  -7    6.65    1.82
   3  -5  -7    7.20    1.38
  -3   5   7    8.08    1.89
  -3  -5  -7    9.89    1.55
  -3   5  -7    7.98    1.42
   3   5  -7   17.81    2.64
   3   5   7    8.33    1.70
  -3  -5  -7    6.91    1.10
  -3  -5   7    6.37    2.25
   3  -5  -7    5.81    1.26
   3  -5  -7    5.94    1.74
   3   5   7    6.51    0.60
  -3  -5   7   10.57    2.36
   3   5   7    6.42    0.59
  -3   5   7    7.45    0.89
   3  -5   7    7.14    1.89
   3   5  -7    8.49    2.88
  -3  -5  -7    8.71    1.52
   3   5   7    7.78    2.05
   3   5   7    5.45    1.38
  -5   5  -7    0.89    2.01
   5  -5  -7   -0.36    1.29
   5   5  -7    0.31    2.14
  -5  -5  -7    4.03    1.24
   5  -5   7   -0.13    2.19
  -5  -5  -7    1.40    1.35
   5   5  -7    1.68    1.55
  -5  -5   7    2.06    2.65
  -5  -5  -7    2.30    1.24
   5  -5  -7    1.55    1.03
   5  -5   7    3.12    3.25
  -5   5  -7    3.42    1.79
   5   5  -7    1.51    2.48
  -5   5  -7    1.59    0.96
   5  -5  -7    2.61    1.33
  -5  -5  -7    2.13    1.36
   5   5   7    1.65    1.37
  -5   5   7    0.75    1.93
  -5  -5  -7    3.60    1.02
   5  -5  -7    3.37    1.51
  -5  -5   7    0.69    2.14
   5   5   7    1.35    1.96
   5   5   7    1.28    0.42
   5  -5  -7    1.70    1.85
  -5  -5   7    4.36    1.92
   5   5   7    2.63    0.56
  -5   5   7    1.90    0.82
  -5  -5  -7    0.88    1.37
   5   5  -7    1.19    2.74
   5   5   7    1.60    1.42
   7   5  -7   47.54    4.28
  -7  -5  -7   48.64    3.24
  -7  -5  -7   46.87    3.24
  -7   5  -7   50.23    3.80
   7  -5  -7   47.38    3.43
  -7  -5  -7   41.19    3.21
   7  -5  -7   41.15    2.98
   7  -5   7   43.07    3.47
   7  -5   7   57.47    5.01
   7   5   7   41.12    3.51
   7  -5  -7   48.72    3.30
   7   5  -7   53.59    4.34
  -7  -5  -7   54.42    3.50
  -7   5  -7   43.22    2.85
   7  -5   7   43.17    3.89
  -7  -5  -7   44.10    3.09
   7   5   7   44.14    2.57
   7   5   7   45.23    2.92
  -7   5   7   38.97    2.86
   7  -5  -7   46.93    3.55
  -7  -5   7   36.83    3.82
   7   5  -7   51.57    4.81
   7  -5  -7   43.21    4.15
   7   5   7   44.42    3.46
   7   5   7   47.49    3.94
  -7  -5   7   40.63    4.11
  -7  -5  -7   45.65    3.38
   9   5  -7   51.50    4.52
  -9  -5  -7   48.69    3.35
  -9   5  -7   53.16    4.22
   9  -5  -7   50.87    3.70
   9  -5  -7   44.97    3.14
   9  -5   7   50.53    3.82
   9  -5   7   47.12    4.75
   9   5   7   49.64    3.88
   9   5  -7   56.86    4.49
   9  -5  -7   51.03    3.53
  -9  -5  -7   50.24    3.70
  -9   5  -7   53.84    3.11
   9   5   7   48.56    3.38
  -9  -5  -7   52.46    3.44
  -9  -5   7   48.04    4.20
   9   5   7   47.94    2.87
  -9   5   7   47.10    3.20
   9  -5  -7   47.79    3.67
   9   5   7   46.17    3.93
   9  -5  -7   49.62    4.21
   9  -5  -7   49.45    3.40
   9   5   7   50.27    3.75
  -9   5  -7   46.42    2.82
  -9  -5   7   45.71    4.26
  -9   5  -7   46.92    2.83
  11  -5  -7    4.03    1.75
  11   5  -7    3.12    1.81
  11   5  -7    8.50    2.46
  11  -5   7    3.39    1.72
  11  -5   7    6.91    2.60
 -11  -5  -7    3.73    1.30
  11  -5  -7    4.42    1.05
  11  -5  -7    4.32    1.58
 -11   5  -7    4.65    1.12
  11   5   7    5.92    1.95
  11  -5   7    4.06    1.10
 -11  -5   7    4.00    2.33
 -11  -5  -7    4.85    1.48
  11  -5  -7    3.93    1.03
  11   5   7    5.95    2.04
  11   5  -7    4.96    2.34
 -11   5   7    3.82    1.20
  11  -5  -7    5.17    1.77
  11   5   7    4.25    0.93
 -11  -5   7    2.47    2.14
  11   5   7    3.64    1.75
  11  -5  -7    5.05    1.38
  11  -5  -7    5.48    1.90
  13  -5  -7    5.34    2.03
  13   5  -7    2.94    1.97
 -13   5  -7    4.75    2.09
  13  -5   7    4.51    2.13
  13  -5  -7    3.74    1.10
  13  -5   7    3.42    2.16
 -13  -5  -7    2.92    1.64
 -13  -5  -7    3.99    1.43
 -13   5  -7    5.18    1.33
  13   5   7    2.85    2.01
  13  -5  -7    5.22    1.74
  13  -5   7    5.52    1.18
 -13  -5   7    1.41    2.19
 -13  -5  -7    5.30    1.64
  13  -5  -7    5.68    1.27
  13   5   7    4.14    2.23
 -13  -5   7    6.05    2.45
 -13   5   7    3.81    1.44
  13   5   7    5.60    1.10
  13  -5  -7    6.91    2.08
  13   5   7    2.99    1.81
  13  -5  -7    5.69    1.77
  13  -5  -7    5.20    1.44
 -15  -5  -7  112.75    6.48
  15  -5   7  102.35    7.12
  15   5  -7   90.26    6.97
  15  -5  -7  115.70    7.17
 -15  -5  -7  106.60    6.72
  15  -5   7  115.72    6.79
  15  -5  -7  106.95    6.13
  15  -5   7  102.22    6.17
  15  -5  -7  103.62    6.85
  15  -5  -7  115.02    6.37
 -15  -5  -7  107.11    6.75
 -15   5  -7   94.89    7.10
 -15  -5   7   93.73    7.30
 -15  -5   7   92.82    7.25
  15   5   7  115.29    6.25
 -15   5   7  106.25    6.63
  15  -5  -7  108.57    6.51
 -17  -5  -7  146.38    8.72
  17   5  -7  133.79   10.28
 -17   5  -7  141.50    9.19
 -17  -5  -7  156.42    8.85
 -17  -5  -7  146.11    8.84
 -17  -5   7  122.56    9.14
 -17   5   7  147.03    8.64
  17   5   7  160.43    8.28
 -17  -5   7  119.19    9.08
  17  -5   7  146.02    9.22
  17   5  -7  117.59    8.99
  17  -5  -7  141.66    9.13
  19  -5  -7    9.03    2.89
  19   5  -7    4.67    2.83
 -19   5  -7    9.48    2.76
 -19  -5  -7   13.07    2.31
  19  -5   7    8.99    2.88
  19   5  -7    8.24    4.07
 -19  -5  -7    8.92    2.38
 -19  -5   7   11.87    3.04
 -19  -5  -7   11.94    2.50
  19   5   7   12.02    1.91
 -19   5   7    7.31    2.21
 -19  -5   7    3.44    2.82
  19  -5  -7   12.67    4.27
 -21  -5  -7    3.35    2.21
  21  -5   7    2.20    2.95
  21   5  -7    2.63    4.21
  21   5   7    1.57    2.94
 -21   5   7    1.73    2.23
 -21  -5   7   -1.59    3.16
  21   5  -7    3.44    3.13
 -21   5  -7    5.09    3.00
  21  -5  -7    5.16    3.15
 -21  -5  -7    4.76    2.55
 -21  -5   7    2.53    3.03
 -21  -5  -7    4.27    2.42
 -23  -5  -7   26.38    3.31
  23   5  -7   12.90    3.83
 -23   5   7   23.69    3.33
 -23  -5   7   17.42    3.99
 -25  -5  -7   25.86    3.55
  -1   5  -9    1.84    2.35
   1   5  -9    9.34    2.78
   1  -5  -9    6.41    1.32
  -1  -5  -9    4.10    1.12
  -1  -5  -9    5.45    1.43
   1  -5  -9    3.66    1.43
  -1   5  -9    7.54    2.21
   1   5  -9    5.96    2.16
   1  -5  -9    7.96    1.69
  -1   5  -9    5.89    2.01
   1   5   9    3.13    1.72
   1   5  -9    5.19    2.37
  -1   5   9    6.84    1.99
  -1  -5  -9    5.42    1.67
   1  -5  -9    5.41    0.66
  -1  -5  -9    6.21    0.82
  -1  -5  -9    4.80    0.90
  -1  -5   9    5.63    2.37
   1  -5  -9    4.62    0.79
   1  -5   9    2.61    1.99
  -1  -5   9    6.60    2.29
  -1   5   9    6.36    1.01
   1   5   9    4.54    0.92
   1   5   9    5.20    1.09
   1  -5   9    1.73    2.08
  -3  -5  -9  451.91   21.85
  -3   5  -9  496.14   22.81
   3   5  -9  431.90   23.17
  -3  -5  -9  399.54   22.04
   3  -5  -9  393.76   21.94
   3   5  -9  514.73   22.73
  -3  -5  -9  440.14   22.59
   3  -5   9  400.89   22.62
   3  -5  -9  454.77   22.23
   3   5  -9  567.69   23.53
  -3   5   9  417.44   22.76
  -3   5  -9  445.84   22.26
   3  -5  -9  402.01   22.27
   3   5   9  437.95   22.49
  -3  -5  -9  464.45   22.31
  -3  -5  -9  436.32   21.58
   3  -5  -9  355.07   21.30
   3  -5  -9  324.77   21.41
  -3  -5  -9  415.97   21.68
  -3   5  -9  361.58   22.86
   3  -5  -9  392.17   21.35
   3   5   9  433.80   21.62
  -3   5   9  426.53   21.68
  -3  -5   9  476.19   23.14
   3   5   9  474.63   22.16
   3  -5   9  404.67   22.73
   3   5   9  430.37   22.30
  -3  -5   9  463.87   23.04
   3   5  -9  567.03   23.95
  -5   5  -9  329.20   17.26
  -5  -5  -9  299.63   16.42
   5   5  -9  317.35   17.72
  -5  -5  -9  286.86   16.61
   5  -5  -9  286.13   16.46
  -5  -5  -9  324.59   16.97
   5   5  -9  372.26   17.25
   5  -5  -9  320.23   17.50
  -5   5  -9  306.20   16.57
   5  -5  -9  321.12   16.78
   5   5  -9  420.08   18.21
   5   5   9  326.31   17.08
  -5   5   9  267.81   17.39
   5  -5   9  261.06   16.97
  -5  -5  -9  293.32   16.18
  -5   5  -9  275.07   17.47
  -5  -5  -9  276.97   16.28
   5   5   9  305.44   16.04
  -5   5   9  297.69   16.29
  -5  -5   9  340.45   17.62
   5   5   9  312.46   16.29
   5  -5  -9  274.91   15.91
   5  -5   9  269.23   17.11
  -5  -5   9  322.45   17.46
   5   5   9  344.00   17.19
   5   5   9  282.84   16.75
   5   5  -9  408.35   18.56
  -7   5  -9   15.32    2.89
   7  -5  -9   18.62    2.45
   7   5  -9   21.19    3.21
  -7  -5  -9   18.41    2.15
  -7   5  -9   18.20    2.89
   7  -5  -9   14.23    1.76
  -7  -5  -9   15.50    2.32
   7  -5  -9   19.78    2.35
   7   5   9   15.66    2.49
   7   5  -9   23.35    3.66
  -7   5  -9   16.16    1.84
   7  -5  -9   16.42    1.15
  -7  -5  -9   16.79    1.66
  -7  -5  -9   14.34    1.73
   7   5   9   21.19    2.90
  -7  -5   9   19.56    3.07
   7   5   9   17.16    1.34
   7  -5  -9   19.19    3.13
   7   5   9   19.35    2.02
  -7  -5   9   15.01    2.89
  -7   5   9   16.16    1.73
   7  -5   9   16.55    2.78
   7   5   9   14.12    2.17
   7  -5  -9   15.69    1.45
  -9   5  -9   17.97    2.98
   9   5  -9   14.29    3.16
   9  -5  -9   20.60    2.65
   9  -5  -9   15.75    1.81
  -9  -5  -9   16.92    2.22
  -9  -5  -9   20.61    2.34
   9  -5   9   14.58    1.98
   9   5   9   19.51    2.64
   9  -5  -9   20.88    2.52
  -9   5  -9   18.90    1.95
   9  -5  -9   16.05    1.27
  -9  -5   9   17.37    2.83
  -9  -5  -9   17.25    1.94
  -9  -5  -9   17.80    1.82
   9   5   9   16.60    2.74
   9   5   9   18.43    2.32
   9  -5  -9   12.70    2.76
  -9  -5   9   20.59    3.13
  -9   5   9   17.20    1.83
   9   5   9   16.16    1.44
   9  -5   9   14.17    2.58
   9  -5  -9   16.34    2.24
  -9   5  -9   15.87    1.52
   9   5   9   18.26    2.45
 -11  -5  -9  286.60   14.40
  11   5  -9  280.32   15.38
  11   5  -9  282.92   14.89
  11  -5  -9  254.91   14.74
  11  -5  -9  250.40   14.05
  11  -5   9  247.94   14.79
  11   5   9  279.18   14.60
  11   5   9  259.38   14.83
  11  -5  -9  274.22   14.64
  11  -5   9  232.76   14.09
 -11   5  -9  276.50   14.13
 -11  -5  -9  269.31   14.16
 -11  -5  -9  253.73   14.26
 -11  -5   9  254.53   15.18
 -11   5   9  253.06   14.17
  11   5   9  259.18   13.79
  11  -5  -9  277.86   14.91
  11  -5  -9  264.09   14.87
  11   5   9  269.01   14.77
  11   5   9  267.22   14.65
 -11  -5   9  256.71   15.02
 -11   5  -9  227.10   13.53
  11  -5   9  246.16   14.83
  13   5  -9  295.58   16.85
 -13  -5  -9  305.10   16.31
  13  -5  -9  301.26   16.80
 -13  -5  -9  289.54   16.48
  13  -5  -9  288.84   16.02
  13  -5   9  289.73   16.88
  13  -5   9  281.84   16.08
  13  -5  -9  292.18   16.66
 -13   5  -9  328.23   16.22
 -13  -5  -9  295.91   16.23
 -13  -5  -9  291.35   16.35
 -13  -5   9  273.93   16.91
 -13  -5   9  265.62   17.08
  13   5   9  307.69   15.88
 -13   5   9  278.80   16.20
  13  -5  -9  242.44   16.51
  13   5   9  290.33   16.63
  13   5   9  317.80   16.92
  13  -5   9  281.47   16.84
  15  -5  -9    4.83    2.50
  15   5  -9    3.41    2.31
  15  -5   9    3.28    2.49
 -15  -5  -9    3.63    2.04
 -15   5  -9    4.16    1.77
 -15  -5   9    1.92    2.48
 -15  -5  -9    2.46    1.82
 -15  -5  -9    3.26    1.74
 -15   5   9    1.66    1.77
 -15  -5   9    5.55    2.94
  15   5   9    4.88    1.37
  15  -5   9    4.35    2.53
  15   5   9    3.43    2.21
  17   5  -9    6.98    2.87
  17  -5  -9    7.68    2.91
 -17   5  -9    9.02    2.83
 -17  -5   9    9.31    2.98
 -17  -5  -9    8.61    2.33
  17  -5   9   21.08    3.31
 -17  -5  -9    7.01    2.21
 -17   5   9    7.03    2.15
 -17  -5   9    2.44    2.79
  17   5   9    8.74    1.80
  17   5   9    8.69    2.64
  19   5  -9  229.06   14.05
  19  -5  -9  245.08   14.10
 -19   5  -9  233.76   13.94
 -19  -5  -9  237.69   13.50
 -19  -5   9  204.18   13.79
 -19  -5  -9  224.97   13.36
  19  -5   9  237.63   14.09
  19  -5  -9  214.47   14.86
 -19  -5   9  198.81   13.95
 -19   5   9  230.40   13.31
  19   5   9  236.34   13.66
  21   5  -9  135.30    9.52
 -21  -5   9  132.17    9.39
 -21   5   9  136.96    8.75
 -21  -5   9  119.50    9.48
  21   5   9  136.08    8.95
 -21  -5  -9  140.89    8.68
  23   5  -9   10.65    4.08
  -1  -5 -11   81.68    4.63
  -1   5 -11   88.56    6.09
   1   5 -11   86.94    5.99
  -1   5 -11   72.79    6.16
   1   5 -11   75.56    6.27
   1  -5 -11   75.02    4.59
  -1  -5 -11   68.41    5.02
   1  -5 -11   77.96    5.05
   1   5  11   74.08    5.68
  -1   5  11   81.20    5.87
  -1   5 -11   90.94    5.93
   1   5 -11   86.03    6.22
   1  -5 -11   70.52    4.31
  -1  -5 -11   73.38    4.46
   1   5  11   74.45    4.70
  -1   5  11   77.20    4.72
   1  -5  11   72.45    5.84
  -1  -5  11   76.66    6.03
   1  -5  11   72.34    5.71
  -1  -5  11   74.47    5.78
  -1   5 -11   87.36    5.84
   1   5 -11   81.73    5.89
  -3  -5 -11   86.66    5.22
   3   5 -11   91.43    6.77
  -3  -5 -11   82.62    5.63
   3  -5 -11   83.93    5.59
   3   5 -11  104.05    6.59
  -3  -5 -11   86.58    6.48
   3   5 -11  105.90    7.00
  -3   5 -11   93.89    6.11
  -3   5  11   82.60    6.56
   3  -5  11   73.74    6.22
   3   5  11   86.77    6.22
  -3   5 -11   73.96    6.53
  -3  -5 -11   76.60    5.11
  -3   5  11   86.05    5.31
  -3  -5  11   89.61    6.66
   3   5  11   89.23    5.35
   3  -5  11   80.14    6.22
  -3   5 -11   98.54    6.37
   3   5  11   92.41    5.02
  -3  -5  11   95.96    6.52
   5   5 -11  109.97    7.30
  -5  -5 -11   87.15    6.06
   5  -5 -11   92.58    6.04
  -5  -5 -11  105.66    6.81
   5   5 -11  119.86    7.02
   5  -5 -11   93.82    7.13
  -5   5 -11   96.37    6.31
   5  -5  11   87.84    6.72
   5   5  11   93.07    6.62
  -5   5  11   87.68    7.17
  -5   5 -11   87.58    7.09
  -5  -5 -11   93.69    5.70
  -5   5  11   91.66    5.77
  -5  -5  11  102.69    7.19
   5   5  11   95.06    5.93
   5  -5  11   91.87    6.71
   5   5  11   97.43    6.13
  -5  -5  11  113.48    7.00
   5   5  11   97.47    6.40
  -7   5 -11    8.93    2.82
   7  -5 -11   10.39    2.72
   7   5 -11   13.90    3.19
  -7  -5 -11   15.22    2.64
   7  -5 -11   11.34    1.98
   7   5 -11   12.33    2.70
  -7  -5 -11   10.21    2.04
   7   5  11   10.35    2.56
  -7   5 -11   11.31    2.09
   7   5  11   14.79    2.62
  -7  -5 -11   10.15    1.62
  -7  -5  11   14.10    2.74
   7  -5 -11    8.92    3.51
   7   5  11   11.32    2.15
  -7  -5  11   11.77    2.99
  -7   5  11   11.77    1.78
   7   5  11   13.08    1.43
   7  -5  11    8.83    2.53
   7  -5  11   10.45    2.73
   7   5  11    9.69    2.28
  -9   5 -11    2.65    2.54
   9  -5 -11    2.99    2.32
   9   5 -11    6.73    2.93
   9  -5 -11    4.60    1.70
  -9   5 -11    6.62    3.63
  -9  -5 -11    4.91    1.90
  -9  -5 -11    4.24    2.38
   9  -5  11    2.98    1.82
  -9   5 -11    5.23    1.84
   9   5  11    5.58    2.50
  -9  -5  11    5.70    2.54
   9   5  11    5.03    2.51
  -9  -5 -11    3.88    1.61
   9  -5 -11    8.17    3.42
   9   5  11    5.64    2.28
   9   5  11    3.51    1.17
  -9  -5  11    6.81    3.05
  -9   5  11    3.67    1.60
   9  -5  11    7.70    2.62
   9  -5  11    3.28    2.33
  -9   5 -11    4.78    1.39
   9   5  11    2.49    2.00
  11   5 -11   91.08    6.72
  11  -5 -11   87.46    6.43
 -11   5 -11  101.45    7.78
  11  -5 -11   86.02    5.52
  11   5  11   91.79    6.31
  11   5  11   89.19    6.46
  11  -5  11   68.57    5.56
 -11   5 -11   91.71    5.68
 -11  -5 -11   86.66    5.63
 -11   5 -11   82.36    6.54
 -11  -5  11   87.73    6.72
 -11   5  11   82.01    5.62
  11   5  11   93.58    5.20
  11   5  11   92.17    6.25
  11   5  11   86.83    6.07
 -11  -5  11   75.82    6.17
  11  -5  11   82.92    6.39
  13   5 -11   69.66    5.70
  13   5 -11   69.48    5.27
  13  -5 -11   55.14    5.27
 -13  -5 -11   58.41    4.74
  13  -5 -11   65.37    4.39
  13   5  11   67.72    5.29
 -13   5 -11   66.36    4.55
 -13   5 -11   52.57    5.13
 -13  -5  11   55.05    5.11
 -13  -5 -11   60.23    4.55
 -13  -5  11   66.33    5.71
 -13   5  11   60.64    4.56
  13   5  11   64.71    4.06
  13   5  11   69.01    5.27
  13   5  11   69.21    5.01
  13  -5  11   55.69    5.13
  15   5 -11   67.73    5.23
  15  -5 -11   61.15    5.32
 -15  -5 -11   57.67    4.57
  15  -5  11   56.52    5.26
  15   5  11   64.38    5.09
 -15  -5  11   53.57    5.07
 -15  -5 -11   49.60    4.40
 -15  -5  11   53.69    5.43
 -15   5  11   58.88    4.48
  15   5  11   58.17    4.77
  15  -5  11   56.56    5.07
  17  -5 -11   44.84    4.67
  17   5 -11   44.31    4.31
 -17  -5  11   33.26    4.14
 -17  -5 -11   32.55    3.54
  17  -5  11   41.58    4.79
 -17  -5 -11   35.90    3.81
 -17  -5  11   31.97    4.68
 -17   5  11   33.16    3.52
  17   5  11   37.49    4.00
  17  -5  11   34.75    4.17
  19   5 -11   66.27    5.76
 -19  -5  11   52.67    5.35
 -19   5  11   59.97    4.93
  19   5  11   57.01    5.13
  19  -5 -11   51.09    6.66
 -19  -5 -11   64.79    5.14
  21   5 -11   55.26    5.80
  -1   5 -13  103.15    8.54
   1   5 -13  103.69    8.39
  -1  -5 -13  115.65    7.51
   1  -5 -13  124.17    7.57
   1   5  13  123.68    8.47
  -1   5  13  117.94    8.48
   1   5  13  122.53    7.27
  -1   5  13  113.28    7.18
  -1   5 -13  141.38    8.45
   1  -5  13  116.07    8.46
  -1  -5  13  123.53    8.60
   1  -5  13  111.84    8.02
   1   5 -13  132.18    8.44
  -1  -5  13  123.81    8.14
  -3   5 -13   26.44    4.12
   3   5 -13   31.99    4.09
  -3  -5 -13   28.85    3.12
   3  -5 -13   29.74    3.09
   3   5  13   33.74    3.99
  -3   5  13   31.57    4.39
  -3  -5  13   41.36    4.06
   3  -5  13   34.66    4.10
  -3   5  13   31.52    2.86
  -3  -5  13   32.98    4.19
   3   5  13   33.36    3.00
   3  -5  13   32.12    3.69
   3   5 -13   36.88    4.11
  -3   5 -13   34.01    3.82
  -5   5 -13   48.53    5.08
   5   5 -13   61.57    5.31
  -5  -5 -13   50.09    4.08
  -5   5 -13   50.09    5.70
   5  -5 -13   59.09    4.16
  -5   5  13   51.79    5.55
   5  -5  13   51.61    4.95
   5   5  13   56.87    4.92
  -5  -5 -13   51.02    3.48
  -5   5 -13   57.18    4.61
  -5   5  13   55.98    3.78
  -5  -5  13   67.59    5.38
   5   5  13   56.86    4.03
   5  -5  13   50.61    4.70
  -5  -5  13   57.13    4.70
   5   5 -13   61.09    5.15
   5   5  13   37.65    2.91
   7   5 -13  241.93   13.58
  -7  -5 -13  201.93   12.48
  -7   5 -13  211.95   14.10
   7  -5 -13  213.30   12.40
  -7   5 -13  230.11   12.69
   7   5  13  222.26   13.21
   7  -5  13  177.38   12.98
  -7   5 -13  183.64   13.23
  -7  -5 -13  203.23   12.02
  -7   5  13  208.58   12.20
   7   5  13  222.88   11.94
   7   5  13  222.24   12.65
  -7  -5  13  232.29   13.62
  -7  -5  13  228.56   13.04
   7  -5  13  197.93   12.92
   7   5  13  232.25   12.37
  -7   5 -13  186.38   12.28
  -7   5 -13  238.18   12.80
   9   5 -13  234.60   13.10
   9  -5 -13  204.73   12.87
  -9  -5 -13  191.94   12.12
  -9   5 -13  212.14   13.91
   9  -5 -13  200.87   11.93
  -9   5 -13  230.56   12.28
   9  -5  13  190.18   12.76
   9   5  13  208.51   12.84
  -9   5 -13  181.99   12.88
  -9  -5 -13  193.47   11.70
  -9   5  13  209.49   11.94
   9   5  13  226.26   12.66
  -9  -5  13  216.19   13.18
   9  -5  13  190.79   12.54
  -9  -5  13  209.47   12.55
  11   5 -13   70.33    5.88
  11  -5 -13   59.86    5.77
 -11   5 -13   70.29    7.11
  11  -5 -13   69.31    4.88
  11  -5  13   59.53    5.77
  11   5  13   73.78    5.84
 -11   5 -13   60.04    5.83
 -11  -5  13   63.63    5.46
 -11  -5 -13   63.23    4.68
 -11  -5  13   66.28    6.04
 -11   5  13   66.46    4.94
  11   5  13   77.12    5.83
  11  -5  13   62.69    5.69
  13   5 -13   15.23    3.42
  13   5 -13   17.07    3.64
  13  -5 -13   22.18    3.87
 -13   5 -13   18.98    3.73
 -13  -5  13   12.81    3.13
 -13  -5 -13   14.05    2.55
 -13  -5 -13   13.82    2.77
 -13   5 -13   17.97    4.80
  13   5  13   24.69    3.69
 -13   5  13   19.30    2.77
  13  -5  13   13.27    3.43
 -13  -5  13   16.04    3.89
  13  -5  13   17.89    3.57
  13   5  13   16.83    2.98
  15   5 -13   90.81    6.83
 -15  -5  13   84.69    6.62
 -15  -5 -13   84.67    6.12
 -15   5 -13   88.50    8.24
 -15   5  13   88.45    6.31
  15   5  13   94.14    6.61
  15  -5  13   82.32    6.84
 -17  -5  13   68.26    5.93
 -17   5  13   75.56    5.68
  17   5 -13   67.87    6.10
  19   5 -13   30.52    4.55
  -1   5 -15  180.47   12.79
   1   5 -15  184.53   12.72
  -1  -5 -15  189.04   11.81
   1  -5 -15  197.50   11.83
   1   5  15  196.23   12.86
  -1   5  15  198.45   12.95
   1   5  15  195.37   11.61
  -1   5  15  189.43   11.51
   1   5 -15  208.60   12.62
  -1   5 -15  214.66   12.58
   1  -5  15  196.24   12.78
  -1  -5  15  219.20   13.03
   1  -5  15  191.66   12.23
  -1  -5  15  200.75   12.29
  -3   5 -15    4.72    3.42
   3   5 -15    5.76    3.23
  -3  -5 -15   -1.01    2.27
   3  -5 -15    6.06    2.42
   3   5  15    2.82    3.25
  -3   5  15   -0.23    3.82
   3  -5  15    3.89    2.81
  -3  -5  15    2.81    2.92
  -3   5  15    1.10    2.08
   3  -5  15    2.03    3.29
  -3  -5  15    4.90    3.40
   3   5  15    4.76    2.15
  -3   5 -15    4.61    3.00
   3   5 -15    5.75    3.25
  -5   5 -15    3.60    3.25
   5   5 -15    5.03    3.37
  -5  -5 -15    3.47    2.48
  -5   5 -15    6.86    4.20
   5  -5 -15    4.78    2.42
  -5   5  15    2.10    4.13
   5   5  15    7.86    3.49
  -5  -5  15    5.13    2.89
   5  -5  15    4.27    3.30
  -5   5  15    4.23    2.07
  -5  -5  15    6.29    3.54
   5   5  15    3.12    2.38
   5   5 -15    6.12    3.44
   5  -5  15    2.84    2.81
  -5   5 -15    4.63    2.91
   7   5 -15  374.79   20.53
  -7   5 -15  359.00   21.38
  -7  -5 -15  327.65   19.60
   7  -5 -15  337.85   19.50
   7   5  15  334.14   20.42
   7  -5  15  330.33   20.43
  -7   5 -15  284.32   20.16
  -7   5 -15  381.95   19.99
  -7   5  15  337.13   19.36
   7   5  15  352.87   19.78
  -7  -5  15  392.71   20.84
   7  -5  15  305.91   19.94
  -7  -5  15  363.44   19.89
   7   5 -15  388.66   20.75
   9   5 -15  324.59   18.60
   9  -5 -15  299.38   18.72
  -9   5 -15  301.05   19.54
   9  -5 -15  310.70   17.77
  -9   5  15  291.33   17.60
   9   5  15  341.15   18.40
   9  -5  15  283.62   18.22
  -9  -5  15  315.55   18.05
  -9   5 -15  330.21   17.84
  11   5 -15    5.29    3.33
 -11  -5  15    7.98    2.90
 -11   5 -15    6.04    4.56
 -11   5  15    1.83    2.39
  11  -5  15    2.85    3.14
 -13   5  15    4.20    2.82
  13   5 -15    5.77    3.38
  13   5 -15    7.83    3.54
 -13  -5  15    4.35    2.90
 -15   5  15  170.46   10.91
  15   5 -15  196.69   11.72
 -15  -5  15  159.59   10.91
  -1  -5  17  195.30   12.32
   1  -5  17  202.92   12.46
  -1   5  17  187.81   11.86
  -1   5 -17  195.01   12.78
   1   5 -17  211.71   12.97
   3  -5  17   21.69    3.80
  -3  -5  17   23.65    3.64
  -3   5 -17   24.57    4.06
   3   5 -17   27.95    4.69
  -3   5  17   17.77    3.09
   5  -5  17   52.23    5.29
  -5  -5  17   49.96    5.11
  -5   5 -17   58.85    5.42
  -5   5  17   58.97    4.89
   7  -5  17  109.40    8.28
  -7  -5  17  122.50    8.05
  -7   5  17  114.49    7.77
  -9   5  17   88.97    6.60
  -9  -5  17   92.49    6.79
 -11   5  17   30.48    3.98
   0   6   0   87.40    6.01
   0  -6   0   84.22    4.57
   0   6   0   83.20    4.78
   0  -6   0  102.41    6.56
   0  -6   0   84.25    4.65
   0  -6   0   74.42    4.89
   0   6   0   83.16    5.10
   0  -6   0   77.69    6.07
   0   6   0   98.40    6.38
  -2  -6   0   22.06    3.06
   2  -6   0   18.41    1.31
  -2   6   0   18.06    3.24
   2   6   0   17.29    2.49
   2  -6   0   20.12    2.81
  -2   6   0   16.93    1.28
   2   6   0   18.50    1.58
  -2  -6   0   16.34    2.91
   2  -6   0   18.69    1.35
  -2  -6   0   16.63    1.19
  -2  -6   0   15.54    1.48
   2   6   0   18.52    1.90
   2   6   0   25.75    3.36
   2  -6   0   15.81    2.60
  -4   6   0    2.91    1.19
  -4  -6   0    3.63    2.05
  -4   6   0    2.21    2.82
   4   6   0    4.50    1.75
   4  -6   0    3.17    1.95
   4  -6   0    2.95    0.75
   4   6   0    3.05    1.15
  -4  -6   0    1.30    2.12
  -4  -6   0    3.03    0.64
   4  -6   0    2.68    0.74
   4   6   0    4.18    1.46
   4  -6   0    2.36    2.00
   4   6   0    5.85    2.87
  -6   6   0   64.23    3.90
   6  -6   0   56.66    3.52
  -6   6   0   82.74    6.36
  -6  -6   0   57.95    4.46
   6   6   0   54.09    3.79
   6  -6   0   58.69    4.18
  -6  -6   0   50.98    3.22
   6  -6   0   59.83    3.53
  -6  -6   0   59.68    4.81
   6  -6   0   58.25    4.55
   6   6   0   72.64    5.49
  -6   6   0   56.14    3.48
   6   6   0   44.94    3.88
  -8   6   0  405.03   20.43
   8  -6   0  312.33   18.31
  -8   6   0  351.18   18.66
  -8  -6   0  344.16   18.95
   8   6   0  378.97   18.44
   8   6   0  339.75   18.69
   8  -6   0  347.99   18.59
  -8  -6   0  312.42   18.03
   8  -6   0  346.94   18.34
  -8  -6   0  310.33   19.12
   8   6   0  401.30   19.71
  -8   6   0  337.44   18.17
   8  -6   0  321.09   19.08
 -10   6   0   10.53    2.86
 -10  -6   0    9.09    2.10
 -10   6   0   11.56    1.99
  10  -6   0    8.90    2.56
  10  -6   0   10.52    1.50
  10   6   0    8.52    2.01
  10  -6   0   12.43    1.75
 -10  -6   0    9.68    2.38
  10   6   0   11.33    2.61
 -10  -6   0    9.61    1.12
  10   6   0   10.88    1.64
  10  -6   0   12.62    1.65
  10   6   0    7.69    1.95
  10  -6   0   15.72    2.43
 -12   6   0    1.25    2.31
 -12   6   0    3.19    2.06
  12  -6   0   -1.15    2.81
  12  -6   0   -0.07    1.36
  12   6   0    1.78    1.81
  12  -6   0    0.70    1.31
 -12  -6   0    1.30    2.12
 -12  -6   0    1.67    0.92
  12   6   0    2.10    1.33
  12  -6   0    1.08    1.52
  12   6   0    0.72    1.80
  12  -6   0    3.99    1.96
  14  -6   0   40.51    3.48
  14  -6   0   49.31    4.14
  14   6   0   46.44    2.97
  14   6   0   44.41    4.01
 -14   6   0   40.65    4.04
  14  -6   0   49.84    3.32
 -14  -6   0   38.17    3.91
  14  -6   0   51.80    3.63
  14   6   0   41.81    3.32
 -14  -6   0   41.16    3.04
  14  -6   0   42.22    3.92
  14   6   0   41.51    3.99
  16  -6   0   45.23    3.81
  16   6   0   43.03    3.32
  16   6   0   46.57    4.32
  16  -6   0   53.60    3.47
 -16  -6   0   41.52    4.12
 -16   6   0   44.29    4.09
 -16  -6   0   42.71    3.22
  16   6   0   47.25    3.56
  16   6   0   40.20    4.09
 -18   6   0    2.75    2.17
  18  -6   0    0.58    2.15
  18   6   0   -0.08    1.68
  18   6   0   -0.32    2.57
 -18  -6   0    0.15    2.38
 -18  -6   0    0.45    1.49
  18   6   0    0.78    1.85
  18   6   0    0.16    2.58
 -20   6   0    4.25    2.40
  20  -6   0   -0.91    2.38
  20   6   0    1.86    1.90
  20   6   0    0.91    2.89
 -20  -6   0    1.84    2.75
 -20  -6   0   -0.79    1.72
  20   6   0    1.02    2.66
  22   6   0   59.11    5.82
  22   6   0   53.61    4.73
  22  -6   0   57.14    5.16
  22   6   0   57.16    5.57
 -22  -6   0   63.59    5.63
 -22   6   0   62.76    5.09
 -24   6   0  119.84    8.33
 -26  -6   0   -2.27    2.75
   0   6   2  297.56   17.15
   0  -6  -2  300.22   16.49
   0   6  -2  301.73   16.59
   0   6  -2  352.57   18.67
   0   6   2  319.08   16.82
   0  -6  -2  303.60   16.67
   0   6  -2  317.16   16.65
   0  -6  -2  347.45   18.06
   0  -6   2  404.41   18.77
   0  -6   2  310.69   17.04
   0  -6   2  310.13   17.86
   0  -6  -2  303.39   17.99
   0  -6  -2  319.90   16.99
   0   6   2  344.39   17.86
   0   6  -2  293.91   17.00
   2  -6  -2   23.96    3.01
  -2   6   2   23.59    2.27
  -2  -6   2   29.75    3.55
   2  -6  -2   18.71    1.42
  -2  -6  -2   21.71    2.99
  -2   6  -2   26.49    3.83
   2   6  -2   19.20    3.15
  -2   6  -2   20.44    1.64
   2  -6   2   27.31    3.43
   2  -6   2   19.43    1.57
  -2   6  -2   17.18    1.22
   2   6   2   22.15    1.80
  -2   6  -2   17.72    1.56
   2  -6   2   19.66    1.86
  -2  -6  -2   20.93    1.67
   2  -6  -2   19.24    1.41
   2   6  -2   18.59    1.66
  -2   6   2   18.16    1.64
   2  -6  -2   17.54    2.87
  -2  -6   2   26.75    3.15
  -2  -6  -2   22.58    3.04
   2  -6  -2   21.04    1.31
  -2  -6   2   21.83    2.16
  -2   6  -2   18.92    1.81
  -2   6   2   20.31    1.89
   2   6   2   23.21    3.21
   2  -6   2   19.58    2.72
  -2  -6  -2   21.25    2.01
   2  -6  -2   21.32    1.81
   2   6  -2   20.04    2.07
   4  -6  -2 2799.75  152.89
  -4   6  -2 2970.35  153.10
   4  -6   2 2932.84  152.97
  -4  -6   2 3341.35  154.40
  -4   6  -2 3259.60  155.04
  -4  -6  -2 2921.41  153.66
  -4   6   2 2872.22  153.64
   4   6   2 2935.79  153.17
  -4   6   2 2888.57  153.08
  -4  -6  -2 3040.09  153.06
   4  -6  -2 2872.53  152.72
   4   6  -2 2941.45  153.17
   4  -6  -2 2887.57  153.50
   4  -6   2 3140.80  154.04
   4  -6  -2 2868.63  152.81
   4  -6   2 2900.27  153.01
  -4  -6   2 2763.03  153.23
  -4  -6   2 2910.51  154.20
   4   6   2 3196.36  154.56
   4  -6   2 2557.06  153.78
   4  -6  -2 2712.69  153.96
  -4   6   2 2938.87  153.11
  -4  -6  -2 2727.86  153.84
   4  -6  -2 3007.19  153.05
   4   6  -2 2811.42  153.43
   6  -6  -2   38.69    2.74
  -6   6  -2   38.45    4.46
  -6  -6   2   45.43    4.19
   6  -6   2   41.90    2.86
  -6   6  -2   45.55    3.12
  -6  -6  -2   46.54    3.47
  -6   6   2   46.38    4.14
   6  -6   2   49.83    4.13
   6   6   2   40.26    3.08
  -6  -6  -2   46.51    3.02
   6   6  -2   36.89    3.14
   6  -6  -2   39.47    2.33
   6  -6   2   37.74    3.63
   6  -6  -2   42.28    3.13
  -6  -6   2   33.24    3.90
  -6  -6   2   35.56    2.89
   6  -6   2   41.32    2.88
   6  -6  -2   42.67    2.69
   6  -6   2   39.15    3.70
  -6  -6  -2   42.70    3.69
   6  -6  -2   38.61    3.79
   6   6   2   46.14    4.49
  -6   6   2   42.66    2.86
   6   6  -2   40.40    3.40
   6  -6  -2   40.29    2.75
   8  -6  -2 2279.96  121.85
   8  -6   2 2293.38  121.91
  -8  -6   2 2348.40  122.71
  -8   6   2 2210.60  123.31
  -8   6  -2 2541.11  122.20
  -8  -6  -2 2526.42  122.38
   8  -6   2 2630.63  123.25
   8   6  -2 2251.62  122.24
   8   6  -2 2606.16  122.27
   8  -6  -2 2185.28  121.34
   8   6   2 2278.66  122.16
  -8   6  -2 2374.05  123.06
   8  -6  -2 2513.96  121.91
   8  -6   2 2430.34  122.32
  -8  -6  -2 2258.04  122.47
   8  -6   2 2388.86  121.93
  -8  -6   2 2189.75  121.85
   8  -6  -2 2483.70  121.83
   8  -6  -2 2170.53  122.56
  -8   6  -2 2289.30  121.54
   8   6   2 2555.85  123.02
  -8  -6   2 2226.92  122.84
   8  -6   2 2220.04  121.67
   8  -6  -2 2386.32  121.71
   8  -6   2 2307.68  122.67
 -10   6  -2    7.07    2.51
 -10   6  -2    9.75    2.01
 -10   6   2   11.39    3.87
 -10  -6  -2   11.01    2.18
  10  -6  -2   12.02    1.68
  10  -6   2   16.79    3.64
  10  -6   2    8.51    1.66
  10   6  -2   12.02    2.13
  10   6   2   11.76    2.05
  10  -6  -2   10.31    0.79
  10  -6  -2    9.71    0.76
 -10  -6   2   11.42    2.55
  10  -6   2   14.18    2.02
 -10  -6  -2   10.29    2.25
  10  -6  -2    9.88    1.39
  10   6   2   13.20    2.70
  10   6  -2    9.35    1.94
  10   6   2   11.83    1.35
  10  -6   2   11.19    1.75
 -10  -6   2    8.01    1.47
  10  -6  -2   13.39    1.60
 -10  -6  -2   10.63    0.98
  10  -6  -2   11.06    2.19
  10  -6  -2   11.88    1.23
  10   6   2   11.41    1.99
  10  -6   2    9.27    1.16
  10  -6   2   12.64    2.37
  12  -6   2 2258.48  121.47
  12  -6  -2 2242.31  121.45
 -12   6  -2 2542.99  121.87
  12   6  -2 2273.65  120.87
  12  -6   2 2881.95  122.87
  12  -6  -2 2279.90  120.76
  12  -6  -2 2235.02  120.76
  12   6  -2 2075.98  121.87
  12   6   2 2340.20  121.87
 -12   6  -2 2198.82  122.06
 -12  -6   2 2137.24  122.12
  12  -6  -2 2527.04  121.18
 -12  -6  -2 2222.00  121.84
 -12   6   2 2657.55  122.82
  12  -6   2 2528.78  121.58
  12  -6  -2 2506.88  121.47
 -12  -6  -2 2254.45  120.98
 -12  -6   2 2097.08  121.28
  12   6  -2 2398.02  121.61
  12   6   2 2305.06  121.13
  12  -6   2 2349.53  121.47
  12   6   2 2301.94  121.87
  12  -6   2 2199.90  121.92
  12  -6  -2 2149.68  121.81
  12   6  -2 2067.66  122.01
  12  -6  -2 2344.64  120.98
  14  -6   2   48.20    3.91
  14  -6  -2   49.34    3.90
  14   6  -2   45.55    3.29
  14  -6  -2   48.25    3.08
  14  -6  -2   51.10    4.61
  14  -6   2   53.00    4.20
  14  -6  -2   50.55    2.97
  14   6  -2   45.61    4.41
  14   6   2   49.93    4.24
 -14   6   2   50.87    4.69
  14  -6  -2   55.77    3.40
 -14  -6   2   49.77    4.53
  14  -6   2   55.26    3.91
 -14  -6  -2   51.73    4.27
 -14   6  -2   47.93    4.32
  14  -6  -2   61.44    3.98
 -14  -6  -2   48.50    3.29
 -14  -6   2   50.09    3.64
  14   6  -2   50.09    3.92
  14   6   2   55.95    3.50
  14   6   2   49.93    4.27
  14  -6   2   46.61    4.20
  14  -6  -2   49.93    4.14
  14   6  -2   47.90    4.53
  14  -6  -2   53.81    3.13
  16  -6   2  222.60   12.52
  16   6  -2  210.16   12.01
  16  -6  -2  216.63   12.51
  16   6   2  227.31   12.24
  16   6  -2  201.32   13.07
  16   6   2  218.99   12.92
 -16   6   2  214.68   12.84
 -16   6  -2  193.49   12.65
 -16  -6   2  207.59   13.01
 -16  -6  -2  219.99   12.82
 -16  -6  -2  217.06   11.92
 -16  -6   2  198.93   12.13
  16   6  -2  224.77   12.47
  16   6   2  228.11   12.06
  16   6   2  210.68   12.79
  16   6  -2  192.59   13.04
 -18   6   2    5.10    2.49
 -18   6  -2    6.40    2.47
  18   6   2    7.60    2.04
  18  -6  -2    4.85    2.35
  18  -6   2    5.08    2.32
  18   6  -2    5.58    1.74
  18   6  -2    6.91    3.06
  18   6   2    8.46    2.63
 -18  -6   2    6.60    2.57
 -18  -6  -2   10.29    2.64
 -18  -6   2    5.67    1.85
  18   6  -2    8.06    2.31
  18   6   2    7.71    1.83
 -18  -6  -2    8.76    1.74
  18   6  -2    6.08    2.94
  18   6   2    6.10    2.47
  20  -6   2 1553.65   79.47
  20   6  -2 1342.68   78.90
  20  -6  -2 1567.99   79.47
  20   6   2 1585.52   79.26
  20   6  -2 1301.00   79.87
  20   6   2 1506.39   79.86
 -20  -6  -2 1615.22   79.79
 -20   6  -2 1520.69   79.52
 -20   6   2 1474.08   79.34
 -20  -6   2 1442.17   79.82
  20   6   2 1723.81   79.00
 -20  -6   2 1368.88   78.96
  20   6   2 1453.05   79.58
  20   6  -2 1264.75   79.80
  22  -6   2   50.84    4.88
  22   6  -2   48.52    4.26
  22  -6  -2   51.68    4.88
  22   6   2   55.67    4.63
  22   6  -2   35.24    5.23
  22   6   2   55.47    5.42
 -22  -6  -2   54.07    5.01
 -22   6  -2   52.29    4.88
 -22  -6   2   47.57    5.13
 -22   6   2   52.78    4.58
 -22  -6   2   41.68    4.24
  22   6   2   49.48    4.95
  22   6  -2   33.77    5.06
 -24   6  -2 1000.01   53.54
 -24  -6  -2  968.66   52.91
 -26  -6  -2    9.91    2.87
 -26   6  -2   13.24    4.03
   0   6  -4  398.09   20.95
   0  -6  -4  419.09   21.94
   0  -6  -4  366.76   20.77
   0  -6   4  366.53   22.07
   0   6   4  378.23   21.15
   0   6  -4  380.77   20.94
   0   6  -4  508.53   21.60
   0  -6  -4  388.91   20.95
   0  -6   4  489.23   22.84
   0  -6   4  388.24   21.58
   0  -6   4  391.02   21.45
   0  -6  -4  317.45   21.68
   0   6   4  369.66   21.22
   0  -6   4  376.08   21.98
   0   6  -4  484.13   22.80
   0   6  -4  376.61   21.32
   0   6   4  405.27   21.68
   0  -6  -4  391.54   21.19
  -2  -6   4   38.16    4.19
   2  -6  -4   25.39    2.77
  -2   6  -4   24.62    2.07
  -2   6  -4   22.55    3.63
   2   6  -4   25.76    1.79
  -2  -6  -4   23.14    1.62
  -2  -6  -4   28.59    2.80
   2  -6   4   32.81    3.78
   2  -6  -4   24.96    1.81
   2  -6   4   21.76    3.40
  -2  -6   4   22.17    3.17
  -2   6   4   22.98    2.17
   2  -6   4   22.14    2.32
   2   6   4   24.70    2.21
   2   6  -4   23.67    2.13
  -2   6  -4   25.30    1.65
  -2  -6  -4   24.46    1.99
   2  -6  -4   25.14    1.84
  -2   6  -4   25.28    1.83
  -2  -6   4   24.18    3.24
   2  -6  -4   19.51    3.02
  -2  -6   4   23.31    2.56
   2  -6  -4   20.57    1.57
  -2   6  -4   23.83    2.11
   2   6  -4   31.30    4.05
   2  -6   4   22.08    2.97
   2   6   4   24.65    2.29
  -2   6   4   22.66    2.13
   2   6   4   30.51    3.41
  -2  -6  -4   25.63    2.76
   2  -6   4   22.62    2.55
  -2  -6   4   27.31    2.90
   2   6  -4   24.56    2.59
  -2  -6  -4   23.86    2.24
   2  -6  -4   24.71    2.14
  -4  -6   4    2.90    2.69
  -4   6  -4    4.54    2.79
  -4   6  -4    4.35    1.42
  -4  -6  -4    3.27    0.61
  -4  -6  -4    5.00    1.61
   4  -6  -4    2.13    0.91
   4   6  -4    1.65    2.25
  -4   6   4    3.57    0.96
   4  -6   4    2.12    2.27
   4  -6  -4    4.28    1.33
   4  -6   4    1.36    1.06
   4  -6   4    0.64    2.52
   4   6  -4    3.53    0.75
  -4  -6   4    5.63    2.34
  -4  -6  -4    3.58    0.68
   4   6  -4    4.68    1.46
  -4  -6  -4    4.13    1.27
   4   6   4    4.06    1.32
   4  -6  -4    2.63    0.80
  -4   6   4    2.47    1.47
  -4  -6  -4    2.71    1.57
   4  -6  -4    3.31    2.25
  -4  -6   4    3.22    2.21
  -4  -6   4    4.22    1.73
   4  -6  -4    3.64    0.89
   4   6  -4    1.51    1.81
  -4  -6  -4    2.74    1.42
   4  -6   4    6.14    2.18
  -4   6  -4    5.07    1.07
   4  -6  -4    3.10    1.10
   4   6   4    5.31    2.74
   4   6  -4    5.00    3.02
  -4   6   4    1.76    1.23
   4  -6   4    4.00    1.57
  -4  -6   4    4.95    2.12
   6   6  -4   18.55    1.40
  -6   6  -4   21.70    2.22
  -6   6   4   22.30    1.76
  -6  -6   4   22.13    3.28
  -6   6  -4   16.40    3.06
   6  -6   4   17.93    1.94
  -6  -6  -4   21.39    2.31
   6   6  -4   17.46    3.05
  -6  -6  -4   18.30    1.24
   6  -6   4   22.94    2.86
   6   6  -4   15.10    1.35
   6  -6  -4   17.81    1.75
   6  -6   4   15.91    3.50
   6  -6  -4   20.71    1.48
   6   6  -4   18.30    2.29
   6   6   4   19.82    2.10
  -6  -6  -4   19.08    1.98
  -6  -6  -4   17.32    2.30
   6  -6  -4   19.10    1.71
  -6  -6   4   22.72    3.11
   6  -6  -4   18.29    1.62
  -6  -6   4   19.36    2.34
   6  -6   4   19.00    2.02
   6  -6  -4   20.25    1.77
  -6   6  -4   17.11    1.51
   6   6  -4   14.72    2.55
  -6  -6  -4   17.06    2.10
   6  -6   4   17.20    2.78
   6  -6  -4   14.31    2.79
   6   6   4   24.69    3.53
   6  -6   4   19.62    2.22
  -6  -6   4   26.50    3.21
   6   6  -4   27.92    3.92
   8  -6  -4   75.88    4.85
  -8  -6  -4   83.26    5.20
  -8   6   4   78.43    4.77
   8   6  -4   82.62    4.45
  -8   6  -4   86.68    5.30
  -8  -6  -4   77.90    4.30
   8   6  -4   72.19    5.87
   8  -6   4   82.00    4.99
   8   6  -4   67.56    4.37
   8  -6   4   97.08    7.04
   8   6   4   78.67    5.15
   8  -6  -4   71.81    4.46
   8   6  -4   91.06    5.61
   8   6  -4   64.95    5.28
  -8  -6  -4   84.15    5.03
   8  -6  -4   80.15    4.52
   8  -6   4   85.95    5.53
  -8   6  -4   81.31    6.03
  -8  -6  -4   79.46    5.20
  -8  -6   4   74.89    5.22
  -8  -6   4   86.48    6.14
   8  -6  -4   80.32    4.76
   8  -6   4   82.32    5.02
  -8   6   4   74.64    4.58
   8  -6  -4   79.29    4.74
   8  -6  -4   68.45    5.56
  -8  -6   4   72.51    5.90
   8   6   4   89.41    6.11
   8  -6   4   75.20    5.65
 -10  -6  -4   11.00    0.96
 -10   6  -4    9.00    2.69
  10   6  -4    8.23    1.15
  10  -6  -4    9.65    1.69
 -10   6   4    9.33    1.85
 -10  -6  -4   11.68    1.98
 -10   6  -4   11.24    2.15
  10  -6   4   10.50    3.51
  10  -6  -4    9.64    1.30
  10  -6   4   10.78    1.79
 -10  -6  -4   12.12    1.95
  10   6  -4    8.90    2.32
  10  -6  -4   10.95    1.15
  10   6   4   10.19    1.98
 -10  -6   4    7.76    2.59
  10  -6   4   12.32    2.17
 -10  -6  -4   10.73    1.92
  10   6   4   11.28    2.75
  10  -6  -4   10.83    1.13
  10  -6  -4    8.69    1.56
 -10  -6   4    8.37    1.95
  10  -6   4   10.51    1.82
  10   6   4   10.69    0.93
 -10   6   4    8.86    1.34
  10   6  -4   12.38    2.34
  10  -6  -4    8.45    2.06
  10  -6  -4   11.49    1.43
  10  -6   4    7.26    2.37
 -12   6  -4    1.82    2.21
 -12   6   4    2.73    2.01
 -12  -6  -4    2.58    0.80
 -12   6  -4    4.84    2.15
  12  -6  -4    3.56    1.76
  12  -6  -4    2.73    1.01
  12   6  -4    2.62    1.03
  12  -6   4   -1.03    2.55
  12  -6   4    3.15    1.76
  12   6  -4    2.82    2.32
  12  -6  -4    2.42    0.95
  12   6   4    2.36    1.88
 -12  -6   4    1.23    2.28
 -12  -6  -4    2.48    1.74
  12  -6  -4    2.68    0.87
  12  -6  -4    0.52    1.45
  12   6  -4    1.16    1.88
 -12  -6   4    2.61    1.76
  12   6   4    2.89    0.90
 -12   6   4    3.96    1.33
  12  -6   4    3.23    2.03
  12  -6  -4    3.62    1.75
  14  -6  -4   40.69    3.40
 -14   6   4   39.41    4.18
  14   6  -4   33.18    2.79
  14  -6   4   38.41    3.44
  14  -6  -4   33.16    2.42
  14  -6   4   37.11    3.52
  14   6   4   37.16    3.76
  14   6  -4   38.59    4.10
 -14  -6   4   32.73    3.96
 -14   6  -4   37.20    3.79
 -14  -6  -4   41.70    3.50
  14  -6  -4   42.82    3.35
 -14   6   4   39.99    2.97
 -14  -6   4   31.34    3.32
  14   6  -4   40.12    3.60
  14   6   4   40.99    2.65
  14   6  -4   30.83    4.07
  14  -6   4   36.16    3.69
  14  -6  -4   35.92    3.43
  16  -6  -4  210.73   12.17
  16   6  -4  181.28   11.62
 -16   6   4  254.65   12.98
  16  -6   4  214.20   12.27
  16   6   4  205.85   12.54
  16   6  -4  177.15   12.82
 -16  -6  -4  216.74   12.38
 -16   6  -4  190.62   12.39
 -16   6   4  218.00   11.85
 -16  -6   4  185.89   12.08
  16   6   4  232.71   11.56
  16   6  -4  178.18   12.94
 -18   6   4   15.54    3.12
 -18   6  -4   17.23    3.07
 -18  -6  -4   15.61    2.53
  18  -6  -4   17.21    2.88
  18   6  -4   14.04    2.25
  18  -6   4   19.89    3.05
  18   6  -4   17.77    3.83
  18   6   4   19.78    3.32
 -18  -6  -4   17.98    3.06
  18   6   4   18.21    2.09
 -18   6   4   16.39    2.43
 -18  -6   4   13.99    2.70
  18   6  -4   11.15    3.68
 -20   6   4   -0.28    2.73
 -20   6  -4    6.85    2.86
 -20  -6  -4    2.87    2.18
  20  -6  -4    4.00    2.63
  20   6  -4    0.96    2.04
  20  -6   4    4.33    2.78
  20   6  -4    2.59    3.60
  20   6   4    3.71    2.79
 -20  -6  -4    2.15    2.48
 -20   6   4    1.14    2.07
 -20  -6   4    0.26    2.16
  20   6  -4   -1.67    3.50
  22   6   4   34.17    4.00
 -22  -6  -4   25.38    3.37
  22  -6  -4   25.30    3.84
  22  -6   4   25.10    4.04
 -22  -6   4   20.99    3.55
 -22   6   4   27.10    3.26
 -22   6  -4   34.31    4.18
 -22  -6  -4   34.73    4.08
 -24  -6  -4   27.04    3.46
 -24   6  -4   31.22    4.51
   0  -6  -6 5450.06  291.39
   0  -6  -6 5194.37  291.96
   0   6  -6 5510.17  292.87
   0   6  -6 5526.26  291.61
   0  -6  -6 5490.11  291.63
   0  -6   6 6281.17  293.11
   0   6  -6 5678.85  291.89
   0   6   6 5325.01  291.77
   0  -6  -6 5583.33  291.50
   0  -6   6 6819.61  293.35
   0  -6   6 6172.15  292.44
   0  -6   6 5233.50  292.04
   0   6   6 5130.98  291.70
   0  -6   6 5191.15  292.37
   0   6  -6 6177.96  293.10
   0   6   6 5600.47  291.80
   0  -6  -6 5267.11  291.70
   0  -6  -6 5829.85  291.71
   2  -6  -6   23.92    2.51
[truncated: 89,221 more chars]
